# Supplementary material for: Fast functional mapping of ligand-gated ion channels
Source: Commun Biol. 2023 Oct 2;6:1003. doi: 10.1038/s42003-023-05340-w (PMC10545696; doi:10.1038/s42003-023-05340-w)
Supplement: Supplementary file 3 — Supplementary Data 1 [file 42003_2023_5340_MOESM3_ESM.xlsx]

## Sheet: Tabelle1
	Only data, not derived plots are include, Tab names correspond to figures
	for more details, data etc:
	ralf.schmauder@med.uni-jena.de

## Sheet: FIG2_WHOLE_CELL
								repetition
times from trigger not corrected for flow duration				concentration		increasing	decreasing	increasing	decreasing		extracted
concentration ATP (µM )					time (s)	current (A)	current (A)	current (A)	current (A)
time_C	c_inc100	c_dec_100		igor name		x160216E_2_1.d	x160216E_2_2.d	x160216E_2_3.d	x160216E_2_4.d		igor name		c_inc100	c_dec_100	f1	r2	f3	r4
0	0	60			0	6.83594e-11	2.01172e-09	1.07422e-10	2.38281e-09				60	0	0	1	-0.0889	1
250	0.05	30			0.0001	4.88281e-11	1.99219e-09	9.76562e-11	2.34375e-09				30	0	0.00684	0.997	0	0.996
350	0.1	10			0.0002	3.90625e-11	1.95312e-09	6.83594e-11	2.32422e-09				10	0.05	0.00887	0.986	0.00972	0.986
450	0.125	8			0.0003	4.88281e-11	1.93359e-09	6.83594e-11	2.28516e-09				8	0.1	0.0103	0.952	0.0068	0.952
550	0.15625	6.4			0.0004	3.90625e-11	1.91406e-09	6.83594e-11	2.27539e-09				6.4	0.125	0.0112	0.937	0.00779	0.929
650	0.2	5			0.0005	3.90625e-11	1.9043e-09	6.83594e-11	2.23633e-09				5	0.15625	0.0136	0.916	0.00693	0.908
750	0.25	4			0.0006	2.92969e-11	1.875e-09	5.85937e-11	2.22656e-09				4	0.2	0.0155	0.889	0.00878	0.873
850	0.3125	3.2			0.0007	3.90625e-11	1.8457e-09	6.83594e-11	2.20703e-09				3.2	0.25	0.0221	0.856	0.0236	0.841
950	0.4	2.5			0.0008	3.90625e-11	1.85547e-09	3.90625e-11	2.20703e-09				2.5	0.3125	0.0367	0.802	0.0416	0.78
1050	0.5	2			0.0009	2.92969e-11	1.83594e-09	5.85937e-11	2.17773e-09				2	0.4	0.0558	0.714	0.0532	0.684
1150	0.625	1.6			0.001	2.92969e-11	1.81641e-09	3.90625e-11	2.1875e-09				1.6	0.5	0.0389	0.657	0.0543	0.624
1250	0.8	1.25			0.0011	1.95313e-11	1.81641e-09	4.88281e-11	2.14844e-09				1.25	0.625	0.0994	0.537	0.105	0.524
1350	1	1			0.0012	2.92969e-11	1.80664e-09	4.88281e-11	2.1582e-09				1	0.8	0.168	0.426	0.167	0.405
1450	1.25	0.8			0.0013	1.95313e-11	1.80664e-09	4.88281e-11	2.14844e-09				0.8	1	0.287	0.316	0.257	0.299
1550	1.6	0.625			0.0014	1.95313e-11	1.79687e-09	4.88281e-11	2.13867e-09				0.625	1.25	0.424	0.206	0.373	0.2
1650	2	0.5			0.0015	1.95313e-11	1.78711e-09	4.88281e-11	2.13867e-09				0.5	1.6	0.543	0.133	0.488	0.121
1750	2.5	0.4			0.0016	2.92969e-11	1.77734e-09	3.90625e-11	2.13867e-09				0.4	2	0.687	0.0566	0.629	0.0682
1850	3.2	0.3125			0.0017	9.76563e-12	1.78711e-09	3.90625e-11	2.10938e-09				0.3125	2.5	0.749	0.0596	0.698	0.0527
1950	4	0.25			0.0018	1.95313e-11	1.78711e-09	2.92969e-11	2.12891e-09				0.25	3.2	0.831	0.043	0.804	0.0339
2050	5	0.2			0.0019	1.95313e-11	1.78711e-09	3.90625e-11	2.12891e-09				0.2	4	0.879	0.0238	0.864	0.0157
2150	6.4	0.15625			0.002	9.76563e-12	1.74805e-09	3.90625e-11	2.04102e-09				0.15625	5	0.908	0.0118	0.895	0.00588
2250	8	0.125			0.0021	1.95313e-11	1.75781e-09	3.90625e-11	2.11914e-09				0.125	6.4	0.939	0.00495	0.92	-0.00333
2350	10	0.1			0.0022	1.95313e-11	1.77734e-09	3.90625e-11	2.10938e-09				0.1	8	0.955	-0.000789	0.941	-0.00582
2450	30	0.05			0.0023	0	1.76758e-09	3.90625e-11	2.07031e-09				0.05	10	0.968	-0.000425	0.952	0.00108
2550	60	0			0.0024	9.76563e-12	1.76758e-09	3.90625e-11	2.11914e-09				0	30	0.995	-0.00234	0.988	-0.00309
3000	60	0			0.0025	0	1.75781e-09	2.92969e-11	2.09961e-09				0	60	1	0	1	0
					0.0026	9.76563e-12	1.76758e-09	4.88281e-11	2.10938e-09
					0.0027	1.95313e-11	1.76758e-09	3.90625e-11	2.10938e-09
					0.0028	9.76563e-12	1.76758e-09	2.92969e-11	2.10938e-09
					0.0029	2.92969e-11	1.74805e-09	3.90625e-11	2.10938e-09
					0.003	9.76563e-12	1.75781e-09	1.95313e-11	2.10938e-09
					0.0031	1.95313e-11	1.74805e-09	2.92969e-11	2.08984e-09
					0.0032	1.95313e-11	1.76758e-09	3.90625e-11	2.10938e-09
					0.0033	9.76563e-12	1.75781e-09	3.90625e-11	2.10938e-09
					0.0034	0	1.75781e-09	1.95313e-11	2.09961e-09
					0.0035	1.95313e-11	1.74805e-09	2.92969e-11	2.08984e-09
					0.0036	9.76563e-12	1.74805e-09	3.90625e-11	2.10938e-09
					0.0037	9.76563e-12	1.75781e-09	0	2.09961e-09
					0.0038	9.76563e-12	1.74805e-09	2.92969e-11	2.10938e-09
					0.0039	9.76563e-12	1.75781e-09	2.92969e-11	2.09961e-09
					0.004	9.76563e-12	1.77734e-09	7.8125e-11	2.09961e-09
					0.0041	9.76563e-12	1.75781e-09	2.92969e-11	2.09961e-09
					0.0042	9.76563e-12	1.75781e-09	2.92969e-11	2.09961e-09
					0.0043	9.76563e-12	1.75781e-09	5.85937e-11	2.09961e-09
					0.0044	9.76563e-12	1.74805e-09	3.90625e-11	2.09961e-09
					0.0045	9.76563e-12	1.74805e-09	2.92969e-11	2.10938e-09
					0.0046	9.76563e-12	1.74805e-09	2.92969e-11	2.08984e-09
					0.0047	0	1.74805e-09	2.92969e-11	2.10938e-09
					0.0048	9.76563e-12	1.72852e-09	1.95313e-11	2.10938e-09
					0.0049	0	1.73828e-09	1.95313e-11	2.09961e-09
					0.005	9.76563e-12	1.74805e-09	2.92969e-11	2.10938e-09
					0.0051	9.76563e-12	1.74805e-09	3.90625e-11	2.09961e-09
					0.0052	9.76563e-12	1.73828e-09	2.92969e-11	2.11914e-09
					0.0053	1.95313e-11	1.74805e-09	2.92969e-11	2.10938e-09
					0.0054	0	1.76758e-09	2.92969e-11	2.09961e-09
					0.0055	0	1.73828e-09	2.92969e-11	2.09961e-09
					0.0056	9.76563e-12	1.75781e-09	3.90625e-11	2.09961e-09
					0.0057	9.76563e-12	1.70898e-09	2.92969e-11	2.10938e-09
					0.0058	2.92969e-11	1.75781e-09	2.92969e-11	2.09961e-09
					0.0059	0	1.74805e-09	2.92969e-11	2.09961e-09
					0.006	9.76563e-12	1.72852e-09	2.92969e-11	2.11914e-09
					0.0061	1.95313e-11	1.74805e-09	2.92969e-11	2.09961e-09
					0.0062	9.76563e-12	1.73828e-09	2.92969e-11	2.08984e-09
					0.0063	9.76563e-12	1.74805e-09	3.90625e-11	2.08984e-09
					0.0064	9.76563e-12	1.75781e-09	2.92969e-11	2.09961e-09
					0.0065	1.95313e-11	1.75781e-09	2.92969e-11	2.08008e-09
					0.0066	1.95313e-11	1.74805e-09	2.92969e-11	2.08984e-09
					0.0067	9.76563e-12	1.73828e-09	2.92969e-11	2.08984e-09
					0.0068	2.92969e-11	1.74805e-09	9.76563e-12	2.08984e-09
					0.0069	9.76563e-12	1.74805e-09	2.92969e-11	2.10938e-09
					0.007	0	1.73828e-09	3.90625e-11	2.09961e-09
					0.0071	3.90625e-11	1.74805e-09	-1.95313e-11	2.08984e-09
					0.0072	9.76563e-12	1.74805e-09	2.92969e-11	2.09961e-09
					0.0073	9.76563e-12	1.75781e-09	3.90625e-11	2.08984e-09
					0.0074	2.92969e-11	1.75781e-09	3.90625e-11	2.08984e-09
					0.0075	9.76563e-12	1.74805e-09	2.92969e-11	2.08008e-09
					0.0076	0	1.75781e-09	3.90625e-11	2.09961e-09
					0.0077	3.90625e-11	1.73828e-09	2.92969e-11	2.08984e-09
					0.0078	0	1.74805e-09	9.76563e-12	2.08984e-09
					0.0079	9.76563e-12	1.75781e-09	2.92969e-11	2.09961e-09
					0.008	-1.95313e-11	1.75781e-09	3.90625e-11	2.08984e-09
					0.0081	1.95313e-11	1.73828e-09	3.90625e-11	2.09961e-09
					0.0082	0	1.74805e-09	2.92969e-11	2.08984e-09
					0.0083	9.76563e-12	1.75781e-09	3.90625e-11	2.08984e-09
					0.0084	0	1.74805e-09	2.92969e-11	2.09961e-09
					0.0085	9.76563e-12	1.75781e-09	2.92969e-11	2.11914e-09
					0.0086	0	1.76758e-09	2.92969e-11	2.09961e-09
					0.0087	1.95313e-11	1.72852e-09	3.90625e-11	2.10938e-09
					0.0088	0	1.74805e-09	2.92969e-11	2.11914e-09
					0.0089	1.95313e-11	1.73828e-09	9.76563e-12	2.09961e-09
					0.009	9.76563e-12	1.74805e-09	1.95313e-11	2.08984e-09
					0.0091	9.76563e-12	1.74805e-09	2.92969e-11	2.08984e-09
					0.0092	0	1.75781e-09	2.92969e-11	2.09961e-09
					0.0093	1.95313e-11	1.74805e-09	2.92969e-11	2.10938e-09
					0.0094	0	1.74805e-09	2.92969e-11	2.08984e-09
					0.0095	9.76563e-12	1.72852e-09	2.92969e-11	2.09961e-09
					0.0096	9.76563e-12	1.74805e-09	2.92969e-11	2.08984e-09
					0.0097	9.76563e-12	1.74805e-09	3.90625e-11	2.08008e-09
					0.0098	1.95313e-11	1.72852e-09	2.92969e-11	2.08984e-09
					0.0099	9.76563e-12	1.75781e-09	2.92969e-11	2.09961e-09
					0.01	9.76563e-12	1.74805e-09	2.92969e-11	2.09961e-09
					0.0101	9.76563e-12	1.73828e-09	2.92969e-11	2.08984e-09
					0.0102	9.76563e-12	1.73828e-09	1.95313e-11	2.09961e-09
					0.0103	0	1.74805e-09	2.92969e-11	2.09961e-09
					0.0104	0	1.74805e-09	2.92969e-11	2.08984e-09
					0.0105	9.76563e-12	1.74805e-09	9.76563e-12	2.08984e-09
					0.0106	0	1.73828e-09	2.92969e-11	2.08984e-09
					0.0107	9.76563e-12	1.74805e-09	5.85937e-11	2.08984e-09
					0.0108	0	1.74805e-09	4.88281e-11	2.08984e-09
					0.0109	0	1.75781e-09	2.92969e-11	2.08984e-09
					0.011	9.76563e-12	1.73828e-09	2.92969e-11	2.08984e-09
					0.0111	9.76563e-12	1.73828e-09	4.88281e-11	2.09961e-09
					0.0112	0	1.73828e-09	3.90625e-11	2.09961e-09
					0.0113	0	1.73828e-09	2.92969e-11	2.09961e-09
					0.0114	0	1.74805e-09	3.90625e-11	2.08984e-09
					0.0115	9.76563e-12	1.74805e-09	3.90625e-11	2.09961e-09
					0.0116	9.76563e-12	1.74805e-09	1.95313e-11	2.09961e-09
					0.0117	0	1.73828e-09	2.92969e-11	2.09961e-09
					0.0118	-9.76563e-12	1.73828e-09	0	2.09961e-09
					0.0119	1.95313e-11	1.73828e-09	2.92969e-11	2.08984e-09
					0.012	9.76563e-12	1.72852e-09	2.92969e-11	2.10938e-09
					0.0121	0	1.73828e-09	2.92969e-11	2.09961e-09
					0.0122	9.76563e-12	1.75781e-09	3.90625e-11	2.08984e-09
					0.0123	0	1.73828e-09	2.92969e-11	2.08984e-09
					0.0124	9.76563e-12	1.73828e-09	3.90625e-11	2.09961e-09
					0.0125	9.76563e-12	1.78711e-09	2.92969e-11	2.09961e-09
					0.0126	9.76563e-12	1.73828e-09	3.90625e-11	2.08984e-09
					0.0127	1.95313e-11	1.74805e-09	2.92969e-11	2.08984e-09
					0.0128	9.76563e-12	1.72852e-09	1.95313e-11	2.08008e-09
					0.0129	9.76563e-12	1.74805e-09	3.90625e-11	2.09961e-09
					0.013	0	1.72852e-09	2.92969e-11	2.09961e-09
					0.0131	0	1.71875e-09	2.92969e-11	2.09961e-09
					0.0132	0	1.73828e-09	3.90625e-11	2.09961e-09
					0.0133	9.76563e-12	1.73828e-09	2.92969e-11	2.09961e-09
					0.0134	9.76563e-12	1.65039e-09	2.92969e-11	2.09961e-09
					0.0135	9.76563e-12	1.74805e-09	1.95313e-11	2.09961e-09
					0.0136	0	1.74805e-09	2.92969e-11	2.09961e-09
					0.0137	9.76563e-12	1.73828e-09	1.95313e-11	2.08984e-09
					0.0138	9.76563e-12	1.74805e-09	3.90625e-11	2.09961e-09
					0.0139	0	1.74805e-09	2.92969e-11	2.10938e-09
					0.014	1.95313e-11	1.74805e-09	3.90625e-11	2.08984e-09
					0.0141	9.76563e-12	1.74805e-09	2.92969e-11	2.08984e-09
					0.0142	-2.92969e-11	1.73828e-09	2.92969e-11	2.08008e-09
					0.0143	9.76563e-12	1.74805e-09	2.92969e-11	2.09961e-09
					0.0144	9.76563e-12	1.73828e-09	2.92969e-11	2.09961e-09
					0.0145	0	1.74805e-09	1.95313e-11	2.09961e-09
					0.0146	9.76563e-12	1.73828e-09	3.90625e-11	2.09961e-09
					0.0147	9.76563e-12	1.71875e-09	2.92969e-11	2.08984e-09
					0.0148	2.92969e-11	1.73828e-09	0	2.08984e-09
					0.0149	0	1.73828e-09	2.92969e-11	2.08984e-09
					0.015	9.76563e-12	1.72852e-09	3.90625e-11	2.09961e-09
					0.0151	3.90625e-11	1.73828e-09	2.92969e-11	2.08984e-09
					0.0152	0	1.73828e-09	2.92969e-11	2.10938e-09
					0.0153	0	1.74805e-09	2.92969e-11	2.08984e-09
					0.0154	1.95313e-11	1.74805e-09	2.92969e-11	2.08984e-09
					0.0155	9.76563e-12	1.73828e-09	2.92969e-11	2.08984e-09
					0.0156	9.76563e-12	1.74805e-09	2.92969e-11	2.09961e-09
					0.0157	9.76563e-12	1.74805e-09	2.92969e-11	2.08984e-09
					0.0158	9.76563e-12	1.73828e-09	3.90625e-11	2.08984e-09
					0.0159	0	1.72852e-09	9.76563e-12	2.09961e-09
					0.016	9.76563e-12	1.72852e-09	2.92969e-11	2.09961e-09
					0.0161	1.95313e-11	1.73828e-09	2.92969e-11	2.09961e-09
					0.0162	2.92969e-11	1.74805e-09	2.92969e-11	2.09961e-09
					0.0163	9.76563e-12	1.72852e-09	2.92969e-11	2.09961e-09
					0.0164	0	1.73828e-09	2.92969e-11	2.09961e-09
					0.0165	9.76563e-12	1.71875e-09	1.95313e-11	2.11914e-09
					0.0166	0	1.72852e-09	2.92969e-11	2.09961e-09
					0.0167	0	1.73828e-09	1.95313e-11	2.09961e-09
					0.0168	1.95313e-11	1.72852e-09	9.76563e-12	2.1582e-09
					0.0169	9.76563e-12	1.74805e-09	2.92969e-11	2.08984e-09
					0.017	9.76563e-12	1.69922e-09	1.95313e-11	2.08984e-09
					0.0171	9.76563e-12	1.73828e-09	1.95313e-11	2.11914e-09
					0.0172	9.76563e-12	1.72852e-09	2.92969e-11	2.08984e-09
					0.0173	9.76563e-12	1.73828e-09	2.92969e-11	2.09961e-09
					0.0174	9.76563e-12	1.72852e-09	3.90625e-11	2.08984e-09
					0.0175	0	1.73828e-09	1.95313e-11	2.08008e-09
					0.0176	0	1.73828e-09	2.92969e-11	2.09961e-09
					0.0177	9.76563e-12	1.72852e-09	2.92969e-11	2.08984e-09
					0.0178	0	1.72852e-09	3.90625e-11	2.08984e-09
					0.0179	0	1.72852e-09	4.88281e-11	2.08984e-09
					0.018	0	1.73828e-09	2.92969e-11	2.08984e-09
					0.0181	9.76563e-12	1.72852e-09	2.92969e-11	2.09961e-09
					0.0182	2.92969e-11	1.73828e-09	1.95313e-11	2.09961e-09
					0.0183	9.76563e-12	1.72852e-09	2.92969e-11	2.09961e-09
					0.0184	0	1.73828e-09	1.95313e-11	2.08984e-09
					0.0185	0	1.73828e-09	3.90625e-11	2.08984e-09
					0.0186	9.76563e-12	1.73828e-09	1.95313e-11	2.08008e-09
					0.0187	9.76563e-12	1.72852e-09	2.92969e-11	2.08984e-09
					0.0188	1.95313e-11	1.72852e-09	2.92969e-11	2.09961e-09
					0.0189	0	1.73828e-09	1.95313e-11	2.09961e-09
					0.019	9.76563e-12	1.72852e-09	3.90625e-11	2.08008e-09
					0.0191	0	1.72852e-09	1.95313e-11	2.08984e-09
					0.0192	9.76563e-12	1.72852e-09	2.92969e-11	2.08008e-09
					0.0193	9.76563e-12	1.72852e-09	2.92969e-11	2.08984e-09
					0.0194	0	1.72852e-09	1.95313e-11	2.08984e-09
					0.0195	0	1.72852e-09	2.92969e-11	2.05078e-09
					0.0196	9.76563e-12	1.72852e-09	1.95313e-11	2.08984e-09
					0.0197	9.76563e-12	1.73828e-09	2.92969e-11	2.09961e-09
					0.0198	9.76563e-12	1.72852e-09	4.88281e-11	2.09961e-09
					0.0199	0	1.72852e-09	2.92969e-11	2.09961e-09
					0.02	9.76563e-12	1.72852e-09	1.95313e-11	2.08008e-09
					0.0201	9.76563e-12	1.73828e-09	1.95313e-11	2.09961e-09
					0.0202	9.76563e-12	1.70898e-09	2.92969e-11	2.09961e-09
					0.0203	0	1.72852e-09	2.92969e-11	2.08984e-09
					0.0204	9.76563e-12	1.73828e-09	2.92969e-11	2.08984e-09
					0.0205	9.76563e-12	1.78711e-09	2.92969e-11	2.08008e-09
					0.0206	0	1.72852e-09	2.92969e-11	2.08984e-09
					0.0207	0	1.72852e-09	1.95313e-11	2.08984e-09
					0.0208	-9.76563e-12	1.75781e-09	4.88281e-11	2.06055e-09
					0.0209	-9.76563e-12	1.73828e-09	2.92969e-11	2.07031e-09
					0.021	9.76563e-12	1.73828e-09	2.92969e-11	2.08984e-09
					0.0211	0	1.72852e-09	2.92969e-11	2.09961e-09
					0.0212	9.76563e-12	1.73828e-09	2.92969e-11	2.08984e-09
					0.0213	1.95313e-11	1.72852e-09	2.92969e-11	2.08008e-09
					0.0214	0	1.73828e-09	2.92969e-11	2.09961e-09
					0.0215	9.76563e-12	1.73828e-09	3.90625e-11	2.08984e-09
					0.0216	-2.92969e-11	1.71875e-09	1.95313e-11	2.08008e-09
					0.0217	9.76563e-12	1.72852e-09	3.90625e-11	2.08008e-09
					0.0218	-9.76563e-12	1.72852e-09	3.90625e-11	2.09961e-09
					0.0219	-4.88281e-11	1.73828e-09	2.92969e-11	2.09961e-09
					0.022	0	1.72852e-09	1.95313e-11	2.08984e-09
					0.0221	0	1.73828e-09	1.95313e-11	2.08984e-09
					0.0222	-2.92969e-11	1.70898e-09	1.95313e-11	2.09961e-09
					0.0223	0	1.72852e-09	2.92969e-11	2.08008e-09
					0.0224	0	1.72852e-09	1.95313e-11	2.07031e-09
					0.0225	-9.76563e-12	1.73828e-09	2.92969e-11	2.08008e-09
					0.0226	9.76563e-12	1.71875e-09	2.92969e-11	2.08984e-09
					0.0227	9.76563e-12	1.72852e-09	1.95313e-11	2.08008e-09
					0.0228	-9.76563e-12	1.71875e-09	1.95313e-11	2.08008e-09
					0.0229	0	1.72852e-09	1.95313e-11	2.08008e-09
					0.023	9.76563e-12	1.71875e-09	1.95313e-11	2.06055e-09
					0.0231	0	1.71875e-09	2.92969e-11	2.08008e-09
					0.0232	0	1.71875e-09	2.92969e-11	2.08984e-09
					0.0233	0	1.71875e-09	2.92969e-11	2.04102e-09
					0.0234	0	1.70898e-09	2.92969e-11	2.07031e-09
					0.0235	9.76563e-12	1.71875e-09	2.92969e-11	2.08008e-09
					0.0236	9.76563e-12	1.73828e-09	2.92969e-11	2.08008e-09
					0.0237	0	1.71875e-09	2.92969e-11	2.08008e-09
					0.0238	0	1.72852e-09	9.76563e-12	2.08008e-09
					0.0239	9.76563e-12	1.72852e-09	1.95313e-11	2.07031e-09
					0.024	0	1.72852e-09	2.92969e-11	2.07031e-09
					0.0241	9.76563e-12	1.72852e-09	2.92969e-11	2.08984e-09
					0.0242	9.76563e-12	1.71875e-09	2.92969e-11	2.12891e-09
					0.0243	9.76563e-12	1.71875e-09	2.92969e-11	2.08008e-09
					0.0244	0	1.73828e-09	1.95313e-11	2.08008e-09
					0.0245	0	1.72852e-09	2.92969e-11	2.08008e-09
					0.0246	3.90625e-11	1.72852e-09	1.95313e-11	2.08008e-09
					0.0247	0	1.71875e-09	1.95313e-11	2.08008e-09
					0.0248	9.76563e-12	1.71875e-09	0	2.08984e-09
					0.0249	9.76563e-12	1.72852e-09	2.92969e-11	2.08008e-09
					0.025	-2.61719e-09	-5.42969e-09	-3.06641e-09	-5.9375e-09
					0.0251	-3.05664e-09	-1.02148e-08	-3.28125e-09	-1.09668e-08
					0.0252	-2.68555e-09	-9.9707e-09	-2.98828e-09	-1.06152e-08
					0.0253	-2.63672e-09	-9.91211e-09	-2.93945e-09	-1.05664e-08
					0.0254	-2.64648e-09	-9.88281e-09	-2.97852e-09	-1.05273e-08
					0.0255	-2.62695e-09	-9.84375e-09	-2.95898e-09	-1.04883e-08
					0.0256	-2.62695e-09	-9.82422e-09	-2.95898e-09	-1.04492e-08
					0.0257	-2.62695e-09	-9.79492e-09	-2.94922e-09	-1.04102e-08
					0.0258	-2.61719e-09	-9.77539e-09	-2.93945e-09	-1.03809e-08
					0.0259	-2.60742e-09	-9.76563e-09	-2.91016e-09	-1.03711e-08
					0.026	-2.61719e-09	-9.74609e-09	-2.93945e-09	-1.03613e-08
					0.0261	-2.60742e-09	-9.73633e-09	-2.91992e-09	-1.03516e-08
					0.0262	-2.60742e-09	-9.7168e-09	-2.93945e-09	-1.03125e-08
					0.0263	-2.61719e-09	-9.70703e-09	-2.91992e-09	-1.0293e-08
					0.0264	-2.61719e-09	-9.69727e-09	-2.92969e-09	-1.0293e-08
					0.0265	-2.59766e-09	-9.67773e-09	-2.91992e-09	-1.0293e-08
					0.0266	-2.60742e-09	-9.67773e-09	-2.90039e-09	-1.02832e-08
					0.0267	-2.60742e-09	-9.67773e-09	-2.90039e-09	-1.02734e-08
					0.0268	-2.59766e-09	-9.6582e-09	-2.91992e-09	-1.02539e-08
					0.0269	-2.60742e-09	-9.6582e-09	-2.91016e-09	-1.02539e-08
					0.027	-2.59766e-09	-9.70703e-09	-2.91016e-09	-1.02539e-08
					0.0271	-2.59766e-09	-9.64844e-09	-2.91016e-09	-1.02539e-08
					0.0272	-2.59766e-09	-9.64844e-09	-2.91992e-09	-1.02344e-08
					0.0273	-2.58789e-09	-9.64844e-09	-2.91016e-09	-1.02441e-08
					0.0274	-2.58789e-09	-9.62891e-09	-2.90039e-09	-1.02441e-08
					0.0275	-2.58789e-09	-9.63867e-09	-2.91016e-09	-1.02246e-08
					0.0276	-2.58789e-09	-9.58008e-09	-2.91016e-09	-1.02246e-08
					0.0277	-2.58789e-09	-9.63867e-09	-2.91016e-09	-1.02246e-08
					0.0278	-2.58789e-09	-9.61914e-09	-2.90039e-09	-1.02051e-08
					0.0279	-2.58789e-09	-9.59961e-09	-2.91016e-09	-1.02148e-08
					0.028	-2.58789e-09	-9.62891e-09	-2.90039e-09	-1.02148e-08
					0.0281	-2.56836e-09	-9.62891e-09	-2.90039e-09	-1.02051e-08
					0.0282	-2.58789e-09	-9.6582e-09	-2.90039e-09	-1.02051e-08
					0.0283	-2.58789e-09	-9.61914e-09	-2.91992e-09	-1.02051e-08
					0.0284	-2.57813e-09	-9.60938e-09	-2.91992e-09	-1.02051e-08
					0.0285	-2.57813e-09	-9.61914e-09	-2.90039e-09	-1.02051e-08
					0.0286	-2.58789e-09	-9.59961e-09	-2.90039e-09	-1.01953e-08
					0.0287	-2.57813e-09	-9.60938e-09	-2.91016e-09	-1.01855e-08
					0.0288	-2.59766e-09	-9.60938e-09	-2.89063e-09	-1.02051e-08
					0.0289	-2.57813e-09	-9.60938e-09	-2.91016e-09	-1.01758e-08
					0.029	-2.57813e-09	-9.60938e-09	-2.91016e-09	-1.01758e-08
					0.0291	-2.58789e-09	-9.60938e-09	-2.90039e-09	-1.01855e-08
					0.0292	-2.58789e-09	-9.59961e-09	-2.91016e-09	-1.01855e-08
					0.0293	-2.60742e-09	-9.59961e-09	-2.91016e-09	-1.01758e-08
					0.0294	-2.57813e-09	-9.59961e-09	-2.90039e-09	-1.01758e-08
					0.0295	-2.57813e-09	-9.58984e-09	-2.91016e-09	-1.01758e-08
					0.0296	-2.62695e-09	-9.58984e-09	-2.90039e-09	-1.01855e-08
					0.0297	-2.58789e-09	-9.58984e-09	-2.90039e-09	-1.0166e-08
					0.0298	-2.57813e-09	-9.58984e-09	-2.89063e-09	-1.01758e-08
					0.0299	-2.61719e-09	-9.58984e-09	-2.89063e-09	-1.01758e-08
					0.03	-2.57813e-09	-9.58008e-09	-2.90039e-09	-1.01758e-08
					0.0301	-2.57813e-09	-9.58008e-09	-2.91016e-09	-1.01758e-08
					0.0302	-2.57813e-09	-9.58984e-09	-2.89063e-09	-1.01563e-08
					0.0303	-2.57813e-09	-9.58984e-09	-2.90039e-09	-1.0166e-08
					0.0304	-2.58789e-09	-9.58008e-09	-2.89063e-09	-1.01563e-08
					0.0305	-2.57813e-09	-9.58008e-09	-2.88086e-09	-1.01563e-08
					0.0306	-2.57813e-09	-9.58984e-09	-2.90039e-09	-1.01465e-08
					0.0307	-2.57813e-09	-9.58008e-09	-2.90039e-09	-1.01465e-08
					0.0308	-2.58789e-09	-9.58008e-09	-2.88086e-09	-1.01563e-08
					0.0309	-2.58789e-09	-9.57031e-09	-2.89063e-09	-1.01465e-08
					0.031	-2.59766e-09	-9.58984e-09	-2.90039e-09	-1.0166e-08
					0.0311	-2.56836e-09	-9.57031e-09	-2.90039e-09	-1.01465e-08
					0.0312	-2.58789e-09	-9.56055e-09	-2.90039e-09	-1.01465e-08
					0.0313	-2.57813e-09	-9.58008e-09	-2.89063e-09	-1.02148e-08
					0.0314	-2.58789e-09	-9.55078e-09	-2.90039e-09	-1.01367e-08
					0.0315	-2.57813e-09	-9.57031e-09	-2.90039e-09	-1.01367e-08
					0.0316	-2.56836e-09	-9.56055e-09	-2.90039e-09	-1.01758e-08
					0.0317	-2.58789e-09	-9.56055e-09	-2.89063e-09	-1.01367e-08
					0.0318	-2.57813e-09	-9.56055e-09	-2.90039e-09	-1.01367e-08
					0.0319	-2.57813e-09	-9.57031e-09	-2.89063e-09	-1.01367e-08
					0.032	-2.57813e-09	-9.56055e-09	-2.91016e-09	-1.01367e-08
					0.0321	-2.56836e-09	-9.55078e-09	-2.90039e-09	-1.01367e-08
					0.0322	-2.56836e-09	-9.56055e-09	-2.91992e-09	-1.0127e-08
					0.0323	-2.57813e-09	-9.55078e-09	-2.90039e-09	-1.0127e-08
					0.0324	-2.57813e-09	-9.57031e-09	-2.90039e-09	-1.0127e-08
					0.0325	-2.57813e-09	-9.55078e-09	-2.90039e-09	-1.01367e-08
					0.0326	-2.56836e-09	-9.55078e-09	-2.90039e-09	-1.0127e-08
					0.0327	-2.57813e-09	-9.56055e-09	-2.90039e-09	-1.01074e-08
					0.0328	-2.56836e-09	-9.56055e-09	-2.88086e-09	-1.0127e-08
					0.0329	-2.57813e-09	-9.55078e-09	-2.90039e-09	-1.01367e-08
					0.033	-2.58789e-09	-9.58008e-09	-2.87109e-09	-1.0127e-08
					0.0331	-2.57813e-09	-9.56055e-09	-2.90039e-09	-1.0127e-08
					0.0332	-2.57813e-09	-9.55078e-09	-2.89063e-09	-1.0127e-08
					0.0333	-2.56836e-09	-9.55078e-09	-2.86133e-09	-1.0127e-08
					0.0334	-2.57813e-09	-9.56055e-09	-2.91016e-09	-1.01367e-08
					0.0335	-2.57813e-09	-9.53125e-09	-2.90039e-09	-1.01074e-08
					0.0336	-2.56836e-09	-9.55078e-09	-2.91016e-09	-1.01367e-08
					0.0337	-2.56836e-09	-9.54102e-09	-2.89063e-09	-1.01172e-08
					0.0338	-2.57813e-09	-9.52148e-09	-2.91016e-09	-1.00977e-08
					0.0339	-2.57813e-09	-9.54102e-09	-2.94922e-09	-1.01172e-08
					0.034	-2.57813e-09	-9.53125e-09	-2.89063e-09	-1.01172e-08
					0.0341	-2.56836e-09	-9.55078e-09	-2.88086e-09	-1.01172e-08
					0.0342	-2.56836e-09	-9.56055e-09	-2.89063e-09	-1.01074e-08
					0.0343	-2.57813e-09	-9.54102e-09	-2.90039e-09	-1.01074e-08
					0.0344	-2.57813e-09	-9.56055e-09	-2.88086e-09	-1.01074e-08
					0.0345	-2.56836e-09	-9.53125e-09	-2.90039e-09	-1.01074e-08
					0.0346	-2.56836e-09	-9.54102e-09	-2.90039e-09	-1.01172e-08
					0.0347	-2.56836e-09	-9.54102e-09	-2.89063e-09	-1.01172e-08
					0.0348	-2.56836e-09	-9.54102e-09	-2.90039e-09	-1.01172e-08
					0.0349	-2.56836e-09	-9.54102e-09	-2.90039e-09	-1.01074e-08
					0.035	-2.57813e-09	-9.58984e-09	-2.90039e-09	-1.01172e-08
					0.0351	-2.56836e-09	-9.55078e-09	-2.88086e-09	-1.0127e-08
					0.0352	-2.56836e-09	-9.54102e-09	-2.90039e-09	-1.01074e-08
					0.0353	-2.57813e-09	-9.58008e-09	-2.89063e-09	-1.01172e-08
					0.0354	-2.58789e-09	-9.51172e-09	-2.89063e-09	-1.01074e-08
					0.0355	-2.58789e-09	-9.52148e-09	-2.89063e-09	-1.00977e-08
					0.0356	-2.57813e-09	-9.53125e-09	-2.89063e-09	-1.01074e-08
					0.0357	-2.57813e-09	-9.54102e-09	-2.90039e-09	-1.00977e-08
					0.0358	-2.57813e-09	-9.55078e-09	-2.90039e-09	-1.01074e-08
					0.0359	-2.56836e-09	-9.53125e-09	-2.90039e-09	-1.00977e-08
					0.036	-2.56836e-09	-9.54102e-09	-2.89063e-09	-1.01074e-08
					0.0361	-2.56836e-09	-9.53125e-09	-2.90039e-09	-1.00879e-08
					0.0362	-2.58789e-09	-9.52148e-09	-2.90039e-09	-1.01074e-08
					0.0363	-2.55859e-09	-9.53125e-09	-2.88086e-09	-1.01074e-08
					0.0364	-2.53906e-09	-9.52148e-09	-2.90039e-09	-1.00879e-08
					0.0365	-2.56836e-09	-9.54102e-09	-2.90039e-09	-1.00879e-08
					0.0366	-2.55859e-09	-9.53125e-09	-2.89063e-09	-1.00879e-08
					0.0367	-2.54883e-09	-9.54102e-09	-2.89063e-09	-1.01074e-08
					0.0368	-2.56836e-09	-9.53125e-09	-2.88086e-09	-1.00879e-08
					0.0369	-2.56836e-09	-9.53125e-09	-2.89063e-09	-1.00781e-08
					0.037	-2.54883e-09	-9.52148e-09	-2.89063e-09	-1.00977e-08
					0.0371	-2.56836e-09	-9.53125e-09	-2.90039e-09	-1.00879e-08
					0.0372	-2.54883e-09	-9.53125e-09	-2.88086e-09	-1.00977e-08
					0.0373	-2.56836e-09	-9.52148e-09	-2.89063e-09	-1.00781e-08
					0.0374	-2.54883e-09	-9.53125e-09	-2.90039e-09	-1.00977e-08
					0.0375	-2.57813e-09	-9.52148e-09	-2.90039e-09	-1.00879e-08
					0.0376	-2.54883e-09	-9.52148e-09	-2.90039e-09	-1.00977e-08
					0.0377	-2.57813e-09	-9.52148e-09	-2.89063e-09	-1.00781e-08
					0.0378	-2.56836e-09	-9.51172e-09	-2.89063e-09	-1.00488e-08
					0.0379	-2.5293e-09	-9.54102e-09	-2.88086e-09	-1.00684e-08
					0.038	-2.56836e-09	-9.50195e-09	-2.89063e-09	-1.00781e-08
					0.0381	-2.57813e-09	-9.51172e-09	-2.90039e-09	-1.00488e-08
					0.0382	-2.57813e-09	-9.51172e-09	-2.89063e-09	-1.00684e-08
					0.0383	-2.56836e-09	-9.50195e-09	-2.89063e-09	-1.00684e-08
					0.0384	-2.56836e-09	-9.51172e-09	-2.90039e-09	-1.00977e-08
					0.0385	-2.57813e-09	-9.51172e-09	-2.89063e-09	-1.00781e-08
					0.0386	-2.56836e-09	-9.51172e-09	-2.89063e-09	-1.00781e-08
					0.0387	-2.57813e-09	-9.50195e-09	-2.90039e-09	-1.00977e-08
					0.0388	-2.57813e-09	-9.54102e-09	-2.90039e-09	-1.00879e-08
					0.0389	-2.57813e-09	-9.52148e-09	-2.89063e-09	-1.00684e-08
					0.039	-2.57813e-09	-9.51172e-09	-2.90039e-09	-1.00391e-08
					0.0391	-2.56836e-09	-9.51172e-09	-2.90039e-09	-1.00879e-08
					0.0392	-2.56836e-09	-9.53125e-09	-2.89063e-09	-1.00586e-08
					0.0393	-2.56836e-09	-9.51172e-09	-2.89063e-09	-1.00684e-08
					0.0394	-2.55859e-09	-9.50195e-09	-2.89063e-09	-1.00684e-08
					0.0395	-2.56836e-09	-9.50195e-09	-2.91016e-09	-1.00684e-08
					0.0396	-2.56836e-09	-9.50195e-09	-2.90039e-09	-1.00586e-08
					0.0397	-2.55859e-09	-9.50195e-09	-2.90039e-09	-1.00488e-08
					0.0398	-2.57813e-09	-9.50195e-09	-2.90039e-09	-1.00684e-08
					0.0399	-2.56836e-09	-9.51172e-09	-2.90039e-09	-1.00684e-08
					0.04	-2.57813e-09	-9.51172e-09	-2.90039e-09	-1.00586e-08
					0.0401	-2.56836e-09	-9.51172e-09	-2.91016e-09	-1.00488e-08
					0.0402	-2.56836e-09	-9.51172e-09	-2.90039e-09	-1.00586e-08
					0.0403	-2.53906e-09	-9.50195e-09	-2.90039e-09	-1.00586e-08
					0.0404	-2.56836e-09	-9.51172e-09	-2.89063e-09	-1.00684e-08
					0.0405	-2.56836e-09	-9.50195e-09	-2.89063e-09	-1.00586e-08
					0.0406	-2.53906e-09	-9.48242e-09	-2.90039e-09	-1.00781e-08
					0.0407	-2.57813e-09	-9.50195e-09	-2.89063e-09	-1.00586e-08
					0.0408	-2.55859e-09	-9.50195e-09	-2.90039e-09	-1.00586e-08
					0.0409	-2.55859e-09	-9.50195e-09	-2.90039e-09	-1.00586e-08
					0.041	-2.56836e-09	-9.49219e-09	-2.89063e-09	-1.00586e-08
					0.0411	-2.56836e-09	-9.50195e-09	-2.90039e-09	-1.00586e-08
					0.0412	-2.56836e-09	-9.51172e-09	-2.90039e-09	-1.00586e-08
					0.0413	-2.55859e-09	-9.50195e-09	-2.91016e-09	-1.00586e-08
					0.0414	-2.56836e-09	-9.50195e-09	-2.90039e-09	-1.00586e-08
					0.0415	-2.58789e-09	-9.48242e-09	-2.89063e-09	-1.00586e-08
					0.0416	-2.56836e-09	-9.49219e-09	-2.90039e-09	-1.00684e-08
					0.0417	-2.56836e-09	-9.51172e-09	-2.89063e-09	-1.00488e-08
					0.0418	-2.57813e-09	-9.47266e-09	-2.90039e-09	-1.00391e-08
					0.0419	-2.56836e-09	-9.49219e-09	-2.91016e-09	-1.00488e-08
					0.042	-2.56836e-09	-9.51172e-09	-2.89063e-09	-1.00488e-08
					0.0421	-2.56836e-09	-9.53125e-09	-2.89063e-09	-1.00488e-08
					0.0422	-2.56836e-09	-9.50195e-09	-2.90039e-09	-1.00586e-08
					0.0423	-2.55859e-09	-9.50195e-09	-2.90039e-09	-1.00293e-08
					0.0424	-2.56836e-09	-9.55078e-09	-2.89063e-09	-1.00488e-08
					0.0425	-2.56836e-09	-9.50195e-09	-2.90039e-09	-1.00488e-08
					0.0426	-2.56836e-09	-9.51172e-09	-2.89063e-09	-1.00586e-08
					0.0427	-2.57813e-09	-9.52148e-09	-2.89063e-09	-1.00586e-08
					0.0428	-2.55859e-09	-9.50195e-09	-2.88086e-09	-1.00391e-08
					0.0429	-2.59766e-09	-9.50195e-09	-2.90039e-09	-1.00488e-08
					0.043	-2.56836e-09	-9.50195e-09	-2.89063e-09	-1.00586e-08
					0.0431	-2.57813e-09	-9.48242e-09	-2.89063e-09	-1.00391e-08
					0.0432	-2.60742e-09	-9.49219e-09	-2.88086e-09	-1.00488e-08
					0.0433	-2.54883e-09	-9.44336e-09	-2.89063e-09	-1.00488e-08
					0.0434	-2.57813e-09	-9.50195e-09	-2.89063e-09	-1.00488e-08
					0.0435	-2.59766e-09	-9.49219e-09	-2.89063e-09	-1.00391e-08
					0.0436	-2.56836e-09	-9.50195e-09	-2.88086e-09	-1.00391e-08
					0.0437	-2.54883e-09	-9.49219e-09	-2.89063e-09	-1.00488e-08
					0.0438	-2.58789e-09	-9.49219e-09	-2.89063e-09	-1.00488e-08
					0.0439	-2.56836e-09	-9.48242e-09	-2.89063e-09	-1.00488e-08
					0.044	-2.55859e-09	-9.51172e-09	-2.89063e-09	-1.00391e-08
					0.0441	-2.54883e-09	-9.49219e-09	-2.89063e-09	-1.00488e-08
					0.0442	-2.56836e-09	-9.50195e-09	-2.89063e-09	-1.00293e-08
					0.0443	-2.55859e-09	-9.50195e-09	-2.88086e-09	-1.00586e-08
					0.0444	-2.5293e-09	-9.49219e-09	-2.89063e-09	-1.00488e-08
					0.0445	-2.56836e-09	-9.49219e-09	-2.89063e-09	-1.00391e-08
					0.0446	-2.56836e-09	-9.48242e-09	-2.90039e-09	-1.00391e-08
					0.0447	-2.56836e-09	-9.49219e-09	-2.89063e-09	-1.00488e-08
					0.0448	-2.57813e-09	-9.49219e-09	-2.89063e-09	-1.00391e-08
					0.0449	-2.57813e-09	-9.50195e-09	-2.88086e-09	-1.00391e-08
					0.045	-2.57813e-09	-9.49219e-09	-2.89063e-09	-1.00488e-08
					0.0451	-2.56836e-09	-9.50195e-09	-2.88086e-09	-1.00391e-08
					0.0452	-2.58789e-09	-9.49219e-09	-2.89063e-09	-1.00391e-08
					0.0453	-2.58789e-09	-9.50195e-09	-2.88086e-09	-1.00293e-08
					0.0454	-2.56836e-09	-9.48242e-09	-2.90039e-09	-1.00488e-08
					0.0455	-2.56836e-09	-9.48242e-09	-2.89063e-09	-1.00488e-08
					0.0456	-2.56836e-09	-9.49219e-09	-2.89063e-09	-1.00098e-08
					0.0457	-2.55859e-09	-9.49219e-09	-2.89063e-09	-1.00293e-08
					0.0458	-2.56836e-09	-9.50195e-09	-2.89063e-09	-1.00098e-08
					0.0459	-2.56836e-09	-9.49219e-09	-2.89063e-09	-1.00391e-08
					0.046	-2.57813e-09	-9.48242e-09	-2.89063e-09	-1.00586e-08
					0.0461	-2.55859e-09	-9.48242e-09	-2.89063e-09	-9.9707e-09
					0.0462	-2.56836e-09	-9.48242e-09	-2.90039e-09	-1.00391e-08
					0.0463	-2.57813e-09	-9.50195e-09	-2.88086e-09	-1.00293e-08
					0.0464	-2.57813e-09	-9.49219e-09	-2.89063e-09	-1.00098e-08
					0.0465	-2.56836e-09	-9.48242e-09	-2.90039e-09	-1.00391e-08
					0.0466	-2.57813e-09	-9.48242e-09	-2.88086e-09	-1e-08
					0.0467	-2.55859e-09	-9.49219e-09	-2.89063e-09	-1.00488e-08
					0.0468	-2.57813e-09	-9.49219e-09	-2.89063e-09	-1.00098e-08
					0.0469	-2.56836e-09	-9.49219e-09	-2.89063e-09	-1.00391e-08
					0.047	-2.54883e-09	-9.48242e-09	-2.90039e-09	-1.00293e-08
					0.0471	-2.55859e-09	-9.48242e-09	-2.88086e-09	-1.00195e-08
					0.0472	-2.56836e-09	-9.49219e-09	-2.89063e-09	-1.00391e-08
					0.0473	-2.53906e-09	-9.48242e-09	-2.89063e-09	-1.00293e-08
					0.0474	-2.56836e-09	-9.48242e-09	-2.89063e-09	-1.00293e-08
					0.0475	-2.56836e-09	-9.49219e-09	-2.89063e-09	-1.00293e-08
					0.0476	-2.55859e-09	-9.48242e-09	-2.88086e-09	-1.00098e-08
					0.0477	-2.55859e-09	-9.50195e-09	-2.89063e-09	-1.00293e-08
					0.0478	-2.55859e-09	-9.50195e-09	-2.92969e-09	-1.00293e-08
					0.0479	-2.56836e-09	-9.49219e-09	-2.89063e-09	-1.00195e-08
					0.048	-2.56836e-09	-9.49219e-09	-2.89063e-09	-1.00195e-08
					0.0481	-2.56836e-09	-9.49219e-09	-2.93945e-09	-1.00293e-08
					0.0482	-2.55859e-09	-9.48242e-09	-2.88086e-09	-1.00391e-08
					0.0483	-2.53906e-09	-9.48242e-09	-2.89063e-09	-1.00195e-08
					0.0484	-2.56836e-09	-9.50195e-09	-2.89063e-09	-1.00195e-08
					0.0485	-2.57813e-09	-9.48242e-09	-2.90039e-09	-1.00195e-08
					0.0486	-2.56836e-09	-9.48242e-09	-2.90039e-09	-1.00195e-08
					0.0487	-2.56836e-09	-9.48242e-09	-2.91016e-09	-1.00195e-08
					0.0488	-2.54883e-09	-9.49219e-09	-2.90039e-09	-1.00293e-08
					0.0489	-2.56836e-09	-9.46289e-09	-2.89063e-09	-1.00195e-08
					0.049	-2.56836e-09	-9.46289e-09	-2.90039e-09	-1.00293e-08
					0.0491	-2.56836e-09	-9.48242e-09	-2.90039e-09	-1.00195e-08
					0.0492	-2.55859e-09	-9.47266e-09	-2.89063e-09	-1.00195e-08
					0.0493	-2.5293e-09	-9.49219e-09	-2.89063e-09	-1.00098e-08
					0.0494	-2.56836e-09	-9.48242e-09	-2.90039e-09	-1.00293e-08
					0.0495	-2.56836e-09	-9.47266e-09	-2.89063e-09	-1.00195e-08
					0.0496	-2.55859e-09	-9.48242e-09	-2.90039e-09	-1.00293e-08
					0.0497	-2.57813e-09	-9.49219e-09	-2.89063e-09	-1.00293e-08
					0.0498	-2.56836e-09	-9.43359e-09	-2.89063e-09	-1.00195e-08
					0.0499	-2.55859e-09	-9.47266e-09	-2.90039e-09	-1.00195e-08
					0.05	-2.56836e-09	-9.49219e-09	-2.90039e-09	-1.00098e-08
					0.0501	-2.56836e-09	-9.46289e-09	-2.89063e-09	-1.00293e-08
					0.0502	-2.56836e-09	-9.50195e-09	-2.88086e-09	-1.00098e-08
					0.0503	-2.56836e-09	-9.49219e-09	-2.89063e-09	-1.00293e-08
					0.0504	-2.56836e-09	-9.49219e-09	-2.90039e-09	-1.00293e-08
					0.0505	-2.56836e-09	-9.48242e-09	-2.89063e-09	-1.00293e-08
					0.0506	-2.55859e-09	-9.48242e-09	-2.90039e-09	-1.00293e-08
					0.0507	-2.56836e-09	-9.48242e-09	-2.90039e-09	-1.00195e-08
					0.0508	-2.57813e-09	-9.48242e-09	-2.91016e-09	-1.00195e-08
					0.0509	-2.58789e-09	-9.48242e-09	-2.90039e-09	-1.00195e-08
					0.051	-2.56836e-09	-9.47266e-09	-2.89063e-09	-1.00195e-08
					0.0511	-2.57813e-09	-9.47266e-09	-2.89063e-09	-1.00195e-08
					0.0512	-2.62695e-09	-9.47266e-09	-2.90039e-09	-1.00098e-08
					0.0513	-2.56836e-09	-9.48242e-09	-2.89063e-09	-1.00098e-08
					0.0514	-2.56836e-09	-9.48242e-09	-2.89063e-09	-1.00195e-08
					0.0515	-2.60742e-09	-9.48242e-09	-2.89063e-09	-1.00098e-08
					0.0516	-2.56836e-09	-9.47266e-09	-2.90039e-09	-1.00391e-08
					0.0517	-2.56836e-09	-9.48242e-09	-2.90039e-09	-1.00098e-08
					0.0518	-2.58789e-09	-9.46289e-09	-2.90039e-09	-1.00195e-08
					0.0519	-2.56836e-09	-9.47266e-09	-2.88086e-09	-1.00098e-08
					0.052	-2.56836e-09	-9.47266e-09	-2.89063e-09	-1.00098e-08
					0.0521	-2.57813e-09	-9.47266e-09	-2.88086e-09	-1.00098e-08
					0.0522	-2.55859e-09	-9.47266e-09	-2.88086e-09	-1.00195e-08
					0.0523	-2.58789e-09	-9.48242e-09	-2.89063e-09	-1.00391e-08
					0.0524	-2.55859e-09	-9.48242e-09	-2.90039e-09	-1.00195e-08
					0.0525	-2.55859e-09	-9.47266e-09	-2.89063e-09	-9.99023e-09
					0.0526	-2.56836e-09	-9.47266e-09	-2.89063e-09	-1.00586e-08
					0.0527	-2.58789e-09	-9.47266e-09	-2.90039e-09	-1.00195e-08
					0.0528	-2.56836e-09	-9.46289e-09	-2.90039e-09	-1.00195e-08
					0.0529	-2.56836e-09	-9.47266e-09	-2.88086e-09	-1.00195e-08
					0.053	-2.56836e-09	-9.47266e-09	-2.89063e-09	-1.00195e-08
					0.0531	-2.58789e-09	-9.48242e-09	-2.89063e-09	-1e-08
					0.0532	-2.56836e-09	-9.47266e-09	-2.89063e-09	-1.00098e-08
					0.0533	-2.58789e-09	-9.47266e-09	-2.89063e-09	-1.00098e-08
					0.0534	-2.58789e-09	-9.47266e-09	-2.89063e-09	-1.00098e-08
					0.0535	-2.56836e-09	-9.46289e-09	-2.89063e-09	-1.00098e-08
					0.0536	-2.56836e-09	-9.47266e-09	-2.90039e-09	-1.00098e-08
					0.0537	-2.55859e-09	-9.47266e-09	-2.88086e-09	-1.00098e-08
					0.0538	-2.55859e-09	-9.47266e-09	-2.89063e-09	-1.00195e-08
					0.0539	-2.55859e-09	-9.47266e-09	-2.90039e-09	-1.00098e-08
					0.054	-2.55859e-09	-9.47266e-09	-2.90039e-09	-1.00195e-08
					0.0541	-2.56836e-09	-9.47266e-09	-2.90039e-09	-1.00586e-08
					0.0542	-2.55859e-09	-9.46289e-09	-2.89063e-09	-1.00098e-08
					0.0543	-2.60742e-09	-9.48242e-09	-2.88086e-09	-1.00195e-08
					0.0544	-2.56836e-09	-9.46289e-09	-2.89063e-09	-1.00195e-08
					0.0545	-2.56836e-09	-9.46289e-09	-2.94922e-09	-1.00293e-08
					0.0546	-2.55859e-09	-9.46289e-09	-2.89063e-09	-1.00098e-08
					0.0547	-2.57813e-09	-9.48242e-09	-2.89063e-09	-1.00195e-08
					0.0548	-2.56836e-09	-9.47266e-09	-2.90039e-09	-1.00098e-08
					0.0549	-2.56836e-09	-9.47266e-09	-2.87109e-09	-1.00195e-08
					0.055	-2.56836e-09	-9.47266e-09	-2.89063e-09	-1.00293e-08
					0.0551	-2.56836e-09	-9.48242e-09	-2.90039e-09	-1.00195e-08
					0.0552	-2.55859e-09	-9.48242e-09	-2.88086e-09	-1.00293e-08
					0.0553	-2.56836e-09	-9.48242e-09	-2.89063e-09	-1.00293e-08
					0.0554	-2.56836e-09	-9.44336e-09	-2.87109e-09	-1.00293e-08
					0.0555	-2.56836e-09	-9.47266e-09	-2.89063e-09	-1.00293e-08
					0.0556	-2.54883e-09	-9.47266e-09	-2.88086e-09	-1.00195e-08
					0.0557	-2.57813e-09	-9.47266e-09	-2.88086e-09	-1.00293e-08
					0.0558	-2.56836e-09	-9.48242e-09	-2.90039e-09	-1.00293e-08
					0.0559	-2.56836e-09	-9.47266e-09	-2.88086e-09	-1.00293e-08
					0.056	-2.55859e-09	-9.48242e-09	-2.90039e-09	-1.00293e-08
					0.0561	-2.56836e-09	-9.46289e-09	-2.89063e-09	-1.00293e-08
					0.0562	-2.54883e-09	-9.46289e-09	-2.90039e-09	-1.00195e-08
					0.0563	-2.54883e-09	-9.51172e-09	-2.89063e-09	-1.00293e-08
					0.0564	-2.56836e-09	-9.46289e-09	-2.89063e-09	-1.00098e-08
					0.0565	-2.55859e-09	-9.46289e-09	-2.90039e-09	-1.00098e-08
					0.0566	-2.55859e-09	-9.47266e-09	-2.88086e-09	-9.99023e-09
					0.0567	-2.55859e-09	-9.45313e-09	-2.89063e-09	-1.00195e-08
					0.0568	-2.56836e-09	-9.46289e-09	-2.89063e-09	-1e-08
					0.0569	-2.56836e-09	-9.39453e-09	-2.90039e-09	-1.00098e-08
					0.057	-2.55859e-09	-9.47266e-09	-2.90039e-09	-1.00195e-08
					0.0571	-2.55859e-09	-9.46289e-09	-2.88086e-09	-1.00098e-08
					0.0572	-2.56836e-09	-9.44336e-09	-2.90039e-09	-1.00098e-08
					0.0573	-2.54883e-09	-9.46289e-09	-2.89063e-09	-1.00195e-08
					0.0574	-2.55859e-09	-9.46289e-09	-2.90039e-09	-1.00195e-08
					0.0575	-2.56836e-09	-9.48242e-09	-2.90039e-09	-1.00098e-08
					0.0576	-2.56836e-09	-9.46289e-09	-2.89063e-09	-1.00098e-08
					0.0577	-2.53906e-09	-9.46289e-09	-2.89063e-09	-1.00098e-08
					0.0578	-2.55859e-09	-9.46289e-09	-2.89063e-09	-1.00098e-08
					0.0579	-2.55859e-09	-9.46289e-09	-2.89063e-09	-1.00098e-08
					0.058	-2.53906e-09	-9.45313e-09	-2.90039e-09	-1.00391e-08
					0.0581	-2.55859e-09	-9.47266e-09	-2.89063e-09	-1.00098e-08
					0.0582	-2.56836e-09	-9.47266e-09	-2.90039e-09	-1.00195e-08
					0.0583	-2.56836e-09	-9.47266e-09	-2.89063e-09	-1.00195e-08
					0.0584	-2.56836e-09	-9.46289e-09	-2.89063e-09	-1.00195e-08
					0.0585	-2.57813e-09	-9.44336e-09	-2.90039e-09	-1.00293e-08
					0.0586	-2.58789e-09	-9.46289e-09	-2.88086e-09	-1.00195e-08
					0.0587	-2.57813e-09	-9.46289e-09	-2.90039e-09	-1e-08
					0.0588	-2.56836e-09	-9.46289e-09	-2.89063e-09	-1.00195e-08
					0.0589	-2.54883e-09	-9.45313e-09	-2.90039e-09	-1.00098e-08
					0.059	-2.55859e-09	-9.46289e-09	-2.90039e-09	-1.00195e-08
					0.0591	-2.56836e-09	-9.46289e-09	-2.89063e-09	-1.00098e-08
					0.0592	-2.55859e-09	-9.46289e-09	-2.90039e-09	-1.00195e-08
					0.0593	-2.57813e-09	-9.45313e-09	-2.89063e-09	-1.00195e-08
					0.0594	-2.56836e-09	-9.45313e-09	-2.88086e-09	-1.00195e-08
					0.0595	-2.56836e-09	-9.46289e-09	-2.89063e-09	-1.00098e-08
					0.0596	-2.57813e-09	-9.46289e-09	-2.89063e-09	-1.00391e-08
					0.0597	-2.56836e-09	-9.44336e-09	-2.90039e-09	-1.00586e-08
					0.0598	-2.56836e-09	-9.47266e-09	-2.89063e-09	-1.00195e-08
					0.0599	-2.56836e-09	-9.45313e-09	-2.90039e-09	-1.00098e-08
					0.06	-2.56836e-09	-9.46289e-09	-2.89063e-09	-1e-08
					0.0601	-2.57813e-09	-9.46289e-09	-2.89063e-09	-1.00293e-08
					0.0602	-2.56836e-09	-9.47266e-09	-2.90039e-09	-1.00195e-08
					0.0603	-2.56836e-09	-9.46289e-09	-2.90039e-09	-1.00195e-08
					0.0604	-2.56836e-09	-9.47266e-09	-2.90039e-09	-1.00098e-08
					0.0605	-2.56836e-09	-9.46289e-09	-2.89063e-09	-1.00195e-08
					0.0606	-2.57813e-09	-9.46289e-09	-2.89063e-09	-1.00586e-08
					0.0607	-2.56836e-09	-9.46289e-09	-2.90039e-09	-1.00293e-08
					0.0608	-2.56836e-09	-9.46289e-09	-2.90039e-09	-1e-08
					0.0609	-2.57813e-09	-9.45313e-09	-2.91016e-09	-1.00293e-08
					0.061	-2.57813e-09	-9.45313e-09	-2.90039e-09	-1.00098e-08
					0.0611	-2.55859e-09	-9.47266e-09	-2.89063e-09	-1.00195e-08
					0.0612	-2.56836e-09	-9.45313e-09	-2.90039e-09	-1.00098e-08
					0.0613	-2.57813e-09	-9.45313e-09	-2.89063e-09	-1.00293e-08
					0.0614	-2.57813e-09	-9.46289e-09	-2.87109e-09	-9.98047e-09
					0.0615	-2.56836e-09	-9.45313e-09	-2.90039e-09	-1e-08
					0.0616	-2.56836e-09	-9.47266e-09	-2.89063e-09	-1.00293e-08
					0.0617	-2.56836e-09	-9.46289e-09	-2.87109e-09	-1.00195e-08
					0.0618	-2.57813e-09	-9.41406e-09	-2.90039e-09	-1e-08
					0.0619	-2.56836e-09	-9.45313e-09	-2.90039e-09	-1.00195e-08
					0.062	-2.54883e-09	-9.46289e-09	-2.92969e-09	-1.00098e-08
					0.0621	-2.56836e-09	-9.46289e-09	-2.90039e-09	-1e-08
					0.0622	-2.56836e-09	-9.46289e-09	-2.89063e-09	-1.00098e-08
					0.0623	-2.59766e-09	-9.46289e-09	-2.91992e-09	-1.00098e-08
					0.0624	-2.56836e-09	-9.45313e-09	-2.89063e-09	-1e-08
					0.0625	-2.56836e-09	-9.48242e-09	-2.90039e-09	-1.00098e-08
					0.0626	-2.56836e-09	-9.41406e-09	-2.86133e-09	-1.00195e-08
					0.0627	-2.56836e-09	-9.47266e-09	-2.88086e-09	-1e-08
					0.0628	-2.57813e-09	-9.45313e-09	-2.90039e-09	-1.00098e-08
					0.0629	-2.56836e-09	-9.46289e-09	-2.88086e-09	-1e-08
					0.063	-2.58789e-09	-9.45313e-09	-2.90039e-09	-9.99023e-09
					0.0631	-2.56836e-09	-9.46289e-09	-2.90039e-09	-1e-08
					0.0632	-2.55859e-09	-9.46289e-09	-2.89063e-09	-1.00098e-08
					0.0633	-2.59766e-09	-9.46289e-09	-2.90039e-09	-1e-08
					0.0634	-2.57813e-09	-9.46289e-09	-2.90039e-09	-1e-08
					0.0635	-2.56836e-09	-9.46289e-09	-2.88086e-09	-1.00195e-08
					0.0636	-2.56836e-09	-9.46289e-09	-2.90039e-09	-1.00098e-08
					0.0637	-2.56836e-09	-9.46289e-09	-2.90039e-09	-1.00098e-08
					0.0638	-2.56836e-09	-9.46289e-09	-2.87109e-09	-1.00195e-08
					0.0639	-2.57813e-09	-9.46289e-09	-2.88086e-09	-1e-08
					0.064	-2.56836e-09	-9.4043e-09	-2.90039e-09	-1e-08
					0.0641	-2.57813e-09	-9.43359e-09	-2.90039e-09	-1e-08
					0.0642	-2.55859e-09	-9.46289e-09	-2.90039e-09	-1.00098e-08
					0.0643	-2.57813e-09	-9.50195e-09	-2.91016e-09	-1.00195e-08
					0.0644	-2.56836e-09	-9.46289e-09	-2.89063e-09	-9.99023e-09
					0.0645	-2.56836e-09	-9.46289e-09	-2.90039e-09	-1e-08
					0.0646	-2.55859e-09	-9.51172e-09	-2.90039e-09	-1.00098e-08
					0.0647	-2.56836e-09	-9.46289e-09	-2.90039e-09	-1e-08
					0.0648	-2.57813e-09	-9.47266e-09	-2.90039e-09	-1e-08
					0.0649	-2.55859e-09	-9.45313e-09	-2.90039e-09	-1.00098e-08
					0.065	-2.56836e-09	-9.46289e-09	-2.87109e-09	-1e-08
					0.0651	-2.56836e-09	-9.48242e-09	-2.91016e-09	-1e-08
					0.0652	-2.57813e-09	-9.46289e-09	-2.90039e-09	-9.99023e-09
					0.0653	-2.55859e-09	-9.46289e-09	-2.90039e-09	-1.00195e-08
					0.0654	-2.54883e-09	-9.47266e-09	-2.91016e-09	-1e-08
					0.0655	-2.55859e-09	-9.47266e-09	-2.88086e-09	-1e-08
					0.0656	-2.57813e-09	-9.47266e-09	-2.90039e-09	-9.99023e-09
					0.0657	-2.54883e-09	-9.46289e-09	-2.90039e-09	-1e-08
					0.0658	-2.56836e-09	-9.46289e-09	-2.91016e-09	-9.96094e-09
					0.0659	-2.55859e-09	-9.46289e-09	-2.90039e-09	-1e-08
					0.066	-2.54883e-09	-9.45313e-09	-2.90039e-09	-1e-08
					0.0661	-2.55859e-09	-9.46289e-09	-2.90039e-09	-1e-08
					0.0662	-2.56836e-09	-9.46289e-09	-2.90039e-09	-1e-08
					0.0663	-2.48047e-09	-9.46289e-09	-2.90039e-09	-1.00098e-08
					0.0664	-2.55859e-09	-9.45313e-09	-2.90039e-09	-1e-08
					0.0665	-2.55859e-09	-9.46289e-09	-2.91016e-09	-1e-08
					0.0666	-2.54883e-09	-9.47266e-09	-2.89063e-09	-1e-08
					0.0667	-2.55859e-09	-9.46289e-09	-2.89063e-09	-1.00098e-08
					0.0668	-2.55859e-09	-9.45313e-09	-2.90039e-09	-9.98047e-09
					0.0669	-2.55859e-09	-9.46289e-09	-2.89063e-09	-9.99023e-09
					0.067	-2.55859e-09	-9.46289e-09	-2.89063e-09	-1.00098e-08
					0.0671	-2.56836e-09	-9.46289e-09	-2.90039e-09	-9.98047e-09
					0.0672	-2.56836e-09	-9.47266e-09	-2.89063e-09	-1e-08
					0.0673	-2.56836e-09	-9.44336e-09	-2.88086e-09	-9.99023e-09
					0.0674	-2.56836e-09	-9.46289e-09	-2.90039e-09	-9.99023e-09
					0.0675	-2.54883e-09	-9.46289e-09	-2.89063e-09	-1e-08
					0.0676	-2.57813e-09	-9.46289e-09	-2.90039e-09	-1.00098e-08
					0.0677	-2.55859e-09	-9.47266e-09	-2.90039e-09	-1e-08
					0.0678	-2.56836e-09	-9.46289e-09	-2.89063e-09	-1.00098e-08
					0.0679	-2.56836e-09	-9.46289e-09	-2.88086e-09	-1.00098e-08
					0.068	-2.55859e-09	-9.45313e-09	-2.90039e-09	-1e-08
					0.0681	-2.56836e-09	-9.49219e-09	-2.91016e-09	-1e-08
					0.0682	-2.56836e-09	-9.46289e-09	-2.90039e-09	-1.00195e-08
					0.0683	-2.54883e-09	-9.47266e-09	-2.90039e-09	-1e-08
					0.0684	-2.56836e-09	-9.46289e-09	-2.90039e-09	-1e-08
					0.0685	-2.56836e-09	-9.46289e-09	-2.90039e-09	-1e-08
					0.0686	-2.55859e-09	-9.46289e-09	-2.90039e-09	-1e-08
					0.0687	-2.56836e-09	-9.45313e-09	-2.89063e-09	-1e-08
					0.0688	-2.54883e-09	-9.46289e-09	-2.91016e-09	-1e-08
					0.0689	-2.56836e-09	-9.45313e-09	-2.90039e-09	-9.96094e-09
					0.069	-2.54883e-09	-9.47266e-09	-2.90039e-09	-1.00098e-08
					0.0691	-2.56836e-09	-9.45313e-09	-2.93945e-09	-1.00098e-08
					0.0692	-2.56836e-09	-9.46289e-09	-2.89063e-09	-1.00098e-08
					0.0693	-2.55859e-09	-9.46289e-09	-2.89063e-09	-1e-08
					0.0694	-2.56836e-09	-9.46289e-09	-2.90039e-09	-9.99023e-09
					0.0695	-2.55859e-09	-9.46289e-09	-2.90039e-09	-9.99023e-09
					0.0696	-2.55859e-09	-9.46289e-09	-2.90039e-09	-1.00098e-08
					0.0697	-2.56836e-09	-9.45313e-09	-2.88086e-09	-9.99023e-09
					0.0698	-2.56836e-09	-9.45313e-09	-2.89063e-09	-1.00098e-08
					0.0699	-2.56836e-09	-9.45313e-09	-2.90039e-09	-1e-08
					0.07	-2.56836e-09	-9.47266e-09	-2.91992e-09	-1e-08
					0.0701	-2.54883e-09	-9.44336e-09	-2.90039e-09	-1e-08
					0.0702	-2.56836e-09	-9.46289e-09	-2.89063e-09	-9.99023e-09
					0.0703	-2.56836e-09	-9.45313e-09	-2.90039e-09	-1e-08
					0.0704	-2.55859e-09	-9.45313e-09	-2.90039e-09	-1.00098e-08
					0.0705	-2.55859e-09	-9.44336e-09	-2.89063e-09	-1e-08
					0.0706	-2.55859e-09	-9.45313e-09	-2.90039e-09	-9.99023e-09
					0.0707	-2.58789e-09	-9.45313e-09	-2.89063e-09	-1e-08
					0.0708	-2.56836e-09	-9.43359e-09	-2.89063e-09	-1e-08
					0.0709	-2.56836e-09	-9.45313e-09	-2.90039e-09	-1.00098e-08
					0.071	-2.56836e-09	-9.45313e-09	-2.90039e-09	-9.99023e-09
					0.0711	-2.56836e-09	-9.45313e-09	-2.90039e-09	-9.99023e-09
					0.0712	-2.57813e-09	-9.44336e-09	-2.90039e-09	-1.00098e-08
					0.0713	-2.56836e-09	-9.44336e-09	-2.90039e-09	-1e-08
					0.0714	-2.56836e-09	-9.46289e-09	-2.91016e-09	-1.00195e-08
					0.0715	-2.56836e-09	-9.44336e-09	-2.89063e-09	-1e-08
					0.0716	-2.57813e-09	-9.44336e-09	-2.89063e-09	-1e-08
					0.0717	-2.56836e-09	-9.46289e-09	-2.89063e-09	-1e-08
					0.0718	-2.55859e-09	-9.45313e-09	-2.90039e-09	-9.99023e-09
					0.0719	-2.56836e-09	-9.44336e-09	-2.89063e-09	-1.00098e-08
					0.072	-2.55859e-09	-9.45313e-09	-2.90039e-09	-1.00098e-08
					0.0721	-2.56836e-09	-9.47266e-09	-2.89063e-09	-1.00098e-08
					0.0722	-2.56836e-09	-9.45313e-09	-2.90039e-09	-1.00098e-08
					0.0723	-2.57813e-09	-9.44336e-09	-2.89063e-09	-1.00098e-08
					0.0724	-2.55859e-09	-9.45313e-09	-2.90039e-09	-1e-08
					0.0725	-2.55859e-09	-9.46289e-09	-2.90039e-09	-1e-08
					0.0726	-2.55859e-09	-9.44336e-09	-2.90039e-09	-1.00098e-08
					0.0727	-2.55859e-09	-9.46289e-09	-2.90039e-09	-1e-08
					0.0728	-2.56836e-09	-9.45313e-09	-2.89063e-09	-1e-08
					0.0729	-2.56836e-09	-9.44336e-09	-2.89063e-09	-1e-08
					0.073	-2.55859e-09	-9.44336e-09	-2.88086e-09	-1.00098e-08
					0.0731	-2.56836e-09	-9.44336e-09	-2.89063e-09	-1e-08
					0.0732	-2.55859e-09	-9.44336e-09	-2.89063e-09	-9.99023e-09
					0.0733	-2.56836e-09	-9.44336e-09	-2.89063e-09	-1.00098e-08
					0.0734	-2.56836e-09	-9.44336e-09	-2.89063e-09	-1e-08
					0.0735	-2.55859e-09	-9.43359e-09	-2.89063e-09	-9.99023e-09
					0.0736	-2.55859e-09	-9.43359e-09	-2.90039e-09	-9.99023e-09
					0.0737	-2.55859e-09	-9.44336e-09	-2.90039e-09	-9.99023e-09
					0.0738	-2.55859e-09	-9.44336e-09	-2.89063e-09	-9.98047e-09
					0.0739	-2.55859e-09	-9.44336e-09	-2.89063e-09	-9.96094e-09
					0.074	-2.56836e-09	-9.42383e-09	-2.89063e-09	-1e-08
					0.0741	-2.55859e-09	-9.44336e-09	-2.89063e-09	-9.99023e-09
					0.0742	-2.55859e-09	-9.42383e-09	-2.89063e-09	-9.98047e-09
					0.0743	-2.55859e-09	-9.44336e-09	-2.87109e-09	-1e-08
					0.0744	-2.55859e-09	-9.45313e-09	-2.90039e-09	-1e-08
					0.0745	-2.56836e-09	-9.42383e-09	-2.89063e-09	-9.99023e-09
					0.0746	-2.55859e-09	-9.44336e-09	-2.88086e-09	-9.99023e-09
					0.0747	-2.56836e-09	-9.44336e-09	-2.88086e-09	-1e-08
					0.0748	-2.55859e-09	-9.43359e-09	-2.90039e-09	-9.94141e-09
					0.0749	-2.56836e-09	-9.43359e-09	-2.88086e-09	-1e-08
					0.075	-2.55859e-09	-9.44336e-09	-2.89063e-09	-9.99023e-09
					0.0751	-2.55859e-09	-9.46289e-09	-2.90039e-09	-1.00293e-08
					0.0752	-2.55859e-09	-9.45313e-09	-2.88086e-09	-1.00098e-08
					0.0753	-2.55859e-09	-9.44336e-09	-2.89063e-09	-9.99023e-09
					0.0754	-2.55859e-09	-9.44336e-09	-2.90039e-09	-9.94141e-09
					0.0755	-2.55859e-09	-9.44336e-09	-2.89063e-09	-1e-08
					0.0756	-2.54883e-09	-9.44336e-09	-2.88086e-09	-1e-08
					0.0757	-2.56836e-09	-9.44336e-09	-2.89063e-09	-9.98047e-09
					0.0758	-2.56836e-09	-9.45313e-09	-2.90039e-09	-1e-08
					0.0759	-2.55859e-09	-9.44336e-09	-2.88086e-09	-1.00098e-08
					0.076	-2.55859e-09	-9.44336e-09	-2.88086e-09	-1.00098e-08
					0.0761	-2.55859e-09	-9.45313e-09	-2.90039e-09	-1e-08
					0.0762	-2.55859e-09	-9.43359e-09	-2.88086e-09	-9.99023e-09
					0.0763	-2.54883e-09	-9.44336e-09	-2.89063e-09	-9.99023e-09
					0.0764	-2.56836e-09	-9.43359e-09	-2.90039e-09	-9.99023e-09
					0.0765	-2.55859e-09	-9.43359e-09	-2.90039e-09	-1e-08
					0.0766	-2.56836e-09	-9.43359e-09	-2.90039e-09	-1.00098e-08
					0.0767	-2.56836e-09	-9.45313e-09	-2.89063e-09	-1e-08
					0.0768	-2.55859e-09	-9.43359e-09	-2.88086e-09	-9.99023e-09
					0.0769	-2.56836e-09	-9.43359e-09	-2.90039e-09	-1e-08
					0.077	-2.55859e-09	-9.43359e-09	-2.88086e-09	-1e-08
					0.0771	-2.56836e-09	-9.43359e-09	-2.94922e-09	-9.99023e-09
					0.0772	-2.54883e-09	-9.44336e-09	-2.89063e-09	-9.99023e-09
					0.0773	-2.55859e-09	-9.45313e-09	-2.89063e-09	-1e-08
					0.0774	-2.55859e-09	-9.43359e-09	-2.91992e-09	-9.99023e-09
					0.0775	-2.55859e-09	-9.43359e-09	-2.89063e-09	-9.99023e-09
					0.0776	-2.55859e-09	-9.44336e-09	-2.89063e-09	-9.99023e-09
					0.0777	-2.55859e-09	-9.43359e-09	-2.89063e-09	-9.99023e-09
					0.0778	-2.56836e-09	-9.43359e-09	-2.89063e-09	-9.99023e-09
					0.0779	-2.55859e-09	-9.45313e-09	-2.90039e-09	-1e-08
					0.078	-2.56836e-09	-9.42383e-09	-2.89063e-09	-1e-08
					0.0781	-2.56836e-09	-9.44336e-09	-2.89063e-09	-9.99023e-09
					0.0782	-2.54883e-09	-9.44336e-09	-2.89063e-09	-9.99023e-09
					0.0783	-2.56836e-09	-9.45313e-09	-2.89063e-09	-1.00098e-08
					0.0784	-2.55859e-09	-9.44336e-09	-2.89063e-09	-9.99023e-09
					0.0785	-2.56836e-09	-9.44336e-09	-2.89063e-09	-9.98047e-09
					0.0786	-2.56836e-09	-9.43359e-09	-2.89063e-09	-9.98047e-09
					0.0787	-2.56836e-09	-9.44336e-09	-2.90039e-09	-1e-08
					0.0788	-2.56836e-09	-9.43359e-09	-2.89063e-09	-1e-08
					0.0789	-2.55859e-09	-9.43359e-09	-2.90039e-09	-1e-08
					0.079	-2.56836e-09	-9.41406e-09	-2.89063e-09	-1.00098e-08
					0.0791	-2.55859e-09	-9.41406e-09	-2.89063e-09	-9.99023e-09
					0.0792	-2.55859e-09	-9.43359e-09	-2.89063e-09	-1e-08
					0.0793	-2.55859e-09	-9.43359e-09	-2.89063e-09	-9.99023e-09
					0.0794	-2.56836e-09	-9.45313e-09	-2.88086e-09	-9.99023e-09
					0.0795	-2.55859e-09	-9.42383e-09	-2.89063e-09	-1e-08
					0.0796	-2.56836e-09	-9.42383e-09	-2.89063e-09	-1.00098e-08
					0.0797	-2.56836e-09	-9.43359e-09	-2.88086e-09	-9.99023e-09
					0.0798	-2.55859e-09	-9.44336e-09	-2.89063e-09	-1e-08
					0.0799	-2.55859e-09	-9.43359e-09	-2.90039e-09	-9.99023e-09
					0.08	-2.55859e-09	-9.43359e-09	-2.90039e-09	-9.99023e-09
					0.0801	-2.56836e-09	-9.42383e-09	-2.90039e-09	-9.98047e-09
					0.0802	-2.58789e-09	-9.44336e-09	-2.89063e-09	-1e-08
					0.0803	-2.54883e-09	-9.43359e-09	-2.88086e-09	-1e-08
					0.0804	-2.55859e-09	-9.45313e-09	-2.89063e-09	-1e-08
					0.0805	-2.54883e-09	-9.43359e-09	-2.89063e-09	-9.99023e-09
					0.0806	-2.54883e-09	-9.44336e-09	-2.89063e-09	-9.99023e-09
					0.0807	-2.55859e-09	-9.43359e-09	-2.90039e-09	-1.00195e-08
					0.0808	-2.54883e-09	-9.43359e-09	-2.90039e-09	-1.00098e-08
					0.0809	-2.56836e-09	-9.43359e-09	-2.88086e-09	-9.99023e-09
					0.081	-2.55859e-09	-9.43359e-09	-2.89063e-09	-9.98047e-09
					0.0811	-2.56836e-09	-9.42383e-09	-2.88086e-09	-1.00098e-08
					0.0812	-2.56836e-09	-9.44336e-09	-2.88086e-09	-9.99023e-09
					0.0813	-2.55859e-09	-9.44336e-09	-2.90039e-09	-1e-08
					0.0814	-2.56836e-09	-9.42383e-09	-2.89063e-09	-9.99023e-09
					0.0815	-2.55859e-09	-9.41406e-09	-2.88086e-09	-1e-08
					0.0816	-2.54883e-09	-9.42383e-09	-2.89063e-09	-1.00391e-08
					0.0817	-2.56836e-09	-9.44336e-09	-2.90039e-09	-9.99023e-09
					0.0818	-2.54883e-09	-9.45313e-09	-2.90039e-09	-9.98047e-09
					0.0819	-2.55859e-09	-9.45313e-09	-2.89063e-09	-1.00488e-08
					0.082	-2.56836e-09	-9.43359e-09	-2.90039e-09	-9.99023e-09
					0.0821	-2.55859e-09	-9.44336e-09	-2.90039e-09	-1e-08
					0.0822	-2.55859e-09	-9.42383e-09	-2.90039e-09	-9.98047e-09
					0.0823	-2.55859e-09	-9.43359e-09	-2.88086e-09	-9.99023e-09
					0.0824	-2.55859e-09	-9.42383e-09	-2.88086e-09	-1e-08
					0.0825	-2.53906e-09	-9.42383e-09	-2.89063e-09	-9.95117e-09
					0.0826	-2.56836e-09	-9.43359e-09	-2.90039e-09	-1.00098e-08
					0.0827	-2.56836e-09	-9.43359e-09	-2.91016e-09	-1e-08
					0.0828	-2.54883e-09	-9.42383e-09	-2.90039e-09	-9.96094e-09
					0.0829	-2.56836e-09	-9.44336e-09	-2.90039e-09	-9.99023e-09
					0.083	-2.55859e-09	-9.44336e-09	-2.92969e-09	-9.99023e-09
					0.0831	-2.57813e-09	-9.45313e-09	-2.90039e-09	-9.99023e-09
					0.0832	-2.54883e-09	-9.43359e-09	-2.90039e-09	-9.99023e-09
					0.0833	-2.56836e-09	-9.42383e-09	-2.89063e-09	-1e-08
					0.0834	-2.54883e-09	-9.44336e-09	-2.89063e-09	-1e-08
					0.0835	-2.56836e-09	-9.44336e-09	-2.90039e-09	-9.99023e-09
					0.0836	-2.56836e-09	-9.43359e-09	-2.86133e-09	-9.98047e-09
					0.0837	-2.55859e-09	-9.43359e-09	-2.89063e-09	-9.9707e-09
					0.0838	-2.56836e-09	-9.43359e-09	-2.90039e-09	-9.99023e-09
					0.0839	-2.55859e-09	-9.43359e-09	-2.91992e-09	-9.99023e-09
					0.084	-2.56836e-09	-9.44336e-09	-2.89063e-09	-1e-08
					0.0841	-2.55859e-09	-9.43359e-09	-2.90039e-09	-1e-08
					0.0842	-2.56836e-09	-9.43359e-09	-2.91992e-09	-9.99023e-09
					0.0843	-2.56836e-09	-9.44336e-09	-2.89063e-09	-9.99023e-09
					0.0844	-2.54883e-09	-9.44336e-09	-2.89063e-09	-9.99023e-09
					0.0845	-2.55859e-09	-9.43359e-09	-2.88086e-09	-9.99023e-09
					0.0846	-2.56836e-09	-9.43359e-09	-2.89063e-09	-1e-08
					0.0847	-2.55859e-09	-9.42383e-09	-2.89063e-09	-9.99023e-09
					0.0848	-2.55859e-09	-9.44336e-09	-2.89063e-09	-9.99023e-09
					0.0849	-2.56836e-09	-9.43359e-09	-2.90039e-09	-9.98047e-09
					0.085	-2.56836e-09	-9.4043e-09	-2.88086e-09	-1e-08
					0.0851	-2.55859e-09	-9.44336e-09	-2.87109e-09	-9.99023e-09
					0.0852	-2.56836e-09	-9.42383e-09	-2.88086e-09	-9.98047e-09
					0.0853	-2.56836e-09	-9.4043e-09	-2.89063e-09	-9.99023e-09
					0.0854	-2.56836e-09	-9.42383e-09	-2.88086e-09	-1e-08
					0.0855	-2.56836e-09	-9.43359e-09	-2.89063e-09	-9.99023e-09
					0.0856	-2.54883e-09	-9.44336e-09	-2.89063e-09	-1e-08
					0.0857	-2.55859e-09	-9.44336e-09	-2.89063e-09	-9.98047e-09
					0.0858	-2.57813e-09	-9.42383e-09	-2.89063e-09	-1e-08
					0.0859	-2.56836e-09	-9.45313e-09	-2.89063e-09	-1e-08
					0.086	-2.56836e-09	-9.42383e-09	-2.89063e-09	-9.99023e-09
					0.0861	-2.56836e-09	-9.45313e-09	-2.88086e-09	-1e-08
					0.0862	-2.55859e-09	-9.4043e-09	-2.90039e-09	-1.00098e-08
					0.0863	-2.55859e-09	-9.44336e-09	-2.89063e-09	-9.98047e-09
					0.0864	-2.57813e-09	-9.42383e-09	-2.89063e-09	-9.99023e-09
					0.0865	-2.55859e-09	-9.43359e-09	-2.89063e-09	-1e-08
					0.0866	-2.58789e-09	-9.43359e-09	-2.88086e-09	-9.99023e-09
					0.0867	-2.57813e-09	-9.42383e-09	-2.88086e-09	-1e-08
					0.0868	-2.55859e-09	-9.43359e-09	-2.90039e-09	-9.99023e-09
					0.0869	-2.56836e-09	-9.43359e-09	-2.88086e-09	-9.99023e-09
					0.087	-2.59766e-09	-9.43359e-09	-2.88086e-09	-9.99023e-09
					0.0871	-2.55859e-09	-9.43359e-09	-2.89063e-09	-9.99023e-09
					0.0872	-2.56836e-09	-9.43359e-09	-2.88086e-09	-9.99023e-09
					0.0873	-2.54883e-09	-9.44336e-09	-2.89063e-09	-9.99023e-09
					0.0874	-2.56836e-09	-9.43359e-09	-2.90039e-09	-9.98047e-09
					0.0875	-2.56836e-09	-9.43359e-09	-2.89063e-09	-9.98047e-09
					0.0876	-2.5e-09	-9.43359e-09	-2.89063e-09	-9.9707e-09
					0.0877	-2.56836e-09	-9.42383e-09	-2.89063e-09	-9.9707e-09
					0.0878	-2.55859e-09	-9.44336e-09	-2.90039e-09	-9.99023e-09
					0.0879	-2.53906e-09	-9.42383e-09	-2.88086e-09	-9.98047e-09
					0.088	-2.55859e-09	-9.43359e-09	-2.90039e-09	-9.98047e-09
					0.0881	-2.56836e-09	-9.43359e-09	-2.88086e-09	-9.98047e-09
					0.0882	-2.58789e-09	-9.44336e-09	-2.89063e-09	-9.98047e-09
					0.0883	-2.56836e-09	-9.43359e-09	-2.88086e-09	-9.9707e-09
					0.0884	-2.55859e-09	-9.43359e-09	-2.90039e-09	-9.99023e-09
					0.0885	-2.57813e-09	-9.44336e-09	-2.89063e-09	-9.98047e-09
					0.0886	-2.58789e-09	-9.43359e-09	-2.89063e-09	-1e-08
					0.0887	-2.56836e-09	-9.43359e-09	-2.89063e-09	-9.96094e-09
					0.0888	-2.59766e-09	-9.44336e-09	-2.89063e-09	-9.99023e-09
					0.0889	-2.56836e-09	-9.44336e-09	-2.89063e-09	-9.98047e-09
					0.089	-2.55859e-09	-9.44336e-09	-2.89063e-09	-9.99023e-09
					0.0891	-2.56836e-09	-9.43359e-09	-2.89063e-09	-9.98047e-09
					0.0892	-2.56836e-09	-9.44336e-09	-2.90039e-09	-9.99023e-09
					0.0893	-2.56836e-09	-9.43359e-09	-2.89063e-09	-9.92187e-09
					0.0894	-2.56836e-09	-9.42383e-09	-2.88086e-09	-9.96094e-09
					0.0895	-2.56836e-09	-9.42383e-09	-2.89063e-09	-9.98047e-09
					0.0896	-2.56836e-09	-9.43359e-09	-2.89063e-09	-9.9707e-09
					0.0897	-2.56836e-09	-9.44336e-09	-2.88086e-09	-9.99023e-09
					0.0898	-2.55859e-09	-9.43359e-09	-2.88086e-09	-9.98047e-09
					0.0899	-2.56836e-09	-9.43359e-09	-2.91992e-09	-1.00293e-08
					0.09	-2.56836e-09	-9.42383e-09	-2.89063e-09	-9.99023e-09
					0.0901	-2.55859e-09	-9.43359e-09	-2.89063e-09	-9.99023e-09
					0.0902	-2.55859e-09	-9.42383e-09	-2.88086e-09	-9.9707e-09
					0.0903	-2.55859e-09	-9.43359e-09	-2.89063e-09	-1e-08
					0.0904	-2.56836e-09	-9.44336e-09	-2.91992e-09	-9.98047e-09
					0.0905	-2.55859e-09	-9.42383e-09	-2.89063e-09	-9.98047e-09
					0.0906	-2.55859e-09	-9.44336e-09	-2.88086e-09	-9.99023e-09
					0.0907	-2.56836e-09	-9.43359e-09	-2.88086e-09	-9.98047e-09
					0.0908	-2.55859e-09	-9.43359e-09	-2.89063e-09	-9.98047e-09
					0.0909	-2.55859e-09	-9.44336e-09	-2.89063e-09	-9.98047e-09
					0.091	-2.54883e-09	-9.43359e-09	-2.91016e-09	-9.98047e-09
					0.0911	-2.55859e-09	-9.41406e-09	-2.88086e-09	-9.9707e-09
					0.0912	-2.55859e-09	-9.4043e-09	-2.89063e-09	-9.9707e-09
					0.0913	-2.55859e-09	-9.42383e-09	-2.89063e-09	-9.98047e-09
					0.0914	-2.56836e-09	-9.42383e-09	-2.89063e-09	-9.98047e-09
					0.0915	-2.55859e-09	-9.43359e-09	-2.88086e-09	-9.98047e-09
					0.0916	-2.56836e-09	-9.43359e-09	-2.86133e-09	-9.9707e-09
					0.0917	-2.56836e-09	-9.43359e-09	-2.89063e-09	-9.9707e-09
					0.0918	-2.56836e-09	-9.43359e-09	-2.89063e-09	-9.99023e-09
					0.0919	-2.55859e-09	-9.42383e-09	-2.83203e-09	-9.98047e-09
					0.092	-2.56836e-09	-9.43359e-09	-2.88086e-09	-9.98047e-09
					0.0921	-2.56836e-09	-9.43359e-09	-2.88086e-09	-9.98047e-09
					0.0922	-2.56836e-09	-9.44336e-09	-2.88086e-09	-9.99023e-09
					0.0923	-2.56836e-09	-9.44336e-09	-2.88086e-09	-9.99023e-09
					0.0924	-2.57813e-09	-9.44336e-09	-2.88086e-09	-9.98047e-09
					0.0925	-2.56836e-09	-9.43359e-09	-2.88086e-09	-9.99023e-09
					0.0926	-2.54883e-09	-9.43359e-09	-2.88086e-09	-9.96094e-09
					0.0927	-2.56836e-09	-9.48242e-09	-2.88086e-09	-9.98047e-09
					0.0928	-2.56836e-09	-9.42383e-09	-2.89063e-09	-9.99023e-09
					0.0929	-2.55859e-09	-9.42383e-09	-2.89063e-09	-9.98047e-09
					0.093	-2.56836e-09	-9.39453e-09	-2.90039e-09	-9.98047e-09
					0.0931	-2.55859e-09	-9.43359e-09	-2.89063e-09	-9.98047e-09
					0.0932	-2.55859e-09	-9.44336e-09	-2.88086e-09	-9.99023e-09
					0.0933	-2.55859e-09	-9.39453e-09	-2.88086e-09	-9.9707e-09
					0.0934	-2.55859e-09	-9.43359e-09	-2.89063e-09	-9.98047e-09
					0.0935	-2.58789e-09	-9.43359e-09	-2.88086e-09	-9.9707e-09
					0.0936	-2.56836e-09	-9.48242e-09	-2.89063e-09	-9.98047e-09
					0.0937	-2.55859e-09	-9.42383e-09	-2.88086e-09	-9.9707e-09
					0.0938	-2.56836e-09	-9.44336e-09	-2.88086e-09	-9.99023e-09
					0.0939	-2.56836e-09	-9.48242e-09	-2.90039e-09	-9.9707e-09
					0.094	-2.56836e-09	-9.44336e-09	-2.90039e-09	-9.9707e-09
					0.0941	-2.55859e-09	-9.48242e-09	-2.89063e-09	-9.98047e-09
					0.0942	-2.56836e-09	-9.39453e-09	-2.90039e-09	-9.98047e-09
					0.0943	-2.56836e-09	-9.43359e-09	-2.89063e-09	-9.9707e-09
					0.0944	-2.53906e-09	-9.43359e-09	-2.89063e-09	-9.9707e-09
					0.0945	-2.56836e-09	-9.43359e-09	-2.89063e-09	-9.9707e-09
					0.0946	-2.55859e-09	-9.44336e-09	-2.88086e-09	-9.9707e-09
					0.0947	-2.59766e-09	-9.43359e-09	-2.89063e-09	-9.98047e-09
					0.0948	-2.56836e-09	-9.42383e-09	-2.90039e-09	-9.9707e-09
					0.0949	-2.55859e-09	-9.43359e-09	-2.90039e-09	-9.98047e-09
					0.095	-2.55859e-09	-9.44336e-09	-2.89063e-09	-9.98047e-09
					0.0951	-2.55859e-09	-9.48242e-09	-2.88086e-09	-9.98047e-09
					0.0952	-2.55859e-09	-9.43359e-09	-2.87109e-09	-9.9707e-09
					0.0953	-2.55859e-09	-9.43359e-09	-2.90039e-09	-9.98047e-09
					0.0954	-2.56836e-09	-9.42383e-09	-2.89063e-09	-9.99023e-09
					0.0955	-2.55859e-09	-9.43359e-09	-2.89063e-09	-9.98047e-09
					0.0956	-2.50977e-09	-9.42383e-09	-2.89063e-09	-9.98047e-09
					0.0957	-2.56836e-09	-9.42383e-09	-2.89063e-09	-9.98047e-09
					0.0958	-2.56836e-09	-9.42383e-09	-2.90039e-09	-9.98047e-09
					0.0959	-2.53906e-09	-9.42383e-09	-2.89063e-09	-9.9707e-09
					0.096	-2.56836e-09	-9.42383e-09	-2.88086e-09	-9.9707e-09
					0.0961	-2.54883e-09	-9.4043e-09	-2.89063e-09	-1e-08
					0.0962	-2.55859e-09	-9.42383e-09	-2.89063e-09	-9.99023e-09
					0.0963	-2.55859e-09	-9.42383e-09	-2.89063e-09	-9.99023e-09
					0.0964	-2.55859e-09	-9.43359e-09	-2.90039e-09	-9.98047e-09
					0.0965	-2.56836e-09	-9.43359e-09	-2.88086e-09	-9.9707e-09
					0.0966	-2.55859e-09	-9.43359e-09	-2.89063e-09	-9.99023e-09
					0.0967	-2.57813e-09	-9.43359e-09	-2.89063e-09	-1.00293e-08
					0.0968	-2.55859e-09	-9.43359e-09	-2.90039e-09	-9.98047e-09
					0.0969	-2.55859e-09	-9.43359e-09	-2.90039e-09	-9.98047e-09
					0.097	-2.55859e-09	-9.42383e-09	-2.90039e-09	-1.00195e-08
					0.0971	-2.55859e-09	-9.44336e-09	-2.89063e-09	-9.98047e-09
					0.0972	-2.56836e-09	-9.43359e-09	-2.89063e-09	-9.99023e-09
					0.0973	-2.56836e-09	-9.43359e-09	-2.89063e-09	-9.9707e-09
					0.0974	-2.55859e-09	-9.44336e-09	-2.88086e-09	-9.99023e-09
					0.0975	-2.56836e-09	-9.44336e-09	-2.90039e-09	-9.99023e-09
					0.0976	-2.56836e-09	-9.44336e-09	-2.89063e-09	-9.9707e-09
					0.0977	-2.55859e-09	-9.43359e-09	-2.89063e-09	-9.9707e-09
					0.0978	-2.55859e-09	-9.43359e-09	-2.87109e-09	-9.98047e-09
					0.0979	-2.55859e-09	-9.45313e-09	-2.88086e-09	-9.9707e-09
					0.098	-2.56836e-09	-9.44336e-09	-2.88086e-09	-9.99023e-09
					0.0981	-2.55859e-09	-9.42383e-09	-2.91016e-09	-9.96094e-09
					0.0982	-2.54883e-09	-9.43359e-09	-2.88086e-09	-9.99023e-09
					0.0983	-2.55859e-09	-9.44336e-09	-2.88086e-09	-9.98047e-09
					0.0984	-2.55859e-09	-9.43359e-09	-2.88086e-09	-9.98047e-09
					0.0985	-2.57813e-09	-9.44336e-09	-2.89063e-09	-9.99023e-09
					0.0986	-2.55859e-09	-9.42383e-09	-2.88086e-09	-9.99023e-09
					0.0987	-2.56836e-09	-9.43359e-09	-2.88086e-09	-9.9707e-09
					0.0988	-2.55859e-09	-9.44336e-09	-2.89063e-09	-9.9707e-09
					0.0989	-2.57813e-09	-9.43359e-09	-2.89063e-09	-9.9707e-09
					0.099	-2.56836e-09	-9.42383e-09	-2.88086e-09	-9.98047e-09
					0.0991	-2.55859e-09	-9.42383e-09	-2.88086e-09	-9.98047e-09
					0.0992	-2.55859e-09	-9.43359e-09	-2.89063e-09	-9.98047e-09
					0.0993	-2.56836e-09	-9.44336e-09	-2.89063e-09	-9.98047e-09
					0.0994	-2.55859e-09	-9.42383e-09	-2.88086e-09	-9.98047e-09
					0.0995	-2.56836e-09	-9.45313e-09	-2.88086e-09	-9.98047e-09
					0.0996	-2.54883e-09	-9.43359e-09	-2.89063e-09	-9.99023e-09
					0.0997	-2.56836e-09	-9.44336e-09	-2.89063e-09	-9.98047e-09
					0.0998	-2.56836e-09	-9.45313e-09	-2.89063e-09	-9.9707e-09
					0.0999	-2.55859e-09	-9.42383e-09	-2.90039e-09	-9.98047e-09
					0.1	-2.56836e-09	-9.43359e-09	-2.89063e-09	-9.98047e-09
					0.1001	-2.55859e-09	-9.4043e-09	-2.89063e-09	-9.9707e-09
					0.1002	-2.56836e-09	-9.42383e-09	-2.90039e-09	-9.9707e-09
					0.1003	-2.54883e-09	-9.43359e-09	-2.90039e-09	-9.9707e-09
					0.1004	-2.56836e-09	-9.38477e-09	-2.90039e-09	-9.98047e-09
					0.1005	-2.55859e-09	-9.42383e-09	-2.89063e-09	-9.98047e-09
					0.1006	-2.56836e-09	-9.43359e-09	-2.89063e-09	-9.98047e-09
					0.1007	-2.55859e-09	-9.44336e-09	-2.90039e-09	-9.98047e-09
					0.1008	-2.55859e-09	-9.42383e-09	-2.89063e-09	-9.9707e-09
					0.1009	-2.55859e-09	-9.42383e-09	-2.89063e-09	-9.98047e-09
					0.101	-2.55859e-09	-9.43359e-09	-2.89063e-09	-9.9707e-09
					0.1011	-2.56836e-09	-9.42383e-09	-2.89063e-09	-9.9707e-09
					0.1012	-2.56836e-09	-9.44336e-09	-2.89063e-09	-9.98047e-09
					0.1013	-2.55859e-09	-9.43359e-09	-2.89063e-09	-9.99023e-09
					0.1014	-2.57813e-09	-9.42383e-09	-2.89063e-09	-9.99023e-09
					0.1015	-2.55859e-09	-9.42383e-09	-2.89063e-09	-9.9707e-09
					0.1016	-2.54883e-09	-9.42383e-09	-2.89063e-09	-9.9707e-09
					0.1017	-2.56836e-09	-9.42383e-09	-2.89063e-09	-9.98047e-09
					0.1018	-2.57813e-09	-9.42383e-09	-2.89063e-09	-9.9707e-09
					0.1019	-2.55859e-09	-9.41406e-09	-2.89063e-09	-9.9707e-09
					0.102	-2.55859e-09	-9.43359e-09	-2.88086e-09	-9.96094e-09
					0.1021	-2.62695e-09	-9.43359e-09	-2.89063e-09	-9.98047e-09
					0.1022	-2.55859e-09	-9.42383e-09	-2.89063e-09	-9.96094e-09
					0.1023	-2.54883e-09	-9.42383e-09	-2.89063e-09	-9.99023e-09
					0.1024	-2.57813e-09	-9.43359e-09	-2.89063e-09	-9.9707e-09
					0.1025	-2.55859e-09	-9.42383e-09	-2.89063e-09	-9.98047e-09
					0.1026	-2.55859e-09	-9.42383e-09	-2.88086e-09	-9.9707e-09
					0.1027	-2.5293e-09	-9.42383e-09	-2.89063e-09	-9.98047e-09
					0.1028	-2.55859e-09	-9.41406e-09	-2.90039e-09	-9.98047e-09
					0.1029	-2.56836e-09	-9.41406e-09	-2.89063e-09	-9.98047e-09
					0.103	-2.53906e-09	-9.42383e-09	-2.88086e-09	-9.99023e-09
					0.1031	-2.55859e-09	-9.41406e-09	-2.89063e-09	-9.98047e-09
					0.1032	-2.55859e-09	-9.42383e-09	-2.89063e-09	-9.95117e-09
					0.1033	-2.55859e-09	-9.42383e-09	-2.88086e-09	-9.98047e-09
					0.1034	-2.55859e-09	-9.42383e-09	-2.89063e-09	-9.9707e-09
					0.1035	-2.55859e-09	-9.41406e-09	-2.88086e-09	-9.98047e-09
					0.1036	-2.55859e-09	-9.41406e-09	-2.89063e-09	-9.99023e-09
					0.1037	-2.56836e-09	-9.41406e-09	-2.88086e-09	-9.98047e-09
					0.1038	-2.55859e-09	-9.42383e-09	-2.88086e-09	-1e-08
					0.1039	-2.56836e-09	-9.42383e-09	-2.90039e-09	-9.99023e-09
					0.104	-2.56836e-09	-9.43359e-09	-2.88086e-09	-9.98047e-09
					0.1041	-2.56836e-09	-9.42383e-09	-2.88086e-09	-1.00098e-08
					0.1042	-2.55859e-09	-9.41406e-09	-2.89063e-09	-9.98047e-09
					0.1043	-2.55859e-09	-9.4043e-09	-2.89063e-09	-9.99023e-09
					0.1044	-2.55859e-09	-9.42383e-09	-2.87109e-09	-9.9707e-09
					0.1045	-2.54883e-09	-9.42383e-09	-2.89063e-09	-9.9707e-09
					0.1046	-2.54883e-09	-9.42383e-09	-2.90039e-09	-9.98047e-09
					0.1047	-2.54883e-09	-9.4043e-09	-2.87109e-09	-9.95117e-09
					0.1048	-2.55859e-09	-9.43359e-09	-2.89063e-09	-9.9707e-09
					0.1049	-2.54883e-09	-9.42383e-09	-2.86133e-09	-9.9707e-09
					0.105	-2.56836e-09	-9.42383e-09	-2.89063e-09	-1e-08
					0.1051	-2.55859e-09	-9.43359e-09	-2.88086e-09	-9.98047e-09
					0.1052	-2.55859e-09	-9.41406e-09	-2.88086e-09	-9.99023e-09
					0.1053	-2.55859e-09	-9.42383e-09	-2.88086e-09	-9.95117e-09
					0.1054	-2.55859e-09	-9.43359e-09	-2.90039e-09	-9.98047e-09
					0.1055	-2.55859e-09	-9.43359e-09	-2.88086e-09	-9.99023e-09
					0.1056	-2.54883e-09	-9.42383e-09	-2.89063e-09	-9.9707e-09
					0.1057	-2.55859e-09	-9.42383e-09	-2.87109e-09	-9.9707e-09
					0.1058	-2.54883e-09	-9.42383e-09	-2.90039e-09	-9.98047e-09
					0.1059	-2.55859e-09	-9.43359e-09	-2.88086e-09	-9.99023e-09
					0.106	-2.55859e-09	-9.43359e-09	-2.89063e-09	-1e-08
					0.1061	-2.55859e-09	-9.42383e-09	-2.92969e-09	-1e-08
					0.1062	-2.55859e-09	-9.42383e-09	-2.88086e-09	-9.98047e-09
					0.1063	-2.54883e-09	-9.42383e-09	-2.88086e-09	-9.99023e-09
					0.1064	-2.56836e-09	-9.43359e-09	-2.93945e-09	-9.99023e-09
					0.1065	-2.55859e-09	-9.42383e-09	-2.88086e-09	-9.98047e-09
					0.1066	-2.55859e-09	-9.41406e-09	-2.89063e-09	-9.9707e-09
					0.1067	-2.54883e-09	-9.43359e-09	-2.91992e-09	-9.98047e-09
					0.1068	-2.54883e-09	-9.42383e-09	-2.89063e-09	-9.98047e-09
					0.1069	-2.54883e-09	-9.43359e-09	-2.90039e-09	-9.99023e-09
					0.107	-2.55859e-09	-9.42383e-09	-2.89063e-09	-9.99023e-09
					0.1071	-2.55859e-09	-9.41406e-09	-2.90039e-09	-9.99023e-09
					0.1072	-2.5293e-09	-9.4043e-09	-2.88086e-09	-9.98047e-09
					0.1073	-2.54883e-09	-9.41406e-09	-2.88086e-09	-9.98047e-09
					0.1074	-2.56836e-09	-9.42383e-09	-2.88086e-09	-9.99023e-09
					0.1075	-2.53906e-09	-9.38477e-09	-2.88086e-09	-9.98047e-09
					0.1076	-2.55859e-09	-9.41406e-09	-2.89063e-09	-9.99023e-09
					0.1077	-2.54883e-09	-9.42383e-09	-2.89063e-09	-1e-08
					0.1078	-2.53906e-09	-9.41406e-09	-2.89063e-09	-9.99023e-09
					0.1079	-2.55859e-09	-9.42383e-09	-2.89063e-09	-9.98047e-09
					0.108	-2.55859e-09	-9.43359e-09	-2.90039e-09	-9.9707e-09
					0.1081	-2.56836e-09	-9.4043e-09	-2.89063e-09	-9.9707e-09
					0.1082	-2.55859e-09	-9.43359e-09	-2.88086e-09	-9.9707e-09
					0.1083	-2.55859e-09	-9.43359e-09	-2.88086e-09	-9.9707e-09
					0.1084	-2.55859e-09	-9.375e-09	-2.89063e-09	-9.9707e-09
					0.1085	-2.54883e-09	-9.43359e-09	-2.89063e-09	-9.98047e-09
					0.1086	-2.5293e-09	-9.43359e-09	-2.87109e-09	-9.9707e-09
					0.1087	-2.55859e-09	-9.42383e-09	-2.88086e-09	-9.96094e-09
					0.1088	-2.55859e-09	-9.43359e-09	-2.90039e-09	-9.98047e-09
					0.1089	-2.54883e-09	-9.42383e-09	-2.88086e-09	-9.98047e-09
					0.109	-2.56836e-09	-9.43359e-09	-2.89063e-09	-9.98047e-09
					0.1091	-2.54883e-09	-9.43359e-09	-2.89063e-09	-9.9707e-09
					0.1092	-2.55859e-09	-9.42383e-09	-2.90039e-09	-9.98047e-09
					0.1093	-2.55859e-09	-9.43359e-09	-2.88086e-09	-9.9707e-09
					0.1094	-2.55859e-09	-9.42383e-09	-2.89063e-09	-9.98047e-09
					0.1095	-2.50977e-09	-9.43359e-09	-2.89063e-09	-9.98047e-09
					0.1096	-2.55859e-09	-9.43359e-09	-2.89063e-09	-9.96094e-09
					0.1097	-2.55859e-09	-9.43359e-09	-2.88086e-09	-9.99023e-09
					0.1098	-2.5293e-09	-9.41406e-09	-2.88086e-09	-9.9707e-09
					0.1099	-2.56836e-09	-9.43359e-09	-2.87109e-09	-9.99023e-09
					0.11	-2.55859e-09	-9.43359e-09	-2.88086e-09	-9.99023e-09
					0.1101	-2.51953e-09	-9.43359e-09	-2.88086e-09	-1e-08
					0.1102	-2.56836e-09	-9.42383e-09	-2.89063e-09	-9.99023e-09
					0.1103	-2.55859e-09	-9.43359e-09	-2.89063e-09	-9.99023e-09
					0.1104	-2.57813e-09	-9.43359e-09	-2.89063e-09	-9.99023e-09
					0.1105	-2.55859e-09	-9.42383e-09	-2.89063e-09	-9.99023e-09
					0.1106	-2.55859e-09	-9.42383e-09	-2.89063e-09	-9.9707e-09
					0.1107	-2.54883e-09	-9.44336e-09	-2.89063e-09	-9.99023e-09
					0.1108	-2.55859e-09	-9.43359e-09	-2.85156e-09	-9.99023e-09
					0.1109	-2.54883e-09	-9.42383e-09	-2.90039e-09	-1.00098e-08
					0.111	-2.55859e-09	-9.43359e-09	-2.87109e-09	-9.98047e-09
					0.1111	-2.56836e-09	-9.42383e-09	-2.88086e-09	-9.99023e-09
					0.1112	-2.55859e-09	-9.43359e-09	-2.88086e-09	-9.92187e-09
					0.1113	-2.55859e-09	-9.43359e-09	-2.88086e-09	-9.99023e-09
					0.1114	-2.55859e-09	-9.42383e-09	-2.89063e-09	-9.98047e-09
					0.1115	-2.55859e-09	-9.42383e-09	-2.89063e-09	-9.99023e-09
					0.1116	-2.55859e-09	-9.43359e-09	-2.89063e-09	-9.99023e-09
					0.1117	-2.54883e-09	-9.43359e-09	-2.91016e-09	-9.98047e-09
					0.1118	-2.55859e-09	-9.43359e-09	-2.90039e-09	-9.94141e-09
					0.1119	-2.54883e-09	-9.42383e-09	-2.88086e-09	-9.9707e-09
					0.112	-2.54883e-09	-9.43359e-09	-2.91992e-09	-9.98047e-09
					0.1121	-2.55859e-09	-9.42383e-09	-2.89063e-09	-9.99023e-09
					0.1122	-2.54883e-09	-9.42383e-09	-2.89063e-09	-9.98047e-09
					0.1123	-2.56836e-09	-9.43359e-09	-2.90039e-09	-9.98047e-09
					0.1124	-2.55859e-09	-9.43359e-09	-2.89063e-09	-1.00195e-08
					0.1125	-2.56836e-09	-9.43359e-09	-2.89063e-09	-9.99023e-09
					0.1126	-2.55859e-09	-9.43359e-09	-2.88086e-09	-9.98047e-09
					0.1127	-2.54883e-09	-9.42383e-09	-2.88086e-09	-9.99023e-09
					0.1128	-2.51953e-09	-9.43359e-09	-2.90039e-09	-9.98047e-09
					0.1129	-2.55859e-09	-9.43359e-09	-2.82227e-09	-1.00098e-08
					0.113	-2.55859e-09	-9.43359e-09	-2.89063e-09	-9.99023e-09
					0.1131	-2.54883e-09	-9.42383e-09	-2.87109e-09	-9.99023e-09
					0.1132	-2.55859e-09	-9.43359e-09	-2.8418e-09	-9.99023e-09
					0.1133	-2.55859e-09	-9.43359e-09	-2.90039e-09	-9.99023e-09
					0.1134	-2.54883e-09	-9.41406e-09	-2.90039e-09	-9.99023e-09
					0.1135	-2.54883e-09	-9.41406e-09	-2.90039e-09	-9.98047e-09
					0.1136	-2.55859e-09	-9.43359e-09	-2.89063e-09	-9.98047e-09
					0.1137	-2.55859e-09	-9.42383e-09	-2.89063e-09	-9.99023e-09
					0.1138	-2.56836e-09	-9.44336e-09	-2.88086e-09	-9.9707e-09
					0.1139	-2.55859e-09	-9.41406e-09	-2.89063e-09	-9.9707e-09
					0.114	-2.54883e-09	-9.44336e-09	-2.90039e-09	-9.99023e-09
					0.1141	-2.55859e-09	-9.41406e-09	-2.87109e-09	-9.9707e-09
					0.1142	-2.58789e-09	-9.42383e-09	-2.89063e-09	-9.98047e-09
					0.1143	-2.54883e-09	-9.39453e-09	-2.89063e-09	-9.9707e-09
					0.1144	-2.55859e-09	-9.42383e-09	-2.89063e-09	-9.9707e-09
					0.1145	-2.57813e-09	-9.42383e-09	-2.89063e-09	-9.9707e-09
					0.1146	-2.56836e-09	-9.42383e-09	-2.89063e-09	-9.98047e-09
					0.1147	-2.55859e-09	-9.41406e-09	-2.88086e-09	-9.9707e-09
					0.1148	-2.55859e-09	-9.42383e-09	-2.89063e-09	-9.9707e-09
					0.1149	-2.55859e-09	-9.44336e-09	-2.86133e-09	-9.99023e-09
					0.115	-2.56836e-09	-9.42383e-09	-2.88086e-09	-9.99023e-09
					0.1151	-2.55859e-09	-9.42383e-09	-2.90039e-09	-9.99023e-09
					0.1152	-2.55859e-09	-9.41406e-09	-2.87109e-09	-9.9707e-09
					0.1153	-2.55859e-09	-9.41406e-09	-2.90039e-09	-9.98047e-09
					0.1154	-2.56836e-09	-9.41406e-09	-2.90039e-09	-9.9707e-09
					0.1155	-2.55859e-09	-9.42383e-09	-2.89063e-09	-9.9707e-09
					0.1156	-2.56836e-09	-9.42383e-09	-2.89063e-09	-9.99023e-09
					0.1157	-2.56836e-09	-9.42383e-09	-2.89063e-09	-9.99023e-09
					0.1158	-2.55859e-09	-9.42383e-09	-2.88086e-09	-9.9707e-09
					0.1159	-2.54883e-09	-9.42383e-09	-2.86133e-09	-9.9707e-09
					0.116	-2.56836e-09	-9.41406e-09	-2.88086e-09	-9.9707e-09
					0.1161	-2.55859e-09	-9.43359e-09	-2.90039e-09	-9.9707e-09
					0.1162	-2.56836e-09	-9.41406e-09	-2.88086e-09	-9.98047e-09
					0.1163	-2.55859e-09	-9.42383e-09	-2.88086e-09	-9.9707e-09
					0.1164	-2.55859e-09	-9.4043e-09	-2.89063e-09	-9.98047e-09
					0.1165	-2.54883e-09	-9.41406e-09	-2.89063e-09	-9.99023e-09
					0.1166	-2.51953e-09	-9.42383e-09	-2.90039e-09	-9.98047e-09
					0.1167	-2.55859e-09	-9.42383e-09	-2.90039e-09	-9.9707e-09
					0.1168	-2.55859e-09	-9.4043e-09	-2.89063e-09	-9.96094e-09
					0.1169	-2.51953e-09	-9.42383e-09	-2.89063e-09	-9.98047e-09
					0.117	-2.55859e-09	-9.42383e-09	-2.89063e-09	-9.99023e-09
					0.1171	-2.55859e-09	-9.42383e-09	-2.90039e-09	-9.99023e-09
					0.1172	-2.56836e-09	-9.42383e-09	-2.89063e-09	-9.9707e-09
					0.1173	-2.55859e-09	-9.42383e-09	-2.89063e-09	-9.99023e-09
					0.1174	-2.56836e-09	-9.42383e-09	-2.89063e-09	-9.98047e-09
					0.1175	-2.57813e-09	-9.41406e-09	-2.89063e-09	-9.9707e-09
					0.1176	-2.56836e-09	-9.44336e-09	-2.90039e-09	-9.96094e-09
					0.1177	-2.56836e-09	-9.41406e-09	-2.89063e-09	-9.96094e-09
					0.1178	-2.57813e-09	-9.41406e-09	-2.89063e-09	-9.9707e-09
					0.1179	-2.56836e-09	-9.4043e-09	-2.91016e-09	-9.9707e-09
					0.118	-2.56836e-09	-9.42383e-09	-2.90039e-09	-9.9707e-09
					0.1181	-2.55859e-09	-9.43359e-09	-2.90039e-09	-9.9707e-09
					0.1182	-2.55859e-09	-9.42383e-09	-2.89063e-09	-9.9707e-09
					0.1183	-2.56836e-09	-9.42383e-09	-2.90039e-09	-9.96094e-09
					0.1184	-2.55859e-09	-9.42383e-09	-2.89063e-09	-9.9707e-09
					0.1185	-2.55859e-09	-9.42383e-09	-2.90039e-09	-9.96094e-09
					0.1186	-2.55859e-09	-9.42383e-09	-2.90039e-09	-9.95117e-09
					0.1187	-2.55859e-09	-9.4043e-09	-2.90039e-09	-9.99023e-09
					0.1188	-2.56836e-09	-9.42383e-09	-2.90039e-09	-9.9707e-09
					0.1189	-2.55859e-09	-9.41406e-09	-2.91992e-09	-9.9707e-09
					0.119	-2.55859e-09	-9.42383e-09	-2.88086e-09	-9.9707e-09
					0.1191	-2.57813e-09	-9.41406e-09	-2.89063e-09	-9.99023e-09
					0.1192	-2.56836e-09	-9.43359e-09	-2.88086e-09	-1.00293e-08
					0.1193	-2.56836e-09	-9.42383e-09	-2.88086e-09	-9.9707e-09
					0.1194	-2.56836e-09	-9.4043e-09	-2.91016e-09	-9.98047e-09
					0.1195	-2.56836e-09	-9.43359e-09	-2.88086e-09	-1.00195e-08
					0.1196	-2.56836e-09	-9.41406e-09	-2.88086e-09	-9.9707e-09
					0.1197	-2.53906e-09	-9.42383e-09	-2.91992e-09	-9.96094e-09
					0.1198	-2.56836e-09	-9.42383e-09	-2.88086e-09	-9.9707e-09
					0.1199	-2.56836e-09	-9.43359e-09	-2.91016e-09	-9.9707e-09
					0.12	-2.55859e-09	-9.42383e-09	-2.88086e-09	-9.9707e-09
					0.1201	-2.55859e-09	-9.41406e-09	-2.89063e-09	-9.94141e-09
					0.1202	-2.57813e-09	-9.39453e-09	-2.88086e-09	-9.98047e-09
					0.1203	-2.56836e-09	-9.41406e-09	-2.85156e-09	-9.99023e-09
					0.1204	-2.55859e-09	-9.42383e-09	-2.89063e-09	-9.99023e-09
					0.1205	-2.55859e-09	-9.41406e-09	-2.89063e-09	-9.98047e-09
					0.1206	-2.56836e-09	-9.41406e-09	-2.90039e-09	-9.98047e-09
					0.1207	-2.55859e-09	-9.42383e-09	-2.89063e-09	-9.98047e-09
					0.1208	-2.55859e-09	-9.42383e-09	-2.90039e-09	-9.9707e-09
					0.1209	-2.57813e-09	-9.41406e-09	-2.95898e-09	-9.98047e-09
					0.121	-2.56836e-09	-9.42383e-09	-2.88086e-09	-9.9707e-09
					0.1211	-2.56836e-09	-9.42383e-09	-2.89063e-09	-9.9707e-09
					0.1212	-2.56836e-09	-9.4043e-09	-2.85156e-09	-9.98047e-09
					0.1213	-2.55859e-09	-9.41406e-09	-2.89063e-09	-9.98047e-09
					0.1214	-2.55859e-09	-9.41406e-09	-2.90039e-09	-9.9707e-09
					0.1215	-2.56836e-09	-9.42383e-09	-2.88086e-09	-9.9707e-09
					0.1216	-2.55859e-09	-9.41406e-09	-2.89063e-09	-9.96094e-09
					0.1217	-2.55859e-09	-9.43359e-09	-2.89063e-09	-9.96094e-09
					0.1218	-2.56836e-09	-9.41406e-09	-2.90039e-09	-9.99023e-09
					0.1219	-2.55859e-09	-9.41406e-09	-2.89063e-09	-9.96094e-09
					0.122	-2.56836e-09	-9.44336e-09	-2.88086e-09	-9.9707e-09
					0.1221	-2.56836e-09	-9.42383e-09	-2.89063e-09	-9.9707e-09
					0.1222	-2.55859e-09	-9.41406e-09	-2.89063e-09	-9.9707e-09
					0.1223	-2.57813e-09	-9.33594e-09	-2.88086e-09	-9.9707e-09
					0.1224	-2.55859e-09	-9.41406e-09	-2.89063e-09	-9.9707e-09
					0.1225	-2.56836e-09	-9.42383e-09	-2.88086e-09	-9.9707e-09
					0.1226	-2.55859e-09	-9.41406e-09	-2.91016e-09	-9.9707e-09
					0.1227	-2.55859e-09	-9.42383e-09	-2.89063e-09	-9.96094e-09
					0.1228	-2.56836e-09	-9.41406e-09	-2.89063e-09	-9.96094e-09
					0.1229	-2.56836e-09	-9.47266e-09	-2.88086e-09	-9.96094e-09
					0.123	-2.55859e-09	-9.41406e-09	-2.89063e-09	-9.9707e-09
					0.1231	-2.55859e-09	-9.4043e-09	-2.90039e-09	-9.96094e-09
					0.1232	-2.56836e-09	-9.44336e-09	-2.89063e-09	-9.9707e-09
					0.1233	-2.55859e-09	-9.41406e-09	-2.89063e-09	-9.98047e-09
					0.1234	-2.57813e-09	-9.41406e-09	-2.89063e-09	-9.99023e-09
					0.1235	-2.56836e-09	-9.41406e-09	-2.89063e-09	-9.96094e-09
					0.1236	-2.57813e-09	-9.41406e-09	-2.89063e-09	-9.96094e-09
					0.1237	-2.56836e-09	-9.42383e-09	-2.89063e-09	-9.98047e-09
					0.1238	-2.55859e-09	-9.41406e-09	-2.90039e-09	-9.98047e-09
					0.1239	-2.55859e-09	-9.42383e-09	-2.86133e-09	-9.9707e-09
					0.124	-2.55859e-09	-9.41406e-09	-2.89063e-09	-9.96094e-09
					0.1241	-2.55859e-09	-9.43359e-09	-2.89063e-09	-9.98047e-09
					0.1242	-2.56836e-09	-9.42383e-09	-2.89063e-09	-9.96094e-09
					0.1243	-2.60742e-09	-9.42383e-09	-2.89063e-09	-9.98047e-09
					0.1244	-2.55859e-09	-9.42383e-09	-2.89063e-09	-9.96094e-09
					0.1245	-2.55859e-09	-9.41406e-09	-2.90039e-09	-9.9707e-09
					0.1246	-2.54883e-09	-9.42383e-09	-2.89063e-09	-9.9707e-09
					0.1247	-2.55859e-09	-9.41406e-09	-2.89063e-09	-9.9707e-09
					0.1248	-2.55859e-09	-9.41406e-09	-2.89063e-09	-9.9707e-09
					0.1249	-2.60742e-09	-9.42383e-09	-2.87109e-09	-9.9707e-09
					0.125	-2.55859e-09	-9.41406e-09	-2.89063e-09	-9.9707e-09
					0.1251	-2.56836e-09	-9.41406e-09	-2.88086e-09	-9.98047e-09
					0.1252	-2.53906e-09	-9.41406e-09	-2.89063e-09	-9.96094e-09
					0.1253	-2.54883e-09	-9.41406e-09	-2.89063e-09	-9.9707e-09
					0.1254	-2.54883e-09	-9.41406e-09	-2.89063e-09	-9.96094e-09
					0.1255	-2.55859e-09	-9.41406e-09	-2.89063e-09	-9.9707e-09
					0.1256	-2.55859e-09	-9.41406e-09	-2.88086e-09	-9.9707e-09
					0.1257	-2.55859e-09	-9.41406e-09	-2.89063e-09	-9.99023e-09
					0.1258	-2.55859e-09	-9.44336e-09	-2.87109e-09	-9.9707e-09
					0.1259	-2.54883e-09	-9.42383e-09	-2.86133e-09	-9.98047e-09
					0.126	-2.55859e-09	-9.41406e-09	-2.88086e-09	-9.98047e-09
					0.1261	-2.58789e-09	-9.43359e-09	-2.89063e-09	-9.9707e-09
					0.1262	-2.55859e-09	-9.4043e-09	-2.89063e-09	-9.9707e-09
					0.1263	-2.55859e-09	-9.4043e-09	-2.90039e-09	-9.99023e-09
					0.1264	-2.56836e-09	-9.4043e-09	-2.91016e-09	-9.98047e-09
					0.1265	-2.54883e-09	-9.4043e-09	-2.90039e-09	-9.9707e-09
					0.1266	-2.54883e-09	-9.4043e-09	-2.90039e-09	-9.94141e-09
					0.1267	-2.55859e-09	-9.41406e-09	-2.89063e-09	-9.9707e-09
					0.1268	-2.55859e-09	-9.4043e-09	-2.91016e-09	-9.98047e-09
					0.1269	-2.55859e-09	-9.4043e-09	-2.89063e-09	-9.95117e-09
					0.127	-2.55859e-09	-9.41406e-09	-2.89063e-09	-9.9707e-09
					0.1271	-2.56836e-09	-9.4043e-09	-2.89063e-09	-9.9707e-09
					0.1272	-2.54883e-09	-9.41406e-09	-2.88086e-09	-9.9707e-09
					0.1273	-2.56836e-09	-9.4043e-09	-2.89063e-09	-9.98047e-09
					0.1274	-2.55859e-09	-9.41406e-09	-2.94922e-09	-9.98047e-09
					0.1275	-2.55859e-09	-9.41406e-09	-2.88086e-09	-9.9707e-09
					0.1276	-2.55859e-09	-9.41406e-09	-2.89063e-09	-9.9707e-09
					0.1277	-2.56836e-09	-9.41406e-09	-2.90039e-09	-9.9707e-09
					0.1278	-2.55859e-09	-9.42383e-09	-2.89063e-09	-9.94141e-09
					0.1279	-2.55859e-09	-9.42383e-09	-2.88086e-09	-9.9707e-09
					0.128	-2.54883e-09	-9.4043e-09	-2.87109e-09	-9.9707e-09
					0.1281	-2.55859e-09	-9.42383e-09	-2.88086e-09	-9.9707e-09
					0.1282	-2.55859e-09	-9.42383e-09	-2.89063e-09	-9.98047e-09
					0.1283	-2.55859e-09	-9.41406e-09	-2.87109e-09	-9.96094e-09
					0.1284	-2.55859e-09	-9.42383e-09	-2.89063e-09	-9.9707e-09
					0.1285	-2.56836e-09	-9.4043e-09	-2.88086e-09	-9.96094e-09
					0.1286	-2.56836e-09	-9.41406e-09	-2.88086e-09	-9.9707e-09
					0.1287	-2.55859e-09	-9.41406e-09	-2.87109e-09	-9.96094e-09
					0.1288	-2.55859e-09	-9.39453e-09	-2.90039e-09	-9.9707e-09
					0.1289	-2.55859e-09	-9.4043e-09	-2.91016e-09	-9.96094e-09
					0.129	-2.56836e-09	-9.42383e-09	-2.90039e-09	-9.96094e-09
					0.1291	-2.55859e-09	-9.4043e-09	-2.89063e-09	-9.96094e-09
					0.1292	-2.55859e-09	-9.41406e-09	-2.88086e-09	-9.9707e-09
					0.1293	-2.55859e-09	-9.42383e-09	-2.89063e-09	-9.9707e-09
					0.1294	-2.55859e-09	-9.46289e-09	-2.87109e-09	-9.96094e-09
					0.1295	-2.55859e-09	-9.42383e-09	-2.88086e-09	-9.96094e-09
					0.1296	-2.57813e-09	-9.42383e-09	-2.89063e-09	-9.98047e-09
					0.1297	-2.5293e-09	-9.42383e-09	-2.88086e-09	-9.9707e-09
					0.1298	-2.55859e-09	-9.42383e-09	-2.89063e-09	-9.98047e-09
					0.1299	-2.57813e-09	-9.41406e-09	-2.90039e-09	-9.96094e-09
					0.13	-2.55859e-09	-9.42383e-09	-2.88086e-09	-9.9707e-09
					0.1301	-2.58789e-09	-9.41406e-09	-2.88086e-09	-9.98047e-09
					0.1302	-2.55859e-09	-9.42383e-09	-2.87109e-09	-9.9707e-09
					0.1303	-2.56836e-09	-9.44336e-09	-2.87109e-09	-9.98047e-09
					0.1304	-2.55859e-09	-9.42383e-09	-2.88086e-09	-9.96094e-09
					0.1305	-2.54883e-09	-9.42383e-09	-2.88086e-09	-9.98047e-09
					0.1306	-2.55859e-09	-9.45313e-09	-2.88086e-09	-9.98047e-09
					0.1307	-2.55859e-09	-9.42383e-09	-2.89063e-09	-9.96094e-09
					0.1308	-2.54883e-09	-9.42383e-09	-2.89063e-09	-9.9707e-09
					0.1309	-2.55859e-09	-9.42383e-09	-2.89063e-09	-9.9707e-09
					0.131	-2.55859e-09	-9.41406e-09	-2.90039e-09	-9.98047e-09
					0.1311	-2.55859e-09	-9.42383e-09	-2.89063e-09	-9.96094e-09
					0.1312	-2.55859e-09	-9.42383e-09	-2.89063e-09	-9.9707e-09
					0.1313	-2.55859e-09	-9.42383e-09	-2.88086e-09	-9.9707e-09
					0.1314	-2.59766e-09	-9.42383e-09	-2.90039e-09	-9.9707e-09
					0.1315	-2.56836e-09	-9.42383e-09	-2.90039e-09	-9.9707e-09
					0.1316	-2.56836e-09	-9.43359e-09	-2.88086e-09	-9.93164e-09
					0.1317	-2.55859e-09	-9.42383e-09	-2.89063e-09	-9.96094e-09
					0.1318	-2.55859e-09	-9.42383e-09	-2.89063e-09	-9.95117e-09
					0.1319	-2.55859e-09	-9.42383e-09	-2.88086e-09	-9.9707e-09
					0.132	-2.5293e-09	-9.42383e-09	-2.88086e-09	-9.96094e-09
					0.1321	-2.54883e-09	-9.43359e-09	-2.89063e-09	-9.9707e-09
					0.1322	-2.54883e-09	-9.41406e-09	-2.88086e-09	-9.9707e-09
					0.1323	-2.54883e-09	-9.42383e-09	-2.88086e-09	-9.96094e-09
					0.1324	-2.56836e-09	-9.43359e-09	-2.89063e-09	-9.96094e-09
					0.1325	-2.55859e-09	-9.42383e-09	-2.89063e-09	-9.96094e-09
					0.1326	-2.55859e-09	-9.41406e-09	-2.88086e-09	-9.9707e-09
					0.1327	-2.55859e-09	-9.42383e-09	-2.89063e-09	-9.96094e-09
					0.1328	-2.54883e-09	-9.41406e-09	-2.89063e-09	-9.95117e-09
					0.1329	-2.53906e-09	-9.42383e-09	-2.88086e-09	-9.9707e-09
					0.133	-2.55859e-09	-9.45313e-09	-2.89063e-09	-9.95117e-09
					0.1331	-2.54883e-09	-9.41406e-09	-2.90039e-09	-9.94141e-09
					0.1332	-2.56836e-09	-9.41406e-09	-2.89063e-09	-9.96094e-09
					0.1333	-2.55859e-09	-9.43359e-09	-2.88086e-09	-9.95117e-09
					0.1334	-2.55859e-09	-9.41406e-09	-2.89063e-09	-9.98047e-09
					0.1335	-2.55859e-09	-9.42383e-09	-2.88086e-09	-9.96094e-09
					0.1336	-2.54883e-09	-9.42383e-09	-2.89063e-09	-9.95117e-09
					0.1337	-2.53906e-09	-9.41406e-09	-2.88086e-09	-9.93164e-09
					0.1338	-2.55859e-09	-9.42383e-09	-2.88086e-09	-9.95117e-09
					0.1339	-2.54883e-09	-9.42383e-09	-2.86133e-09	-9.95117e-09
					0.134	-2.56836e-09	-9.41406e-09	-2.89063e-09	-9.93164e-09
					0.1341	-2.56836e-09	-9.42383e-09	-2.88086e-09	-9.96094e-09
					0.1342	-2.56836e-09	-9.4043e-09	-2.87109e-09	-9.93164e-09
					0.1343	-2.55859e-09	-9.42383e-09	-2.88086e-09	-9.94141e-09
					0.1344	-2.57813e-09	-9.4043e-09	-2.88086e-09	-9.95117e-09
					0.1345	-2.56836e-09	-9.42383e-09	-2.89063e-09	-9.95117e-09
					0.1346	-2.56836e-09	-9.41406e-09	-2.89063e-09	-9.96094e-09
					0.1347	-2.55859e-09	-9.42383e-09	-2.89063e-09	-9.95117e-09
					0.1348	-2.56836e-09	-9.4043e-09	-2.86133e-09	-9.95117e-09
					0.1349	-2.55859e-09	-9.42383e-09	-2.87109e-09	-9.96094e-09
					0.135	-2.56836e-09	-9.4043e-09	-2.89063e-09	-9.95117e-09
					0.1351	-2.54883e-09	-9.41406e-09	-2.8418e-09	-9.9707e-09
					0.1352	-2.56836e-09	-9.4043e-09	-2.89063e-09	-9.9707e-09
					0.1353	-2.56836e-09	-9.41406e-09	-2.88086e-09	-9.9707e-09
					0.1354	-2.55859e-09	-9.41406e-09	-2.86133e-09	-9.9707e-09
					0.1355	-2.55859e-09	-9.42383e-09	-2.89063e-09	-9.9707e-09
					0.1356	-2.56836e-09	-9.43359e-09	-2.89063e-09	-9.96094e-09
					0.1357	-2.60742e-09	-9.41406e-09	-2.83203e-09	-9.95117e-09
					0.1358	-2.54883e-09	-9.42383e-09	-2.88086e-09	-9.96094e-09
					0.1359	-2.56836e-09	-9.41406e-09	-2.88086e-09	-9.9707e-09
					0.136	-2.56836e-09	-9.43359e-09	-2.92969e-09	-9.9707e-09
					0.1361	-2.56836e-09	-9.42383e-09	-2.89063e-09	-9.9707e-09
					0.1362	-2.56836e-09	-9.41406e-09	-2.89063e-09	-9.96094e-09
					0.1363	-2.56836e-09	-9.43359e-09	-2.89063e-09	-9.9707e-09
					0.1364	-2.56836e-09	-9.41406e-09	-2.88086e-09	-9.96094e-09
					0.1365	-2.56836e-09	-9.42383e-09	-2.89063e-09	-9.95117e-09
					0.1366	-2.54883e-09	-9.4043e-09	-2.87109e-09	-9.9707e-09
					0.1367	-2.55859e-09	-9.41406e-09	-2.88086e-09	-9.96094e-09
					0.1368	-2.56836e-09	-9.42383e-09	-2.89063e-09	-9.9707e-09
					0.1369	-2.56836e-09	-9.41406e-09	-2.90039e-09	-9.96094e-09
					0.137	-2.56836e-09	-9.41406e-09	-2.90039e-09	-9.9707e-09
					0.1371	-2.56836e-09	-9.43359e-09	-2.88086e-09	-9.96094e-09
					0.1372	-2.55859e-09	-9.4043e-09	-2.89063e-09	-9.9707e-09
					0.1373	-2.56836e-09	-9.41406e-09	-2.88086e-09	-9.9707e-09
					0.1374	-2.56836e-09	-9.4043e-09	-2.88086e-09	-9.98047e-09
					0.1375	-2.56836e-09	-9.4043e-09	-2.90039e-09	-9.9707e-09
					0.1376	-2.55859e-09	-9.41406e-09	-2.88086e-09	-9.9707e-09
					0.1377	-2.56836e-09	-9.38477e-09	-2.87109e-09	-9.96094e-09
					0.1378	-2.54883e-09	-9.42383e-09	-2.89063e-09	-9.9707e-09
					0.1379	-2.57813e-09	-9.42383e-09	-2.91016e-09	-9.95117e-09
					0.138	-2.56836e-09	-9.39453e-09	-2.90039e-09	-9.98047e-09
					0.1381	-2.56836e-09	-9.41406e-09	-2.89063e-09	-9.96094e-09
					0.1382	-2.56836e-09	-9.4043e-09	-2.89063e-09	-9.9707e-09
					0.1383	-2.55859e-09	-9.41406e-09	-2.88086e-09	-9.96094e-09
					0.1384	-2.56836e-09	-9.42383e-09	-2.89063e-09	-9.96094e-09
					0.1385	-2.55859e-09	-9.4043e-09	-2.89063e-09	-9.96094e-09
					0.1386	-2.54883e-09	-9.39453e-09	-2.89063e-09	-9.96094e-09
					0.1387	-2.55859e-09	-9.42383e-09	-2.88086e-09	-9.95117e-09
					0.1388	-2.60742e-09	-9.41406e-09	-2.88086e-09	-9.96094e-09
					0.1389	-2.54883e-09	-9.41406e-09	-2.90039e-09	-9.94141e-09
					0.139	-2.55859e-09	-9.42383e-09	-2.89063e-09	-9.9707e-09
					0.1391	-2.53906e-09	-9.41406e-09	-2.89063e-09	-9.94141e-09
					0.1392	-2.55859e-09	-9.41406e-09	-2.89063e-09	-9.95117e-09
					0.1393	-2.56836e-09	-9.42383e-09	-2.88086e-09	-9.9707e-09
					0.1394	-2.61719e-09	-9.39453e-09	-2.89063e-09	-9.9707e-09
					0.1395	-2.56836e-09	-9.42383e-09	-2.89063e-09	-9.95117e-09
					0.1396	-2.57813e-09	-9.42383e-09	-2.89063e-09	-9.95117e-09
					0.1397	-2.59766e-09	-9.4043e-09	-2.89063e-09	-9.95117e-09
					0.1398	-2.55859e-09	-9.42383e-09	-2.89063e-09	-9.96094e-09
					0.1399	-2.55859e-09	-9.41406e-09	-2.87109e-09	-9.94141e-09
					0.14	-2.57813e-09	-9.42383e-09	-2.89063e-09	-9.95117e-09
					0.1401	-2.55859e-09	-9.42383e-09	-2.88086e-09	-9.9707e-09
					0.1402	-2.56836e-09	-9.4043e-09	-2.88086e-09	-1e-08
					0.1403	-2.56836e-09	-9.42383e-09	-2.88086e-09	-9.9707e-09
					0.1404	-2.54883e-09	-9.41406e-09	-2.89063e-09	-9.96094e-09
					0.1405	-2.55859e-09	-9.4043e-09	-2.89063e-09	-9.9707e-09
					0.1406	-2.54883e-09	-9.41406e-09	-2.88086e-09	-9.9707e-09
					0.1407	-2.56836e-09	-9.41406e-09	-2.90039e-09	-9.98047e-09
					0.1408	-2.56836e-09	-9.42383e-09	-2.88086e-09	-9.9707e-09
					0.1409	-2.56836e-09	-9.4043e-09	-2.89063e-09	-9.9707e-09
					0.141	-2.56836e-09	-9.41406e-09	-2.89063e-09	-9.9707e-09
					0.1411	-2.55859e-09	-9.4043e-09	-2.89063e-09	-9.94141e-09
					0.1412	-2.56836e-09	-9.4043e-09	-2.88086e-09	-9.96094e-09
					0.1413	-2.55859e-09	-9.4043e-09	-2.88086e-09	-9.95117e-09
					0.1414	-2.56836e-09	-9.4043e-09	-2.88086e-09	-9.94141e-09
					0.1415	-2.56836e-09	-9.41406e-09	-2.8418e-09	-9.96094e-09
					0.1416	-2.55859e-09	-9.41406e-09	-2.91992e-09	-9.96094e-09
					0.1417	-2.55859e-09	-9.39453e-09	-2.89063e-09	-9.96094e-09
					0.1418	-2.56836e-09	-9.4043e-09	-2.90039e-09	-9.95117e-09
					0.1419	-2.55859e-09	-9.4043e-09	-2.88086e-09	-9.96094e-09
					0.142	-2.56836e-09	-9.4043e-09	-2.89063e-09	-9.9707e-09
					0.1421	-2.54883e-09	-9.39453e-09	-2.88086e-09	-9.95117e-09
					0.1422	-2.56836e-09	-9.39453e-09	-2.87109e-09	-9.95117e-09
					0.1423	-2.56836e-09	-9.4043e-09	-2.90039e-09	-9.95117e-09
					0.1424	-2.56836e-09	-9.41406e-09	-2.90039e-09	-9.95117e-09
					0.1425	-2.55859e-09	-9.4043e-09	-2.89063e-09	-9.95117e-09
					0.1426	-2.56836e-09	-9.4043e-09	-2.89063e-09	-9.9707e-09
					0.1427	-2.56836e-09	-9.41406e-09	-2.89063e-09	-9.96094e-09
					0.1428	-2.55859e-09	-9.4043e-09	-2.90039e-09	-9.96094e-09
					0.1429	-2.55859e-09	-9.42383e-09	-2.89063e-09	-9.95117e-09
					0.143	-2.55859e-09	-9.4043e-09	-2.89063e-09	-9.9707e-09
					0.1431	-2.55859e-09	-9.4043e-09	-2.86133e-09	-9.95117e-09
					0.1432	-2.56836e-09	-9.38477e-09	-2.90039e-09	-9.96094e-09
					0.1433	-2.55859e-09	-9.42383e-09	-2.89063e-09	-9.95117e-09
					0.1434	-2.56836e-09	-9.41406e-09	-2.87109e-09	-9.95117e-09
					0.1435	-2.56836e-09	-9.4043e-09	-2.87109e-09	-9.96094e-09
					0.1436	-2.55859e-09	-9.4043e-09	-2.89063e-09	-9.9707e-09
					0.1437	-2.56836e-09	-9.41406e-09	-2.89063e-09	-9.95117e-09
					0.1438	-2.56836e-09	-9.4043e-09	-2.89063e-09	-9.96094e-09
					0.1439	-2.56836e-09	-9.41406e-09	-2.88086e-09	-9.95117e-09
					0.144	-2.55859e-09	-9.41406e-09	-2.88086e-09	-9.95117e-09
					0.1441	-2.56836e-09	-9.39453e-09	-2.88086e-09	-9.95117e-09
					0.1442	-2.56836e-09	-9.42383e-09	-2.88086e-09	-9.9707e-09
					0.1443	-2.56836e-09	-9.39453e-09	-2.88086e-09	-9.96094e-09
					0.1444	-2.55859e-09	-9.4043e-09	-2.88086e-09	-9.96094e-09
					0.1445	-2.55859e-09	-9.4043e-09	-2.88086e-09	-9.96094e-09
					0.1446	-2.56836e-09	-9.4043e-09	-2.88086e-09	-9.95117e-09
					0.1447	-2.55859e-09	-9.4043e-09	-2.88086e-09	-9.96094e-09
					0.1448	-2.56836e-09	-9.41406e-09	-2.88086e-09	-9.9707e-09
					0.1449	-2.55859e-09	-9.4043e-09	-2.89063e-09	-9.9707e-09
					0.145	-2.57813e-09	-9.38477e-09	-2.88086e-09	-9.96094e-09
					0.1451	-2.56836e-09	-9.41406e-09	-2.88086e-09	-9.96094e-09
					0.1452	-2.55859e-09	-9.4043e-09	-2.88086e-09	-9.95117e-09
					0.1453	-2.58789e-09	-9.41406e-09	-2.88086e-09	-9.96094e-09
					0.1454	-2.53906e-09	-9.44336e-09	-2.89063e-09	-9.95117e-09
					0.1455	-2.56836e-09	-9.4043e-09	-2.89063e-09	-9.9707e-09
					0.1456	-2.55859e-09	-9.4043e-09	-2.89063e-09	-9.96094e-09
					0.1457	-2.5293e-09	-9.39453e-09	-2.89063e-09	-9.99023e-09
					0.1458	-2.56836e-09	-9.41406e-09	-2.89063e-09	-9.95117e-09
					0.1459	-2.53906e-09	-9.4043e-09	-2.88086e-09	-9.95117e-09
					0.146	-2.55859e-09	-9.4043e-09	-2.89063e-09	-9.9707e-09
					0.1461	-2.55859e-09	-9.41406e-09	-2.91016e-09	-9.96094e-09
					0.1462	-2.57813e-09	-9.4043e-09	-2.89063e-09	-9.9707e-09
					0.1463	-2.55859e-09	-9.4043e-09	-2.89063e-09	-9.9707e-09
					0.1464	-2.57813e-09	-9.41406e-09	-2.89063e-09	-9.96094e-09
					0.1465	-2.57813e-09	-9.4043e-09	-2.89063e-09	-9.95117e-09
					0.1466	-2.56836e-09	-9.41406e-09	-2.89063e-09	-9.9707e-09
					0.1467	-2.56836e-09	-9.4043e-09	-2.88086e-09	-9.98047e-09
					0.1468	-2.54883e-09	-9.41406e-09	-2.90039e-09	-9.95117e-09
					0.1469	-2.56836e-09	-9.4043e-09	-2.89063e-09	-9.96094e-09
					0.147	-2.55859e-09	-9.4043e-09	-2.89063e-09	-9.98047e-09
					0.1471	-2.55859e-09	-9.39453e-09	-2.88086e-09	-9.95117e-09
					0.1472	-2.57813e-09	-9.39453e-09	-2.89063e-09	-9.96094e-09
					0.1473	-2.55859e-09	-9.375e-09	-2.89063e-09	-9.96094e-09
					0.1474	-2.56836e-09	-9.4043e-09	-2.89063e-09	-9.95117e-09
					0.1475	-2.55859e-09	-9.4043e-09	-2.89063e-09	-9.96094e-09
					0.1476	-2.56836e-09	-9.4043e-09	-2.88086e-09	-9.95117e-09
					0.1477	-2.55859e-09	-9.4043e-09	-2.89063e-09	-9.9707e-09
					0.1478	-2.57813e-09	-9.39453e-09	-2.89063e-09	-9.95117e-09
					0.1479	-2.55859e-09	-9.4043e-09	-2.89063e-09	-9.96094e-09
					0.148	-2.55859e-09	-9.4043e-09	-2.88086e-09	-9.9707e-09
					0.1481	-2.55859e-09	-9.4043e-09	-2.89063e-09	-9.95117e-09
					0.1482	-2.55859e-09	-9.4043e-09	-2.88086e-09	-9.95117e-09
					0.1483	-2.55859e-09	-9.39453e-09	-2.89063e-09	-9.9707e-09
					0.1484	-2.56836e-09	-9.39453e-09	-2.87109e-09	-9.9707e-09
					0.1485	-2.55859e-09	-9.39453e-09	-2.87109e-09	-1e-08
					0.1486	-2.54883e-09	-9.4043e-09	-2.88086e-09	-9.96094e-09
					0.1487	-2.56836e-09	-9.4043e-09	-2.87109e-09	-9.96094e-09
					0.1488	-2.55859e-09	-9.39453e-09	-2.88086e-09	-9.99023e-09
					0.1489	-2.54883e-09	-9.39453e-09	-2.88086e-09	-9.96094e-09
					0.149	-2.56836e-09	-9.39453e-09	-2.85156e-09	-9.96094e-09
					0.1491	-2.55859e-09	-9.4043e-09	-2.88086e-09	-9.95117e-09
					0.1492	-2.55859e-09	-9.39453e-09	-2.88086e-09	-9.95117e-09
					0.1493	-2.56836e-09	-9.4043e-09	-2.89063e-09	-9.95117e-09
					0.1494	-2.57813e-09	-9.41406e-09	-2.89063e-09	-9.95117e-09
					0.1495	-2.55859e-09	-9.4043e-09	-2.88086e-09	-9.96094e-09
					0.1496	-2.55859e-09	-9.4043e-09	-2.86133e-09	-9.96094e-09
					0.1497	-2.56836e-09	-9.4043e-09	-2.88086e-09	-9.95117e-09
					0.1498	-2.56836e-09	-9.39453e-09	-2.87109e-09	-9.94141e-09
					0.1499	-2.56836e-09	-9.4043e-09	-2.86133e-09	-9.9707e-09
					0.15	-2.55859e-09	-9.39453e-09	-2.88086e-09	-9.95117e-09
					0.1501	-2.54883e-09	-9.39453e-09	-2.89063e-09	-9.95117e-09
					0.1502	-2.56836e-09	-9.4043e-09	-2.85156e-09	-9.96094e-09
					0.1503	-2.56836e-09	-9.39453e-09	-2.88086e-09	-9.95117e-09
					0.1504	-2.57813e-09	-9.39453e-09	-2.88086e-09	-9.96094e-09
					0.1505	-2.54883e-09	-9.4043e-09	-2.85156e-09	-9.95117e-09
					0.1506	-2.56836e-09	-9.39453e-09	-2.88086e-09	-9.95117e-09
					0.1507	-2.55859e-09	-9.39453e-09	-2.88086e-09	-9.91211e-09
					0.1508	-2.56836e-09	-9.39453e-09	-2.87109e-09	-9.95117e-09
					0.1509	-2.56836e-09	-9.39453e-09	-2.87109e-09	-9.96094e-09
					0.151	-2.55859e-09	-9.41406e-09	-2.88086e-09	-9.95117e-09
					0.1511	-2.55859e-09	-9.39453e-09	-2.88086e-09	-9.95117e-09
					0.1512	-2.55859e-09	-9.38477e-09	-2.88086e-09	-9.95117e-09
					0.1513	-2.55859e-09	-9.35547e-09	-2.88086e-09	-9.96094e-09
					0.1514	-2.54883e-09	-9.39453e-09	-2.88086e-09	-9.95117e-09
					0.1515	-2.55859e-09	-9.39453e-09	-2.89063e-09	-9.95117e-09
					0.1516	-2.5293e-09	-9.4043e-09	-2.88086e-09	-9.95117e-09
					0.1517	-2.55859e-09	-9.39453e-09	-2.88086e-09	-9.92187e-09
					0.1518	-2.55859e-09	-9.4043e-09	-2.88086e-09	-9.95117e-09
					0.1519	-2.55859e-09	-9.38477e-09	-2.88086e-09	-9.95117e-09
					0.152	-2.56836e-09	-9.39453e-09	-2.88086e-09	-9.95117e-09
					0.1521	-2.55859e-09	-9.4043e-09	-2.87109e-09	-9.96094e-09
					0.1522	-2.55859e-09	-9.43359e-09	-2.89063e-09	-9.95117e-09
					0.1523	-2.55859e-09	-9.4043e-09	-2.87109e-09	-9.95117e-09
					0.1524	-2.54883e-09	-9.4043e-09	-2.89063e-09	-9.94141e-09
					0.1525	-2.55859e-09	-9.42383e-09	-2.86133e-09	-9.95117e-09
					0.1526	-2.56836e-09	-9.4043e-09	-2.87109e-09	-9.9707e-09
					0.1527	-2.53906e-09	-9.375e-09	-2.87109e-09	-9.9707e-09
					0.1528	-2.55859e-09	-9.4043e-09	-2.87109e-09	-9.95117e-09
					0.1529	-2.56836e-09	-9.38477e-09	-2.88086e-09	-9.95117e-09
					0.153	-2.56836e-09	-9.4043e-09	-2.89063e-09	-9.96094e-09
					0.1531	-2.54883e-09	-9.375e-09	-2.87109e-09	-9.96094e-09
					0.1532	-2.55859e-09	-9.4043e-09	-2.88086e-09	-9.95117e-09
					0.1533	-2.58789e-09	-9.4043e-09	-2.87109e-09	-9.95117e-09
					0.1534	-2.5293e-09	-9.39453e-09	-2.86133e-09	-9.95117e-09
					0.1535	-2.53906e-09	-9.39453e-09	-2.88086e-09	-9.98047e-09
					0.1536	-2.55859e-09	-9.4043e-09	-2.88086e-09	-9.96094e-09
					0.1537	-2.56836e-09	-9.4043e-09	-2.90039e-09	-9.9707e-09
					0.1538	-2.55859e-09	-9.38477e-09	-2.88086e-09	-9.98047e-09
					0.1539	-2.56836e-09	-9.4043e-09	-2.88086e-09	-9.9707e-09
					0.154	-2.55859e-09	-9.4043e-09	-2.88086e-09	-9.9707e-09
					0.1541	-2.56836e-09	-9.4043e-09	-2.89063e-09	-9.94141e-09
					0.1542	-2.51953e-09	-9.39453e-09	-2.88086e-09	-9.95117e-09
					0.1543	-2.55859e-09	-9.4043e-09	-2.89063e-09	-9.96094e-09
					0.1544	-2.54883e-09	-9.4043e-09	-2.88086e-09	-9.94141e-09
					0.1545	-2.54883e-09	-9.39453e-09	-2.89063e-09	-9.96094e-09
					0.1546	-2.56836e-09	-9.39453e-09	-2.88086e-09	-9.96094e-09
					0.1547	-2.56836e-09	-9.4043e-09	-2.88086e-09	-9.99023e-09
					0.1548	-2.55859e-09	-9.39453e-09	-2.88086e-09	-9.96094e-09
					0.1549	-2.56836e-09	-9.4043e-09	-2.88086e-09	-9.96094e-09
					0.155	-2.56836e-09	-9.39453e-09	-2.89063e-09	-9.93164e-09
					0.1551	-2.55859e-09	-9.4043e-09	-2.88086e-09	-9.96094e-09
					0.1552	-2.54883e-09	-9.39453e-09	-2.88086e-09	-9.96094e-09
					0.1553	-2.55859e-09	-9.4043e-09	-2.89063e-09	-9.98047e-09
					0.1554	-2.55859e-09	-9.4043e-09	-2.88086e-09	-9.9707e-09
					0.1555	-2.55859e-09	-9.4043e-09	-2.89063e-09	-9.96094e-09
					0.1556	-2.56836e-09	-9.4043e-09	-2.90039e-09	-9.96094e-09
					0.1557	-2.55859e-09	-9.4043e-09	-2.87109e-09	-9.9707e-09
					0.1558	-2.56836e-09	-9.41406e-09	-2.88086e-09	-9.96094e-09
					0.1559	-2.56836e-09	-9.39453e-09	-2.89063e-09	-9.94141e-09
					0.156	-2.55859e-09	-9.4043e-09	-2.88086e-09	-9.95117e-09
					0.1561	-2.56836e-09	-9.41406e-09	-2.87109e-09	-9.95117e-09
					0.1562	-2.55859e-09	-9.4043e-09	-2.89063e-09	-9.92187e-09
					0.1563	-2.56836e-09	-9.4043e-09	-2.89063e-09	-9.96094e-09
					0.1564	-2.57813e-09	-9.4043e-09	-2.89063e-09	-9.95117e-09
					0.1565	-2.56836e-09	-9.4043e-09	-2.89063e-09	-9.95117e-09
					0.1566	-2.56836e-09	-9.4043e-09	-2.87109e-09	-9.96094e-09
					0.1567	-2.55859e-09	-9.4043e-09	-2.89063e-09	-9.98047e-09
					0.1568	-2.55859e-09	-9.4043e-09	-2.88086e-09	-9.9707e-09
					0.1569	-2.54883e-09	-9.4043e-09	-2.89063e-09	-9.9707e-09
					0.157	-2.55859e-09	-9.4043e-09	-2.8418e-09	-9.9707e-09
					0.1571	-2.56836e-09	-9.4043e-09	-2.88086e-09	-9.96094e-09
					0.1572	-2.54883e-09	-9.4043e-09	-2.88086e-09	-9.9707e-09
					0.1573	-2.54883e-09	-9.4043e-09	-2.87109e-09	-9.95117e-09
					0.1574	-2.59766e-09	-9.39453e-09	-2.87109e-09	-9.95117e-09
					0.1575	-2.56836e-09	-9.39453e-09	-2.88086e-09	-9.9707e-09
					0.1576	-2.55859e-09	-9.39453e-09	-2.86133e-09	-9.96094e-09
					0.1577	-2.56836e-09	-9.4043e-09	-2.88086e-09	-9.96094e-09
					0.1578	-2.54883e-09	-9.4043e-09	-2.88086e-09	-9.95117e-09
					0.1579	-2.55859e-09	-9.4043e-09	-2.88086e-09	-9.9707e-09
					0.158	-2.56836e-09	-9.42383e-09	-2.88086e-09	-9.96094e-09
					0.1581	-2.56836e-09	-9.43359e-09	-2.88086e-09	-9.96094e-09
					0.1582	-2.54883e-09	-9.41406e-09	-2.87109e-09	-9.9707e-09
					0.1583	-2.55859e-09	-9.4043e-09	-2.87109e-09	-9.95117e-09
					0.1584	-2.55859e-09	-9.43359e-09	-2.89063e-09	-9.95117e-09
					0.1585	-2.56836e-09	-9.4043e-09	-2.89063e-09	-9.95117e-09
					0.1586	-2.55859e-09	-9.38477e-09	-2.88086e-09	-9.96094e-09
					0.1587	-2.56836e-09	-9.41406e-09	-2.88086e-09	-9.94141e-09
					0.1588	-2.56836e-09	-9.4043e-09	-2.88086e-09	-9.96094e-09
					0.1589	-2.55859e-09	-9.4043e-09	-2.92969e-09	-9.95117e-09
					0.159	-2.55859e-09	-9.4043e-09	-2.88086e-09	-9.95117e-09
					0.1591	-2.56836e-09	-9.39453e-09	-2.88086e-09	-9.95117e-09
					0.1592	-2.55859e-09	-9.39453e-09	-2.89063e-09	-9.95117e-09
					0.1593	-2.56836e-09	-9.4043e-09	-2.89063e-09	-9.94141e-09
					0.1594	-2.54883e-09	-9.39453e-09	-2.87109e-09	-9.95117e-09
					0.1595	-2.56836e-09	-9.39453e-09	-2.88086e-09	-9.95117e-09
					0.1596	-2.55859e-09	-9.36523e-09	-2.87109e-09	-9.96094e-09
					0.1597	-2.56836e-09	-9.4043e-09	-2.88086e-09	-9.96094e-09
					0.1598	-2.56836e-09	-9.38477e-09	-2.87109e-09	-9.94141e-09
					0.1599	-2.55859e-09	-9.38477e-09	-2.88086e-09	-9.93164e-09
					0.16	-2.55859e-09	-9.4043e-09	-2.87109e-09	-9.96094e-09
					0.1601	-2.53906e-09	-9.39453e-09	-2.89063e-09	-9.96094e-09
					0.1602	-2.56836e-09	-9.42383e-09	-2.88086e-09	-9.96094e-09
					0.1603	-2.56836e-09	-9.41406e-09	-2.88086e-09	-9.95117e-09
					0.1604	-2.55859e-09	-9.4043e-09	-2.88086e-09	-9.95117e-09
					0.1605	-2.55859e-09	-9.39453e-09	-2.88086e-09	-9.95117e-09
					0.1606	-2.56836e-09	-9.4043e-09	-2.88086e-09	-9.96094e-09
					0.1607	-2.59766e-09	-9.4043e-09	-2.88086e-09	-9.96094e-09
					0.1608	-2.56836e-09	-9.39453e-09	-2.87109e-09	-9.95117e-09
					0.1609	-2.57813e-09	-9.39453e-09	-2.88086e-09	-9.95117e-09
					0.161	-2.62695e-09	-9.4043e-09	-2.88086e-09	-9.96094e-09
					0.1611	-2.56836e-09	-9.4043e-09	-2.89063e-09	-9.95117e-09
					0.1612	-2.55859e-09	-9.4043e-09	-2.88086e-09	-9.9707e-09
					0.1613	-2.58789e-09	-9.39453e-09	-2.88086e-09	-9.96094e-09
					0.1614	-2.53906e-09	-9.39453e-09	-2.88086e-09	-9.96094e-09
					0.1615	-2.55859e-09	-9.39453e-09	-2.87109e-09	-9.95117e-09
					0.1616	-2.55859e-09	-9.4043e-09	-2.88086e-09	-9.95117e-09
					0.1617	-2.54883e-09	-9.4043e-09	-2.88086e-09	-9.95117e-09
					0.1618	-2.56836e-09	-9.39453e-09	-2.88086e-09	-9.93164e-09
					0.1619	-2.57813e-09	-9.4043e-09	-2.87109e-09	-9.96094e-09
					0.162	-2.56836e-09	-9.4043e-09	-2.88086e-09	-9.96094e-09
					0.1621	-2.55859e-09	-9.39453e-09	-2.89063e-09	-9.94141e-09
					0.1622	-2.56836e-09	-9.38477e-09	-2.87109e-09	-9.96094e-09
					0.1623	-2.55859e-09	-9.4043e-09	-2.88086e-09	-9.96094e-09
					0.1624	-2.54883e-09	-9.39453e-09	-2.88086e-09	-9.95117e-09
					0.1625	-2.57813e-09	-9.39453e-09	-2.88086e-09	-9.95117e-09
					0.1626	-2.55859e-09	-9.4043e-09	-2.88086e-09	-9.96094e-09
					0.1627	-2.56836e-09	-9.39453e-09	-2.87109e-09	-9.98047e-09
					0.1628	-2.56836e-09	-9.4043e-09	-2.88086e-09	-9.96094e-09
					0.1629	-2.55859e-09	-9.41406e-09	-2.89063e-09	-9.95117e-09
					0.163	-2.55859e-09	-9.4043e-09	-2.88086e-09	-9.93164e-09
					0.1631	-2.55859e-09	-9.41406e-09	-2.88086e-09	-9.96094e-09
					0.1632	-2.55859e-09	-9.39453e-09	-2.88086e-09	-9.95117e-09
					0.1633	-2.54883e-09	-9.4043e-09	-2.88086e-09	-9.94141e-09
					0.1634	-2.55859e-09	-9.4043e-09	-2.88086e-09	-9.95117e-09
					0.1635	-2.55859e-09	-9.4043e-09	-2.88086e-09	-9.98047e-09
					0.1636	-2.56836e-09	-9.41406e-09	-2.88086e-09	-9.96094e-09
					0.1637	-2.56836e-09	-9.39453e-09	-2.89063e-09	-9.96094e-09
					0.1638	-2.56836e-09	-9.4043e-09	-2.88086e-09	-9.9707e-09
					0.1639	-2.55859e-09	-9.4043e-09	-2.88086e-09	-9.9707e-09
					0.164	-2.55859e-09	-9.4043e-09	-2.88086e-09	-9.96094e-09
					0.1641	-2.56836e-09	-9.4043e-09	-2.8418e-09	-9.96094e-09
					0.1642	-2.55859e-09	-9.39453e-09	-2.90039e-09	-9.96094e-09
					0.1643	-2.55859e-09	-9.4043e-09	-2.88086e-09	-9.95117e-09
					0.1644	-2.54883e-09	-9.4043e-09	-2.88086e-09	-9.95117e-09
					0.1645	-2.56836e-09	-9.4043e-09	-2.88086e-09	-9.95117e-09
					0.1646	-2.55859e-09	-9.4043e-09	-2.89063e-09	-9.94141e-09
					0.1647	-2.55859e-09	-9.4043e-09	-2.89063e-09	-9.9707e-09
					0.1648	-2.56836e-09	-9.4043e-09	-2.89063e-09	-9.94141e-09
					0.1649	-2.56836e-09	-9.4043e-09	-2.88086e-09	-9.94141e-09
					0.165	-2.55859e-09	-9.39453e-09	-2.95898e-09	-9.95117e-09
					0.1651	-2.56836e-09	-9.4043e-09	-2.88086e-09	-9.95117e-09
					0.1652	-2.55859e-09	-9.4043e-09	-2.89063e-09	-9.95117e-09
					0.1653	-2.56836e-09	-9.39453e-09	-2.92969e-09	-9.95117e-09
					0.1654	-2.58789e-09	-9.4043e-09	-2.89063e-09	-9.96094e-09
					0.1655	-2.54883e-09	-9.41406e-09	-2.88086e-09	-9.95117e-09
					0.1656	-2.56836e-09	-9.4043e-09	-2.92969e-09	-9.95117e-09
					0.1657	-2.5293e-09	-9.4043e-09	-2.88086e-09	-9.9707e-09
					0.1658	-2.56836e-09	-9.4043e-09	-2.90039e-09	-9.95117e-09
					0.1659	-2.56836e-09	-9.4043e-09	-2.90039e-09	-9.95117e-09
					0.166	-2.54883e-09	-9.41406e-09	-2.88086e-09	-9.96094e-09
					0.1661	-2.57813e-09	-9.42383e-09	-2.88086e-09	-9.94141e-09
					0.1662	-2.54883e-09	-9.4043e-09	-2.89063e-09	-9.95117e-09
					0.1663	-2.56836e-09	-9.39453e-09	-2.88086e-09	-9.95117e-09
					0.1664	-2.55859e-09	-9.43359e-09	-2.88086e-09	-9.95117e-09
					0.1665	-2.55859e-09	-9.39453e-09	-2.90039e-09	-9.94141e-09
					0.1666	-2.56836e-09	-9.4043e-09	-2.88086e-09	-9.95117e-09
					0.1667	-2.55859e-09	-9.43359e-09	-2.88086e-09	-9.95117e-09
					0.1668	-2.56836e-09	-9.39453e-09	-2.89063e-09	-9.94141e-09
					0.1669	-2.55859e-09	-9.4043e-09	-2.89063e-09	-9.94141e-09
					0.167	-2.55859e-09	-9.375e-09	-2.87109e-09	-9.94141e-09
					0.1671	-2.56836e-09	-9.41406e-09	-2.83203e-09	-9.95117e-09
					0.1672	-2.55859e-09	-9.41406e-09	-2.88086e-09	-9.95117e-09
					0.1673	-2.56836e-09	-9.39453e-09	-2.89063e-09	-9.95117e-09
					0.1674	-2.57813e-09	-9.4043e-09	-2.88086e-09	-9.94141e-09
					0.1675	-2.55859e-09	-9.4043e-09	-2.88086e-09	-9.94141e-09
					0.1676	-2.57813e-09	-9.4043e-09	-2.89063e-09	-9.95117e-09
					0.1677	-2.55859e-09	-9.4043e-09	-2.87109e-09	-9.95117e-09
					0.1678	-2.5e-09	-9.41406e-09	-2.88086e-09	-9.95117e-09
					0.1679	-2.55859e-09	-9.39453e-09	-2.87109e-09	-9.95117e-09
					0.168	-2.53906e-09	-9.39453e-09	-2.88086e-09	-9.95117e-09
					0.1681	-2.53906e-09	-9.4043e-09	-2.88086e-09	-9.96094e-09
					0.1682	-2.55859e-09	-9.39453e-09	-2.88086e-09	-9.95117e-09
					0.1683	-2.56836e-09	-9.39453e-09	-2.87109e-09	-9.95117e-09
					0.1684	-2.58789e-09	-9.39453e-09	-2.87109e-09	-9.95117e-09
					0.1685	-2.55859e-09	-9.4043e-09	-2.88086e-09	-9.93164e-09
					0.1686	-2.56836e-09	-9.41406e-09	-2.88086e-09	-9.95117e-09
					0.1687	-2.60742e-09	-9.41406e-09	-2.88086e-09	-9.94141e-09
					0.1688	-2.55859e-09	-9.4043e-09	-2.87109e-09	-9.95117e-09
					0.1689	-2.55859e-09	-9.4043e-09	-2.88086e-09	-9.93164e-09
					0.169	-2.60742e-09	-9.39453e-09	-2.88086e-09	-9.95117e-09
					0.1691	-2.57813e-09	-9.39453e-09	-2.88086e-09	-9.94141e-09
					0.1692	-2.56836e-09	-9.4043e-09	-2.89063e-09	-9.95117e-09
					0.1693	-2.55859e-09	-9.41406e-09	-2.88086e-09	-9.95117e-09
					0.1694	-2.56836e-09	-9.4043e-09	-2.87109e-09	-9.93164e-09
					0.1695	-2.55859e-09	-9.4043e-09	-2.87109e-09	-9.98047e-09
					0.1696	-2.55859e-09	-9.4043e-09	-2.87109e-09	-9.95117e-09
					0.1697	-2.56836e-09	-9.39453e-09	-2.89063e-09	-9.95117e-09
					0.1698	-2.54883e-09	-9.4043e-09	-2.88086e-09	-9.95117e-09
					0.1699	-2.56836e-09	-9.4043e-09	-2.88086e-09	-9.95117e-09
					0.17	-2.55859e-09	-9.4043e-09	-2.87109e-09	-9.94141e-09
					0.1701	-2.55859e-09	-9.4043e-09	-2.88086e-09	-9.94141e-09
					0.1702	-2.56836e-09	-9.4043e-09	-2.88086e-09	-9.95117e-09
					0.1703	-2.56836e-09	-9.4043e-09	-2.87109e-09	-9.94141e-09
					0.1704	-2.54883e-09	-9.4043e-09	-2.87109e-09	-9.9707e-09
					0.1705	-2.55859e-09	-9.4043e-09	-2.88086e-09	-9.95117e-09
					0.1706	-2.57813e-09	-9.42383e-09	-2.85156e-09	-9.96094e-09
					0.1707	-2.57813e-09	-9.41406e-09	-2.92969e-09	-9.96094e-09
					0.1708	-2.57813e-09	-9.39453e-09	-2.89063e-09	-9.93164e-09
					0.1709	-2.56836e-09	-9.4043e-09	-2.85156e-09	-9.95117e-09
					0.171	-2.56836e-09	-9.39453e-09	-2.88086e-09	-9.9707e-09
					0.1711	-2.56836e-09	-9.39453e-09	-2.88086e-09	-9.95117e-09
					0.1712	-2.55859e-09	-9.41406e-09	-2.86133e-09	-9.93164e-09
					0.1713	-2.56836e-09	-9.39453e-09	-2.89063e-09	-9.98047e-09
					0.1714	-2.54883e-09	-9.41406e-09	-2.88086e-09	-9.96094e-09
					0.1715	-2.55859e-09	-9.41406e-09	-2.76367e-09	-9.93164e-09
					0.1716	-2.56836e-09	-9.4043e-09	-2.88086e-09	-9.95117e-09
					0.1717	-2.56836e-09	-9.39453e-09	-2.90039e-09	-9.94141e-09
					0.1718	-2.55859e-09	-9.41406e-09	-2.86133e-09	-9.95117e-09
					0.1719	-2.54883e-09	-9.4043e-09	-2.88086e-09	-9.94141e-09
					0.172	-2.55859e-09	-9.41406e-09	-2.88086e-09	-9.95117e-09
					0.1721	-2.53906e-09	-9.4043e-09	-2.86133e-09	-9.95117e-09
					0.1722	-2.55859e-09	-9.39453e-09	-2.89063e-09	-9.94141e-09
					0.1723	-2.55859e-09	-9.4043e-09	-2.89063e-09	-9.94141e-09
					0.1724	-2.54883e-09	-9.39453e-09	-2.8418e-09	-9.94141e-09
					0.1725	-2.56836e-09	-9.4043e-09	-2.88086e-09	-9.93164e-09
					0.1726	-2.55859e-09	-9.39453e-09	-2.88086e-09	-9.94141e-09
					0.1727	-2.56836e-09	-9.4043e-09	-2.86133e-09	-9.95117e-09
					0.1728	-2.55859e-09	-9.39453e-09	-2.88086e-09	-9.95117e-09
					0.1729	-2.56836e-09	-9.36523e-09	-2.88086e-09	-9.94141e-09
					0.173	-2.55859e-09	-9.41406e-09	-2.89063e-09	-9.95117e-09
					0.1731	-2.56836e-09	-9.41406e-09	-2.88086e-09	-9.95117e-09
					0.1732	-2.55859e-09	-9.45313e-09	-2.88086e-09	-9.95117e-09
					0.1733	-2.56836e-09	-9.4043e-09	-2.87109e-09	-9.94141e-09
					0.1734	-2.54883e-09	-9.41406e-09	-2.87109e-09	-9.94141e-09
					0.1735	-2.55859e-09	-9.4043e-09	-2.88086e-09	-9.94141e-09
					0.1736	-2.55859e-09	-9.39453e-09	-2.88086e-09	-9.95117e-09
					0.1737	-2.55859e-09	-9.41406e-09	-2.88086e-09	-9.93164e-09
					0.1738	-2.55859e-09	-9.4043e-09	-2.88086e-09	-9.95117e-09
					0.1739	-2.56836e-09	-9.4043e-09	-2.88086e-09	-9.95117e-09
					0.174	-2.56836e-09	-9.39453e-09	-2.89063e-09	-9.94141e-09
					0.1741	-2.54883e-09	-9.41406e-09	-2.88086e-09	-9.95117e-09
					0.1742	-2.55859e-09	-9.4043e-09	-2.88086e-09	-9.95117e-09
					0.1743	-2.53906e-09	-9.4043e-09	-2.87109e-09	-9.95117e-09
					0.1744	-2.56836e-09	-9.43359e-09	-2.88086e-09	-9.94141e-09
					0.1745	-2.56836e-09	-9.41406e-09	-2.89063e-09	-9.95117e-09
					0.1746	-2.55859e-09	-9.4043e-09	-2.88086e-09	-9.96094e-09
					0.1747	-2.56836e-09	-9.4043e-09	-2.88086e-09	-9.96094e-09
					0.1748	-2.56836e-09	-9.39453e-09	-2.88086e-09	-9.95117e-09
					0.1749	-2.55859e-09	-9.41406e-09	-2.88086e-09	-9.9707e-09
					0.175	-2.56836e-09	-9.4043e-09	-2.88086e-09	-9.95117e-09
					0.1751	-2.56836e-09	-9.39453e-09	-2.89063e-09	-9.9707e-09
					0.1752	-2.5e-09	-9.39453e-09	-2.89063e-09	-9.95117e-09
					0.1753	-2.56836e-09	-9.4043e-09	-2.89063e-09	-9.94141e-09
					0.1754	-2.57813e-09	-9.39453e-09	-2.88086e-09	-9.9707e-09
					0.1755	-2.50977e-09	-9.4043e-09	-2.90039e-09	-9.94141e-09
					0.1756	-2.55859e-09	-9.4043e-09	-2.88086e-09	-9.94141e-09
					0.1757	-2.56836e-09	-9.4043e-09	-2.88086e-09	-9.95117e-09
					0.1758	-2.57813e-09	-9.41406e-09	-2.88086e-09	-9.95117e-09
					0.1759	-2.56836e-09	-9.4043e-09	-2.88086e-09	-9.95117e-09
					0.176	-2.56836e-09	-9.4043e-09	-2.88086e-09	-9.94141e-09
					0.1761	-2.51953e-09	-9.4043e-09	-2.88086e-09	-9.93164e-09
					0.1762	-2.56836e-09	-9.4043e-09	-2.88086e-09	-9.95117e-09
					0.1763	-2.55859e-09	-9.41406e-09	-2.88086e-09	-9.9707e-09
					0.1764	-2.51953e-09	-9.4043e-09	-2.89063e-09	-9.96094e-09
					0.1765	-2.55859e-09	-9.4043e-09	-2.88086e-09	-9.94141e-09
					0.1766	-2.56836e-09	-9.4043e-09	-2.89063e-09	-9.94141e-09
					0.1767	-2.56836e-09	-9.41406e-09	-2.89063e-09	-9.94141e-09
					0.1768	-2.56836e-09	-9.41406e-09	-2.87109e-09	-9.95117e-09
					0.1769	-2.56836e-09	-9.41406e-09	-2.88086e-09	-9.88281e-09
					0.177	-2.56836e-09	-9.39453e-09	-2.88086e-09	-9.95117e-09
					0.1771	-2.55859e-09	-9.4043e-09	-2.89063e-09	-9.95117e-09
					0.1772	-2.55859e-09	-9.39453e-09	-2.87109e-09	-9.93164e-09
					0.1773	-2.55859e-09	-9.39453e-09	-2.87109e-09	-9.96094e-09
					0.1774	-2.57813e-09	-9.38477e-09	-2.87109e-09	-9.95117e-09
					0.1775	-2.56836e-09	-9.4043e-09	-2.88086e-09	-9.93164e-09
					0.1776	-2.55859e-09	-9.39453e-09	-2.89063e-09	-9.95117e-09
					0.1777	-2.55859e-09	-9.38477e-09	-2.88086e-09	-9.94141e-09
					0.1778	-2.55859e-09	-9.39453e-09	-2.89063e-09	-9.9707e-09
					0.1779	-2.54883e-09	-9.4043e-09	-2.88086e-09	-9.95117e-09
					0.178	-2.56836e-09	-9.39453e-09	-2.89063e-09	-9.96094e-09
					0.1781	-2.55859e-09	-9.39453e-09	-2.88086e-09	-9.93164e-09
					0.1782	-2.55859e-09	-9.4043e-09	-2.88086e-09	-9.93164e-09
					0.1783	-2.55859e-09	-9.4043e-09	-2.88086e-09	-9.95117e-09
					0.1784	-2.55859e-09	-9.39453e-09	-2.89063e-09	-9.96094e-09
					0.1785	-2.53906e-09	-9.39453e-09	-2.88086e-09	-9.95117e-09
					0.1786	-2.54883e-09	-9.39453e-09	-2.88086e-09	-9.94141e-09
					0.1787	-2.55859e-09	-9.39453e-09	-2.87109e-09	-9.96094e-09
					0.1788	-2.55859e-09	-9.4043e-09	-2.88086e-09	-9.95117e-09
					0.1789	-2.55859e-09	-9.4043e-09	-2.92969e-09	-9.94141e-09
					0.179	-2.55859e-09	-9.4043e-09	-2.88086e-09	-9.95117e-09
					0.1791	-2.55859e-09	-9.39453e-09	-2.89063e-09	-9.94141e-09
					0.1792	-2.54883e-09	-9.4043e-09	-2.91992e-09	-9.95117e-09
					0.1793	-2.55859e-09	-9.39453e-09	-2.88086e-09	-9.96094e-09
					0.1794	-2.56836e-09	-9.4043e-09	-2.88086e-09	-9.95117e-09
					0.1795	-2.55859e-09	-9.39453e-09	-2.85156e-09	-9.93164e-09
					0.1796	-2.56836e-09	-9.39453e-09	-2.88086e-09	-9.94141e-09
					0.1797	-2.5293e-09	-9.39453e-09	-2.88086e-09	-9.94141e-09
					0.1798	-2.55859e-09	-9.375e-09	-2.86133e-09	-9.95117e-09
					0.1799	-2.56836e-09	-9.39453e-09	-2.88086e-09	-9.95117e-09
					0.18	-2.55859e-09	-9.38477e-09	-2.88086e-09	-9.95117e-09
					0.1801	-2.55859e-09	-9.39453e-09	-2.88086e-09	-9.93164e-09
					0.1802	-2.55859e-09	-9.39453e-09	-2.88086e-09	-9.93164e-09
					0.1803	-2.55859e-09	-9.4043e-09	-2.88086e-09	-9.94141e-09
					0.1804	-2.56836e-09	-9.39453e-09	-2.88086e-09	-9.94141e-09
					0.1805	-2.54883e-09	-9.39453e-09	-2.88086e-09	-9.93164e-09
					0.1806	-2.56836e-09	-9.39453e-09	-2.88086e-09	-9.93164e-09
					0.1807	-2.55859e-09	-9.38477e-09	-2.89063e-09	-9.94141e-09
					0.1808	-2.57813e-09	-9.4043e-09	-2.88086e-09	-9.95117e-09
					0.1809	-2.56836e-09	-9.36523e-09	-2.89063e-09	-9.95117e-09
					0.181	-2.55859e-09	-9.39453e-09	-2.88086e-09	-9.93164e-09
					0.1811	-2.56836e-09	-9.4043e-09	-2.88086e-09	-9.93164e-09
					0.1812	-2.55859e-09	-9.41406e-09	-2.89063e-09	-9.94141e-09
					0.1813	-2.56836e-09	-9.39453e-09	-2.88086e-09	-9.95117e-09
					0.1814	-2.53906e-09	-9.38477e-09	-2.89063e-09	-9.95117e-09
					0.1815	-2.56836e-09	-9.4043e-09	-2.88086e-09	-9.94141e-09
					0.1816	-2.56836e-09	-9.39453e-09	-2.88086e-09	-9.95117e-09
					0.1817	-2.59766e-09	-9.38477e-09	-2.89063e-09	-9.94141e-09
					0.1818	-2.55859e-09	-9.39453e-09	-2.88086e-09	-9.93164e-09
					0.1819	-2.55859e-09	-9.4043e-09	-2.88086e-09	-9.94141e-09
					0.182	-2.54883e-09	-9.4043e-09	-2.89063e-09	-9.94141e-09
					0.1821	-2.56836e-09	-9.39453e-09	-2.88086e-09	-9.94141e-09
					0.1822	-2.55859e-09	-9.41406e-09	-2.87109e-09	-9.95117e-09
					0.1823	-2.54883e-09	-9.4043e-09	-2.87109e-09	-9.95117e-09
					0.1824	-2.55859e-09	-9.4043e-09	-2.90039e-09	-9.93164e-09
					0.1825	-2.55859e-09	-9.39453e-09	-2.87109e-09	-9.93164e-09
					0.1826	-2.58789e-09	-9.4043e-09	-2.89063e-09	-9.94141e-09
					0.1827	-2.54883e-09	-9.4043e-09	-2.88086e-09	-9.95117e-09
					0.1828	-2.55859e-09	-9.4043e-09	-2.88086e-09	-9.93164e-09
					0.1829	-2.60742e-09	-9.4043e-09	-2.87109e-09	-9.94141e-09
					0.183	-2.55859e-09	-9.4043e-09	-2.88086e-09	-9.95117e-09
					0.1831	-2.54883e-09	-9.39453e-09	-2.89063e-09	-9.94141e-09
					0.1832	-2.54883e-09	-9.4043e-09	-2.88086e-09	-9.94141e-09
					0.1833	-2.55859e-09	-9.39453e-09	-2.88086e-09	-9.95117e-09
					0.1834	-2.54883e-09	-9.39453e-09	-2.89063e-09	-9.94141e-09
					0.1835	-2.50977e-09	-9.39453e-09	-2.89063e-09	-9.94141e-09
					0.1836	-2.55859e-09	-9.39453e-09	-2.89063e-09	-9.95117e-09
					0.1837	-2.55859e-09	-9.39453e-09	-2.90039e-09	-9.94141e-09
					0.1838	-2.54883e-09	-9.38477e-09	-2.89063e-09	-9.94141e-09
					0.1839	-2.56836e-09	-9.39453e-09	-2.89063e-09	-9.95117e-09
					0.184	-2.54883e-09	-9.39453e-09	-2.88086e-09	-9.95117e-09
					0.1841	-2.55859e-09	-9.39453e-09	-2.89063e-09	-9.94141e-09
					0.1842	-2.55859e-09	-9.4043e-09	-2.88086e-09	-9.95117e-09
					0.1843	-2.55859e-09	-9.39453e-09	-2.89063e-09	-9.95117e-09
					0.1844	-2.55859e-09	-9.39453e-09	-2.88086e-09	-9.95117e-09
					0.1845	-2.56836e-09	-9.4043e-09	-2.87109e-09	-9.94141e-09
					0.1846	-2.55859e-09	-9.4043e-09	-2.88086e-09	-9.93164e-09
					0.1847	-2.55859e-09	-9.4043e-09	-2.90039e-09	-9.94141e-09
					0.1848	-2.56836e-09	-9.4043e-09	-2.89063e-09	-9.95117e-09
					0.1849	-2.56836e-09	-9.4043e-09	-2.89063e-09	-9.95117e-09
					0.185	-2.55859e-09	-9.39453e-09	-2.90039e-09	-9.95117e-09
					0.1851	-2.55859e-09	-9.38477e-09	-2.91016e-09	-9.95117e-09
					0.1852	-2.55859e-09	-9.375e-09	-2.88086e-09	-9.92187e-09
					0.1853	-2.55859e-09	-9.39453e-09	-2.92969e-09	-9.93164e-09
					0.1854	-2.55859e-09	-9.39453e-09	-2.91016e-09	-9.95117e-09
					0.1855	-2.55859e-09	-9.4043e-09	-2.88086e-09	-9.93164e-09
					0.1856	-2.55859e-09	-9.38477e-09	-2.89063e-09	-9.94141e-09
					0.1857	-2.55859e-09	-9.39453e-09	-2.87109e-09	-9.95117e-09
					0.1858	-2.55859e-09	-9.4043e-09	-2.87109e-09	-9.95117e-09
					0.1859	-2.55859e-09	-9.4043e-09	-2.88086e-09	-9.94141e-09
					0.186	-2.54883e-09	-9.39453e-09	-2.92969e-09	-9.95117e-09
					0.1861	-2.55859e-09	-9.39453e-09	-2.88086e-09	-9.95117e-09
					0.1862	-2.56836e-09	-9.4043e-09	-2.89063e-09	-9.95117e-09
					0.1863	-2.55859e-09	-9.4043e-09	-2.87109e-09	-9.95117e-09
					0.1864	-2.55859e-09	-9.39453e-09	-2.89063e-09	-9.95117e-09
					0.1865	-2.55859e-09	-9.4043e-09	-2.89063e-09	-9.95117e-09
					0.1866	-2.55859e-09	-9.4043e-09	-2.88086e-09	-9.96094e-09
					0.1867	-2.55859e-09	-9.4043e-09	-2.88086e-09	-9.94141e-09
					0.1868	-2.55859e-09	-9.39453e-09	-2.88086e-09	-9.96094e-09
					0.1869	-2.51953e-09	-9.39453e-09	-2.88086e-09	-9.94141e-09
					0.187	-2.55859e-09	-9.39453e-09	-2.88086e-09	-9.94141e-09
					0.1871	-2.56836e-09	-9.4043e-09	-2.89063e-09	-9.96094e-09
					0.1872	-2.55859e-09	-9.41406e-09	-2.90039e-09	-9.95117e-09
					0.1873	-2.53906e-09	-9.4043e-09	-2.88086e-09	-9.95117e-09
					0.1874	-2.54883e-09	-9.41406e-09	-2.89063e-09	-9.96094e-09
					0.1875	-2.55859e-09	-9.39453e-09	-2.88086e-09	-9.96094e-09
					0.1876	-2.55859e-09	-9.4043e-09	-2.88086e-09	-9.96094e-09
					0.1877	-2.55859e-09	-9.4043e-09	-2.88086e-09	-9.9707e-09
					0.1878	-2.55859e-09	-9.4043e-09	-2.89063e-09	-9.95117e-09
					0.1879	-2.54883e-09	-9.39453e-09	-2.88086e-09	-9.96094e-09
					0.188	-2.55859e-09	-9.42383e-09	-2.89063e-09	-9.96094e-09
					0.1881	-2.55859e-09	-9.4043e-09	-2.89063e-09	-9.96094e-09
					0.1882	-2.55859e-09	-9.4043e-09	-2.88086e-09	-9.96094e-09
					0.1883	-2.55859e-09	-9.39453e-09	-2.88086e-09	-9.96094e-09
					0.1884	-2.56836e-09	-9.38477e-09	-2.89063e-09	-9.96094e-09
					0.1885	-2.56836e-09	-9.38477e-09	-2.89063e-09	-9.96094e-09
					0.1886	-2.55859e-09	-9.38477e-09	-2.88086e-09	-9.95117e-09
					0.1887	-2.60742e-09	-9.39453e-09	-2.88086e-09	-9.94141e-09
					0.1888	-2.55859e-09	-9.39453e-09	-2.88086e-09	-9.96094e-09
					0.1889	-2.54883e-09	-9.36523e-09	-2.88086e-09	-9.95117e-09
					0.189	-2.56836e-09	-9.38477e-09	-2.88086e-09	-9.94141e-09
					0.1891	-2.54883e-09	-9.39453e-09	-2.88086e-09	-9.9707e-09
					0.1892	-2.54883e-09	-9.39453e-09	-2.88086e-09	-9.95117e-09
					0.1893	-2.55859e-09	-9.39453e-09	-2.88086e-09	-9.95117e-09
					0.1894	-2.5293e-09	-9.39453e-09	-2.87109e-09	-9.9707e-09
					0.1895	-2.54883e-09	-9.4043e-09	-2.88086e-09	-9.95117e-09
					0.1896	-2.54883e-09	-9.39453e-09	-2.89063e-09	-9.95117e-09
					0.1897	-2.5293e-09	-9.39453e-09	-2.88086e-09	-9.96094e-09
					0.1898	-2.54883e-09	-9.38477e-09	-2.88086e-09	-9.9707e-09
					0.1899	-2.55859e-09	-9.4043e-09	-2.89063e-09	-9.95117e-09
					0.19	-2.64648e-09	-9.39453e-09	-2.88086e-09	-9.9707e-09
					0.1901	-2.55859e-09	-9.39453e-09	-2.88086e-09	-9.9707e-09
					0.1902	-2.55859e-09	-9.4043e-09	-2.88086e-09	-9.96094e-09
					0.1903	-2.54883e-09	-9.38477e-09	-2.88086e-09	-9.96094e-09
					0.1904	-2.55859e-09	-9.39453e-09	-2.89063e-09	-9.96094e-09
					0.1905	-2.55859e-09	-9.39453e-09	-2.88086e-09	-9.95117e-09
					0.1906	-2.5293e-09	-9.38477e-09	-2.89063e-09	-9.9707e-09
					0.1907	-2.55859e-09	-9.38477e-09	-2.89063e-09	-9.9707e-09
					0.1908	-2.54883e-09	-9.39453e-09	-2.88086e-09	-9.94141e-09
					0.1909	-2.63672e-09	-9.4043e-09	-2.89063e-09	-9.96094e-09
					0.191	-2.55859e-09	-9.39453e-09	-2.87109e-09	-9.95117e-09
					0.1911	-2.55859e-09	-9.4043e-09	-2.87109e-09	-9.95117e-09
					0.1912	-2.54883e-09	-9.39453e-09	-2.87109e-09	-9.96094e-09
					0.1913	-2.55859e-09	-9.39453e-09	-2.87109e-09	-9.96094e-09
					0.1914	-2.57813e-09	-9.38477e-09	-2.88086e-09	-9.96094e-09
					0.1915	-2.55859e-09	-9.39453e-09	-2.88086e-09	-9.95117e-09
					0.1916	-2.55859e-09	-9.39453e-09	-2.88086e-09	-9.95117e-09
					0.1917	-2.55859e-09	-9.4043e-09	-2.89063e-09	-9.99023e-09
					0.1918	-2.55859e-09	-9.4043e-09	-2.88086e-09	-9.96094e-09
					0.1919	-2.55859e-09	-9.39453e-09	-2.86133e-09	-9.96094e-09
					0.192	-2.55859e-09	-9.4043e-09	-2.89063e-09	-9.9707e-09
					0.1921	-2.54883e-09	-9.39453e-09	-2.89063e-09	-9.95117e-09
					0.1922	-2.55859e-09	-9.38477e-09	-2.86133e-09	-9.96094e-09
					0.1923	-2.55859e-09	-9.4043e-09	-2.87109e-09	-9.94141e-09
					0.1924	-2.55859e-09	-9.4043e-09	-2.88086e-09	-9.96094e-09
					0.1925	-2.55859e-09	-9.39453e-09	-2.90039e-09	-9.9707e-09
					0.1926	-2.55859e-09	-9.39453e-09	-2.89063e-09	-9.90234e-09
					0.1927	-2.54883e-09	-9.39453e-09	-2.89063e-09	-9.9707e-09
					0.1928	-2.54883e-09	-9.39453e-09	-2.91016e-09	-9.95117e-09
					0.1929	-2.55859e-09	-9.38477e-09	-2.88086e-09	-9.96094e-09
					0.193	-2.54883e-09	-9.38477e-09	-2.88086e-09	-9.96094e-09
					0.1931	-2.55859e-09	-9.38477e-09	-2.91016e-09	-9.96094e-09
					0.1932	-2.55859e-09	-9.38477e-09	-2.88086e-09	-9.94141e-09
					0.1933	-2.56836e-09	-9.39453e-09	-2.88086e-09	-9.95117e-09
					0.1934	-2.53906e-09	-9.38477e-09	-2.92969e-09	-9.95117e-09
					0.1935	-2.55859e-09	-9.38477e-09	-2.90039e-09	-9.95117e-09
					0.1936	-2.56836e-09	-9.4043e-09	-2.88086e-09	-9.9707e-09
					0.1937	-2.54883e-09	-9.39453e-09	-2.89063e-09	-9.95117e-09
					0.1938	-2.56836e-09	-9.38477e-09	-2.88086e-09	-9.95117e-09
					0.1939	-2.55859e-09	-9.39453e-09	-2.88086e-09	-9.96094e-09
					0.194	-2.55859e-09	-9.39453e-09	-2.89063e-09	-9.95117e-09
					0.1941	-2.55859e-09	-9.39453e-09	-2.89063e-09	-9.95117e-09
					0.1942	-2.53906e-09	-9.375e-09	-2.88086e-09	-9.94141e-09
					0.1943	-2.55859e-09	-9.38477e-09	-2.92969e-09	-9.95117e-09
					0.1944	-2.55859e-09	-9.39453e-09	-2.87109e-09	-9.95117e-09
					0.1945	-2.55859e-09	-9.36523e-09	-2.88086e-09	-9.96094e-09
					0.1946	-2.54883e-09	-9.38477e-09	-2.91016e-09	-9.95117e-09
					0.1947	-2.55859e-09	-9.39453e-09	-2.89063e-09	-9.95117e-09
					0.1948	-2.55859e-09	-9.375e-09	-2.88086e-09	-9.95117e-09
					0.1949	-2.54883e-09	-9.38477e-09	-2.88086e-09	-9.96094e-09
					0.195	-2.55859e-09	-9.39453e-09	-2.88086e-09	-9.95117e-09
					0.1951	-2.55859e-09	-9.4043e-09	-2.88086e-09	-9.95117e-09
					0.1952	-2.55859e-09	-9.38477e-09	-2.88086e-09	-9.95117e-09
					0.1953	-2.55859e-09	-9.39453e-09	-2.90039e-09	-9.9707e-09
					0.1954	-2.55859e-09	-9.375e-09	-2.88086e-09	-9.95117e-09
					0.1955	-2.55859e-09	-9.38477e-09	-2.88086e-09	-9.95117e-09
					0.1956	-2.56836e-09	-9.39453e-09	-2.90039e-09	-9.95117e-09
					0.1957	-2.54883e-09	-9.39453e-09	-2.88086e-09	-9.94141e-09
					0.1958	-2.54883e-09	-9.41406e-09	-2.89063e-09	-9.95117e-09
					0.1959	-2.56836e-09	-9.39453e-09	-2.88086e-09	-9.95117e-09
					0.196	-2.55859e-09	-9.38477e-09	-2.89063e-09	-9.95117e-09
					0.1961	-2.55859e-09	-9.39453e-09	-2.89063e-09	-9.9707e-09
					0.1962	-2.53906e-09	-9.38477e-09	-2.88086e-09	-9.95117e-09
					0.1963	-2.56836e-09	-9.39453e-09	-2.89063e-09	-9.96094e-09
					0.1964	-2.55859e-09	-9.39453e-09	-2.88086e-09	-9.94141e-09
					0.1965	-2.57813e-09	-9.4043e-09	-2.88086e-09	-9.95117e-09
					0.1966	-2.55859e-09	-9.38477e-09	-2.88086e-09	-9.95117e-09
					0.1967	-2.55859e-09	-9.39453e-09	-2.88086e-09	-9.95117e-09
					0.1968	-2.55859e-09	-9.39453e-09	-2.89063e-09	-9.95117e-09
					0.1969	-2.55859e-09	-9.38477e-09	-2.89063e-09	-9.94141e-09
					0.197	-2.56836e-09	-9.39453e-09	-2.88086e-09	-9.95117e-09
					0.1971	-2.54883e-09	-9.39453e-09	-2.88086e-09	-9.9707e-09
					0.1972	-2.56836e-09	-9.39453e-09	-2.88086e-09	-9.95117e-09
					0.1973	-2.55859e-09	-9.4043e-09	-2.89063e-09	-9.94141e-09
					0.1974	-2.55859e-09	-9.4043e-09	-2.88086e-09	-9.94141e-09
					0.1975	-2.55859e-09	-9.39453e-09	-2.88086e-09	-9.95117e-09
					0.1976	-2.53906e-09	-9.39453e-09	-2.88086e-09	-9.95117e-09
					0.1977	-2.56836e-09	-9.38477e-09	-2.88086e-09	-9.96094e-09
					0.1978	-2.55859e-09	-9.39453e-09	-2.88086e-09	-9.96094e-09
					0.1979	-2.55859e-09	-9.38477e-09	-2.88086e-09	-9.98047e-09
					0.198	-2.58789e-09	-9.375e-09	-2.89063e-09	-9.96094e-09
					0.1981	-2.55859e-09	-9.39453e-09	-2.88086e-09	-9.96094e-09
					0.1982	-2.54883e-09	-9.38477e-09	-2.87109e-09	-9.93164e-09
					0.1983	-2.57813e-09	-9.39453e-09	-2.88086e-09	-9.95117e-09
					0.1984	-2.54883e-09	-9.4043e-09	-2.89063e-09	-9.96094e-09
					0.1985	-2.55859e-09	-9.38477e-09	-2.88086e-09	-9.94141e-09
					0.1986	-2.55859e-09	-9.39453e-09	-2.89063e-09	-9.96094e-09
					0.1987	-2.55859e-09	-9.39453e-09	-2.88086e-09	-9.95117e-09
					0.1988	-2.56836e-09	-9.39453e-09	-2.87109e-09	-9.96094e-09
					0.1989	-2.56836e-09	-9.39453e-09	-2.89063e-09	-9.95117e-09
					0.199	-2.55859e-09	-9.38477e-09	-2.87109e-09	-9.96094e-09
					0.1991	-2.55859e-09	-9.38477e-09	-2.88086e-09	-1e-08
					0.1992	-2.55859e-09	-9.4043e-09	-2.87109e-09	-9.95117e-09
					0.1993	-2.55859e-09	-9.39453e-09	-2.88086e-09	-9.96094e-09
					0.1994	-2.55859e-09	-9.4043e-09	-2.89063e-09	-9.94141e-09
					0.1995	-2.56836e-09	-9.4043e-09	-2.89063e-09	-9.96094e-09
[truncated: 28,004 more rows]

## Sheet: fig2 inside-out
P2X out-side out patches					time offset 500 ms due to trigger
						1 st run	2nd	3rd	4th
intervals: 400 ms					time(s)	current (pA)	current (pA)	current (pA)	current (pA)
concentration ATP (µM )				igor names		x2.d	x3.d	x4.d	x5.d
µM ATP					0	115.499	96.7523	102.161	128.289
0					0.0005	112.673	94.4951	99.7834	125.054
0					0.001	105.042	88.3972	93.3588	116.324
0.0625					0.0015	94.7157	80.1329	84.647	104.525
0.125					0.002	84.0718	71.5841	75.6336	92.3797
0.25					0.0025	74.8431	64.118	67.7729	81.8541
0.5					0.003	67.7549	58.3074	61.6879	73.7536
1					0.0035	62.7144	54.0884	57.3268	67.95
2					0.004	59.2365	51.1002	54.3122	63.8776
4					0.0045	56.7987	48.96	52.2283	60.9384
8					0.005	55.0071	47.3832	50.7508	58.6882
16					0.0055	53.6143	46.1896	49.6616	56.8564
32					0.006	52.4789	45.268	48.8204	55.2994
64					0.0065	51.5216	44.5434	48.1386	53.9473
64					0.007	50.6959	43.96	47.5652	52.7642
64					0.0075	49.9715	43.4753	47.0756	51.7232
32					0.008	49.3263	43.0593	46.6591	50.7967
16					0.0085	48.7438	42.6936	46.307	49.9571
8					0.009	48.2123	42.3683	46.0057	49.1832
4					0.0095	47.724	42.0785	45.7387	48.464
2					0.01	47.273	41.8217	45.4928	47.7955
1					0.0105	46.8541	41.5959	45.2631	47.1738
0.5					0.011	46.4627	41.3994	45.051	46.5903
0.25					0.0115	46.0963	41.2291	44.8586	46.033
0.125					0.012	45.7555	41.0803	44.6833	45.4918
0.0625					0.0125	45.4435	40.9464	44.5174	44.9629
0					0.013	45.1643	40.8215	44.3523	44.4483
0					0.0135	44.9189	40.7022	44.1833	43.9528
					0.014	44.7024	40.5888	44.0115	43.4826
					0.0145	44.5029	40.4851	43.842	43.0433
					0.015	44.3049	40.3964	43.6804	42.6399
					0.0155	44.0952	40.326	43.5284	42.2741
					0.016	43.8692	40.2722	43.382	41.944
					0.0165	43.633	40.2273	43.2348	41.6464
					0.017	43.4001	40.1807	43.083	41.3821
					0.0175	43.1851	40.1231	42.9304	41.1571
					0.018	42.996	40.0499	42.7876	40.9784
					0.0185	42.8313	39.9606	42.6659	40.8462
					0.019	42.6799	39.8548	42.5701	40.7486
					0.0195	42.5267	39.731	42.4938	40.6653
					0.02	42.3593	39.5896	42.4218	40.5779
					0.0205	42.1722	39.4373	42.3373	40.479
					0.021	41.9701	39.2867	42.2286	40.3745
					0.0215	41.7666	39.1506	42.094	40.2782
					0.022	41.5799	39.0352	41.9415	40.2034
					0.0225	41.4256	38.9376	41.7839	40.1586
					0.023	41.3107	38.8502	41.6323	40.1456
					0.0235	41.2307	38.7655	41.4928	40.1605
					0.024	41.1732	38.6805	41.3675	40.1941
					0.0245	41.1242	38.5956	41.2586	40.2332
					0.025	41.0729	38.5132	41.1721	40.2638
					0.0255	41.013	38.4359	41.1149	40.2754
					0.026	40.94	38.3653	41.091	40.2647
					0.0265	40.8495	38.3003	41.0974	40.2348
					0.027	40.739	38.2368	41.1257	40.1913
					0.0275	40.6118	38.1694	41.1675	40.1388
					0.028	40.4796	38.094	41.2177	40.0791
					0.0285	40.3591	38.0116	41.2734	40.0122
					0.029	40.2635	37.9286	41.3284	39.9385
					0.0295	40.1973	37.8538	41.3716	39.8586
					0.03	40.1557	37.7952	41.3909	39.7733
					0.0305	40.1297	37.7596	41.3804	39.6836
					0.031	40.1109	37.7522	41.3449	39.5916
					0.0315	40.0926	37.7766	41.2963	39.5002
					0.032	40.0694	37.8314	41.2463	39.409
					0.0325	40.0376	37.9072	41.2004	39.3117
					0.033	39.9973	37.9876	41.1578	39.1965
					0.0335	39.9535	38.0552	41.1153	39.0532
					0.034	39.9145	38.0982	41.0712	38.8813
					0.0345	39.8873	38.1147	41.0263	38.6917
					0.035	39.8746	38.1113	40.9814	38.5023
					0.0355	39.8732	38.0974	40.9357	38.3282
					0.036	39.8751	38.0801	40.8859	38.1767
					0.0365	39.8704	38.0623	40.8284	38.0487
					0.037	39.8506	38.0435	40.7618	37.9438
					0.0375	39.8116	38.0226	40.689	37.8641
					0.038	39.7538	37.9985	40.6164	37.8138
					0.0385	39.6798	37.9695	40.5504	37.7967
					0.039	39.5921	37.9322	40.4938	37.8139
					0.0395	39.4932	37.8823	40.4447	37.863
					0.04	39.3871	37.8173	40.3967	37.938
					0.0405	39.28	37.7389	40.3413	38.0296
					0.041	39.1782	37.6542	40.2713	38.1254
					0.0415	39.0868	37.5729	40.1843	38.213
					0.042	39.0091	37.5031	40.0853	38.283
					0.0425	38.9474	37.4484	39.9862	38.3319
					0.043	38.9029	37.4074	39.9027	38.3632
					0.0435	38.8741	37.3756	39.8474	38.3863
					0.044	38.8562	37.3468	39.8244	38.4133
					0.0445	38.8413	37.3132	39.8271	38.4524
					0.045	38.8145	37.262	39.8359	38.4977
					0.0455	38.734	37.1608	39.8063	38.5017
					0.046	38.4732	36.9106	39.6245	38.3129
					0.0465	37.7151	36.2558	39.0174	37.5585
					0.047	35.8281	34.6738	37.4406	35.5067
					0.0475	31.8384	31.3442	34.0445	31.0402
					0.048	24.6683	25.3413	27.8716	22.936
					0.0485	13.7062	16.1098	18.3484	10.5231
					0.049	-0.510218	4.0411	5.8862	-5.54424
					0.0495	-15.9979	-9.25957	-7.8399	-22.9737
					0.05	-29.8302	-21.3659	-20.3008	-38.4391
					0.0505	-39.3206	-29.9991	-29.1243	-48.9424
					0.051	-43.1953	-34.0096	-33.1187	-53.1254
					0.0515	-42.0003	-33.7468	-32.657	-51.6862
					0.052	-37.554	-30.64	-29.2381	-46.7158
					0.0525	-31.9229	-26.3715	-24.6248	-40.5286
					0.053	-26.6075	-22.1992	-20.1401	-34.7622
					0.0535	-22.2894	-18.7286	-16.4308	-30.1216
					0.054	-19.0312	-16.0572	-13.6156	-26.6241
					0.0545	-16.6136	-14.0393	-11.5554	-23.9815
					0.055	-14.779	-12.4858	-10.0552	-21.8725
					0.0555	-13.3307	-11.2509	-8.95261	-20.0568
					0.056	-12.1395	-10.2464	-8.13427	-18.3957
					0.0565	-11.1233	-9.42696	-7.52551	-16.8403
					0.057	-10.2304	-8.76993	-7.07941	-15.4098
					0.0575	-9.43179	-8.25772	-6.76824	-14.1568
					0.058	-8.71648	-7.86759	-6.57367	-13.127
					0.0585	-8.08532	-7.57204	-6.47453	-12.3273
					0.059	-7.54174	-7.34599	-6.43784	-11.7192
					0.0595	-7.08244	-7.17152	-6.42236	-11.2362
					0.06	-6.69188	-7.03412	-6.39556	-10.809
					0.0605	-6.34346	-6.91439	-6.3511	-10.3847
					0.061	-6.00764	-6.78591	-6.31045	-9.93221
					0.0615	-5.66357	-6.62499	-6.30417	-9.44143
					0.062	-5.30775	-6.42587	-6.34597	-8.92009
					0.0625	-4.95414	-6.2082	-6.41845	-8.38851
					0.063	-4.62523	-6.00792	-6.47893	-7.87001
					0.0635	-4.33914	-5.85627	-6.47869	-7.37941
					0.064	-4.09999	-5.76143	-6.38193	-6.91659
					0.0645	-3.8961	-5.70541	-6.17394	-6.47013
					0.065	-3.70595	-5.65716	-5.85806	-6.02836
					0.0655	-3.508	-5.59105	-5.44787	-5.59022
					0.066	-3.28936	-5.4977	-4.96275	-5.16867
					0.0665	-3.04918	-5.38206	-4.42938	-4.78583
					0.067	-2.79577	-5.25343	-3.88527	-4.46349
					0.0675	-2.54036	-5.1161	-3.3775	-4.21457
					0.068	-2.29156	-4.96621	-2.95288	-4.03876
					0.0685	-2.05322	-4.79479	-2.64232	-3.92306
					0.069	-1.82558	-4.59435	-2.44774	-3.84609
					0.0695	-1.60741	-4.36578	-2.34082	-3.7841
					0.07	-1.39783	-4.12289	-2.27654	-3.71724
					0.0705	-1.19771	-3.89188	-2.21375	-3.635
					0.071	-1.01108	-3.70371	-2.12935	-3.53981
					0.0715	-0.845037	-3.58163	-2.01846	-3.44788
					0.072	-0.706176	-3.53051	-1.8848	-3.38541
					0.0725	-0.59451	-3.53485	-1.73185	-3.37929
					0.073	-0.498933	-3.5663	-1.56099	-3.44426
					0.0735	-0.398863	-3.59484	-1.37496	-3.57284
					0.074	-0.272463	-3.59668	-1.18083	-3.73545
					0.0745	-0.106948	-3.55697	-0.989129	-3.89332
					0.075	0.0949153	-3.47076	-0.80933	-4.01715
					0.0755	0.315426	-3.34471	-0.645188	-4.09864
					0.076	0.528777	-3.19718	-0.493262	-4.14625
					0.0765	0.710299	-3.05245	-0.345968	-4.16893
					0.077	0.843957	-2.92933	-0.196778	-4.16176
					0.0775	0.925555	-2.83126	-0.0435296	-4.10556
					0.078	0.961427	-2.74575	0.11213	-3.9808
					0.0785	0.963981	-2.65439	0.267283	-3.78391
					0.079	0.946134	-2.54643	0.418549	-3.53294
					0.0795	0.916841	-2.42622	0.559776	-3.25931
					0.08	0.879602	-2.31053	0.679303	-2.99323
					0.0805	0.834528	-2.21911	0.761116	-2.75335
					0.081	0.782143	-2.1661	0.791248	-2.54471
					0.0815	0.725654	-2.1568	0.765898	-2.36181
					0.082	0.670051	-2.18912	0.695653	-2.19232
					0.0825	0.61988	-2.25637	0.60283	-2.02094
					0.083	0.579026	-2.34912	0.51376	-1.83544
					0.0835	0.552871	-2.45665	0.45066	-1.63431
					0.084	0.549321	-2.56899	0.426731	-1.43071
					0.0845	0.575478	-2.67899	0.445101	-1.24805
					0.085	0.631524	-2.78334	0.50008	-1.10826
					0.0855	0.707195	-2.88212	0.579351	-1.02103
					0.086	0.784586	-2.97784	0.667039	-0.982149
					0.0865	0.845818	-3.0741	0.747872	-0.981573
					0.087	0.880695	-3.17304	0.811719	-1.01297
					0.0875	0.890133	-3.27197	0.856834	-1.07524
					0.088	0.884213	-3.36157	0.890528	-1.16445
					0.0885	0.876804	-3.42821	0.927071	-1.26521
					0.089	0.880267	-3.45959	0.98349	-1.35252
					0.0895	0.903161	-3.44936	1.07431	-1.40576
					0.09	0.951068	-3.39749	1.20653	-1.42418
					0.0905	1.02782	-3.30724	1.37642	-1.42964
					0.091	1.13426	-3.18245	1.56919	-1.45312
					0.0915	1.26491	-3.02808	1.76203	-1.51492
					0.092	1.406	-2.85249	1.92979	-1.61402
					0.0925	1.53865	-2.66881	2.05172	-1.73337
					0.093	1.64679	-2.49307	2.11721	-1.85491
					0.0935	1.72535	-2.34021	2.12808	-1.97143
					0.094	1.78273	-2.22065	2.09648	-2.08731
					0.0945	1.83511	-2.13939	2.03915	-2.20992
					0.095	1.89576	-2.09753	1.97067	-2.3401
					0.0955	1.96633	-2.09348	1.89899	-2.4688
					0.096	2.03575	-2.12124	1.82477	-2.58104
					0.0965	2.0869	-2.16708	1.74371	-2.66305
					0.097	2.10588	-2.20926	1.64959	-2.70844
					0.0975	2.08811	-2.22454	1.53628	-2.72098
					0.098	2.03935	-2.19952	1.39884	-2.71384
					0.0985	1.97327	-2.13869	1.23417	-2.70506
					0.099	1.90765	-2.06289	1.04182	-2.70939
					0.0995	1.85909	-1.99886	0.824311	-2.72887
					0.1	1.83626	-1.9675	0.587676	-2.74766
					0.1005	1.83478	-1.97793	0.342752	-2.73658
					0.101	1.83853	-2.02871	0.106766	-2.66778
					0.1015	1.8283	-2.1123	-0.097759	-2.53215
					0.102	1.79275	-2.21926	-0.248911	-2.34808
					0.1025	1.73399	-2.34148	-0.333784	-2.15422
					0.103	1.66472	-2.47479	-0.353133	-1.98925
					0.1035	1.60042	-2.61963	-0.318051	-1.87088
					0.104	1.55293	-2.77757	-0.241368	-1.78759
					0.1045	1.52908	-2.94469	-0.131537	-1.70814
					0.105	1.53277	-3.10684	0.00549601	-1.60275
					0.1055	1.56572	-3.24193	0.158719	-1.46298
					0.106	1.62503	-3.32932	0.306993	-1.30919
					0.1065	1.69988	-3.36059	0.423142	-1.18132
					0.107	1.77272	-3.34422	0.486184	-1.11756
					0.1075	1.82674	-3.30086	0.493633	-1.13236
					0.108	1.85538	-3.25197	0.465205	-1.20676
					0.1085	1.86635	-3.20933	0.434845	-1.29791
					0.109	1.87652	-3.17164	0.435202	-1.36274
					0.1095	1.90104	-3.12901	0.482635	-1.38015
					0.11	1.94493	-3.07029	0.570223	-1.35778
					0.1105	2.00279	-2.9879	0.672412	-1.32137
					0.111	2.06549	-2.87921	0.760001	-1.29781
					0.1115	2.12725	-2.74719	0.818845	-1.30503
					0.112	2.18728	-2.6014	0.861547	-1.35313
					0.1125	2.24549	-2.45709	0.922462	-1.45032
					0.113	2.29695	-2.33026	1.03588	-1.6047
					0.1135	2.3303	-2.23099	1.21088	-1.81852
					0.114	2.33251	-2.16024	1.42184	-2.0792
					0.1145	2.29736	-2.11252	1.62245	-2.3552
					0.115	2.23211	-2.08082	1.77218	-2.60153
					0.1155	2.15666	-2.05906	1.85446	-2.77378
					0.116	2.09455	-2.04126	1.87567	-2.84421
					0.1165	2.06076	-2.02087	1.85091	-2.81197
					0.117	2.05531	-1.99244	1.79153	-2.70316
					0.1175	2.06698	-1.95362	1.70282	-2.56154
					0.118	2.08329	-1.905	1.58913	-2.43446
					0.1185	2.09732	-1.84868	1.45835	-2.3585
					0.119	2.10569	-1.78912	1.32106	-2.34883
					0.1195	2.10159	-1.73583	1.18588	-2.39523
					0.12	2.07189	-1.70327	1.05569	-2.46702
					0.1205	2.00325	-1.7047	0.927487	-2.52545
					0.121	1.89285	-1.74412	0.795875	-2.53765
					0.1215	1.75475	-1.81431	0.657697	-2.48528
					0.122	1.61643	-1.90326	0.515425	-2.36516
					0.1225	1.50741	-2.00234	0.37754	-2.18481
					0.123	1.44643	-2.10779	0.255465	-1.95789
					0.1235	1.43408	-2.21549	0.158405	-1.70184
					0.124	1.45402	-2.31686	0.0891754	-1.43679
					0.1245	1.48185	-2.40209	0.0439747	-1.18409
					0.125	1.49676	-2.46718	0.0163513	-0.963303
					0.1255	1.48953	-2.51634	0.00217165	-0.788578
					0.126	1.4632	-2.556	0.00152877	-0.66649
					0.1265	1.42753	-2.58598	0.0160587	-0.596773
					0.127	1.39219	-2.59639	0.0438194	-0.575081
					0.1275	1.36254	-2.57338	0.0758077	-0.595168
					0.128	1.33895	-2.50908	0.097538	-0.649344
					0.1285	1.31842	-2.40897	0.0965554	-0.728433
					0.129	1.29751	-2.29194	0.0728218	-0.822316
					0.1295	1.2751	-2.1836	0.0450208	-0.920026
					0.13	1.2527	-2.10687	0.0457851	-1.00856
					0.1305	1.23159	-2.07489	0.105559	-1.07262
					0.131	1.20982	-2.08872	0.234523	-1.09881
					0.1315	1.1842	-2.13867	0.415451	-1.08389
					0.132	1.1579	-2.20655	0.612746	-1.04138
					0.1325	1.14689	-2.26907	0.790543	-0.999573
					0.133	1.17681	-2.30433	0.927462	-0.989229
					0.1335	1.26929	-2.30113	1.0212	-1.02704
					0.134	1.42687	-2.26486	1.08529	-1.10601
					0.1345	1.62769	-2.21376	1.14327	-1.20078
					0.135	1.83402	-2.16586	1.22206	-1.28564
					0.1355	2.00873	-2.12585	1.34293	-1.35249
					0.136	2.12997	-2.08222	1.51154	-1.41504
					0.1365	2.19728	-2.01701	1.71268	-1.49636
					0.137	2.22823	-1.92087	1.91494	-1.60974
					0.1375	2.24859	-1.80206	2.08389	-1.74636
					0.138	2.28016	-1.68298	2.19583	-1.87678
					0.1385	2.33077	-1.58719	2.2446	-1.96359
					0.139	2.39098	-1.52708	2.23949	-1.97813
					0.1395	2.43933	-1.50142	2.19765	-1.91408
					0.14	2.45387	-1.50343	2.13577	-1.79182
					0.1405	2.42346	-1.53089	2.06452	-1.6512
					0.141	2.3522	-1.5889	1.98756	-1.53556
					0.1415	2.25521	-1.68391	1.90475	-1.47454
					0.142	2.14904	-1.81614	1.81705	-1.47354
					0.1425	2.04317	-1.97725	1.72903	-1.51333
					0.143	1.93795	-2.15364	1.64673	-1.55854
					0.1435	1.82979	-2.33039	1.57301	-1.57163
					0.144	1.71943	-2.49243	1.50546	-1.5274
					0.1445	1.61678	-2.62486	1.43942	-1.42305
					0.145	1.53807	-2.71555	1.37385	-1.27905
					0.1455	1.49646	-2.7596	1.31397	-1.13001
					0.146	1.49192	-2.76142	1.26794	-1.00959
					0.1465	1.50748	-2.73131	1.24016	-0.936226
					0.147	1.51558	-2.6785	1.2275	-0.905581
					0.1475	1.49184	-2.60595	1.22183	-0.892221
					0.148	1.42802	-2.51113	1.21643	-0.860276
					0.1485	1.33593	-2.39162	1.21067	-0.779749
					0.149	1.2405	-2.25079	1.20884	-0.641933
					0.1495	1.16789	-2.09914	1.21414	-0.465843
					0.15	1.1369	-1.95092	1.22279	-0.291101
					0.1505	1.1565	-1.81866	1.22302	-0.160725
					0.151	1.22697	-1.70911	1.20096	-0.103597
					0.1515	1.34101	-1.62191	1.15131	-0.125488
					0.152	1.48471	-1.55091	1.08689	-0.210804
					0.1525	1.64005	-1.4869	1.03962	-0.331428
					0.153	1.78859	-1.42117	1.04848	-0.457926
					0.1535	1.91385	-1.34897	1.13912	-0.569888
					0.154	2.0013	-1.27172	1.30788	-0.662677
					0.1545	2.03836	-1.19686	1.52245	-0.747813
					0.155	2.01738	-1.13434	1.73887	-0.846081
					0.1555	1.94121	-1.09081	1.92256	-0.976304
					0.156	1.82719	-1.06445	2.05852	-1.1451
					0.1565	1.70547	-1.04484	2.14677	-1.34159
					0.157	1.61107	-1.02015	2.19059	-1.53789
					0.1575	1.57273	-0.988322	2.18835	-1.6948
					0.158	1.60286	-0.963763	2.13371	-1.77276
					0.1585	1.69243	-0.97214	2.02145	-1.74707
					0.159	1.81316	-1.03496	1.85404	-1.62186
					0.1595	1.92673	-1.15505	1.64548	-1.43246
					0.16	1.99786	-1.31416	1.42073	-1.22987
					0.1605	2.00604	-1.48412	1.21024	-1.05275
					0.161	1.95129	-1.64217	1.04099	-0.904845
					0.1615	1.85223	-1.77956	0.927669	-0.754808
					0.162	1.73793	-1.89969	0.868694	-0.560792
					0.1625	1.6377	-2.01027	0.849287	-0.303944
					0.163	1.57322	-2.11584	0.84992	-0.00851268
					0.1635	1.5549	-2.21416	0.855523	0.264574
					0.164	1.58184	-2.2966	0.860782	0.446453
					0.1645	1.64351	-2.35179	0.86931	0.493864
					0.165	1.72248	-2.37074	0.887875	0.408385
					0.1655	1.79868	-2.35133	0.919316	0.232416
					0.166	1.85488	-2.29976	0.958218	0.027401
					0.1665	1.8816	-2.22848	0.991815	-0.151419
					0.167	1.87962	-2.15287	1.0059	-0.271313
					0.1675	1.85942	-2.08896	0.992741	-0.325634
					0.168	1.83769	-2.05251	0.956276	-0.327934
					0.1685	1.83118	-2.05669	0.910686	-0.30159
					0.169	1.84986	-2.1066	0.872546	-0.268964
					0.1695	1.89319	-2.19277	0.851823	-0.243532
					0.17	1.95219	-2.28967	0.848349	-0.227698
					0.1705	2.01602	-2.36364	0.856014	-0.21636
					0.171	2.07787	-2.38788	0.870598	-0.203152
					0.1715	2.13574	-2.35533	0.894869	-0.185517
					0.172	2.18865	-2.28052	0.937757	-0.166689
					0.1725	2.23237	-2.18868	1.00908	-0.154966
					0.173	2.25885	-2.09918	1.11326	-0.161467
					0.1735	2.26032	-2.0141	1.24495	-0.197411
					0.174	2.23539	-1.91895	1.38878	-0.271619
					0.1745	2.19279	-1.79408	1.524	-0.388666
					0.175	2.14915	-1.62925	1.63211	-0.547642
					0.1755	2.1213	-1.43219	1.70304	-0.741368
					0.176	2.11765	-1.22673	1.73624	-0.956217
					0.1765	2.13374	-1.04242	1.73766	-1.17303
					0.177	2.15408	-0.901872	1.71639	-1.36945
					0.1775	2.15834	-0.812743	1.68296	-1.52351
					0.178	2.12902	-0.767867	1.64771	-1.61777
					0.1785	2.05811	-0.752215	1.61813	-1.6432
					0.179	1.95078	-0.751654	1.59628	-1.60211
					0.1795	1.82413	-0.758485	1.57931	-1.50934
					0.18	1.70086	-0.772166	1.56277	-1.39037
					0.1805	1.60112	-0.797071	1.54368	-1.27514
					0.181	1.53708	-0.839655	1.52092	-1.18794
					0.1815	1.51208	-0.905589	1.49326	-1.13707
					0.182	1.5222	-0.996642	1.45781	-1.11021
					0.1825	1.55694	-1.10847	1.41065	-1.079
					0.183	1.59884	-1.23113	1.3487	-1.01109
					0.1835	1.62528	-1.35228	1.27081	-0.883481
					0.184	1.61535	-1.46038	1.17713	-0.691982
					0.1845	1.5602	-1.54605	1.06909	-0.454542
					0.185	1.47071	-1.60248	0.951926	-0.207502
					0.1855	1.37653	-1.62714	0.839109	0.00603569
					0.186	1.31572	-1.624	0.753393	0.153771
					0.1865	1.31979	-1.60371	0.720133	0.229776
					0.187	1.40085	-1.58027	0.754098	0.257506
					0.1875	1.5461	-1.5659	0.847621	0.276056
					0.188	1.72165	-1.56707	0.969143	0.317241
					0.1885	1.88396	-1.58303	1.07553	0.387501
					0.189	1.99426	-1.6059	1.13238	0.464334
					0.1895	2.03064	-1.62206	1.12996	0.506949
					0.19	1.99388	-1.61587	1.08412	0.4741
					0.1905	1.90613	-1.57601	1.02184	0.341205
					0.191	1.80328	-1.50149	0.962194	0.110657
					0.1915	1.72303	-1.40292	0.906901	-0.188776
					0.192	1.69219	-1.29689	0.845648	-0.514092
					0.1925	1.71834	-1.19707	0.769906	-0.826635
					0.193	1.78943	-1.10864	0.683544	-1.10709
					0.1935	1.88153	-1.03017	0.603044	-1.3578
					0.194	1.97033	-0.960704	0.548634	-1.59085
					0.1945	2.04172	-0.905038	0.53354	-1.81025
					0.195	2.09726	-0.872187	0.558607	-2.00082
					0.1955	2.15296	-0.868237	0.614459	-2.13229
					0.196	2.23051	-0.890547	0.687179	-2.17637
					0.1965	2.34404	-0.929004	0.761591	-2.12548
					0.197	2.48851	-0.97318	0.820649	-2.00073
					0.1975	2.63728	-1.01836	0.84522	-1.84416
					0.198	2.75162	-1.06477	0.818822	-1.69988
					0.1985	2.7977	-1.11188	0.73567	-1.59511
					0.199	2.76188	-1.15517	0.604979	-1.53111
					0.1995	2.6562	-1.19008	0.446015	-1.48814
					0.2	2.51185	-1.21967	0.275801	-1.44072
					0.2005	2.36522	-1.25745	0.0975208	-1.37342
					0.201	2.24429	-1.3207	-0.102065	-1.28775
					0.2015	2.16189	-1.41822	-0.343065	-1.19659
					0.202	2.11717	-1.54177	-0.634835	-1.11122
					0.2025	2.10135	-1.66805	-0.960221	-1.03086
					0.203	2.1026	-1.77041	-1.27277	-0.942459
					0.2035	2.10758	-1.83344	-1.51169	-0.831154
					0.204	2.10156	-1.86129	-1.62779	-0.693668
					0.2045	2.07076	-1.87452	-1.60489	-0.54442
					0.205	2.00799	-1.89695	-1.46381	-0.409301
					0.2055	1.91839	-1.94024	-1.24845	-0.311845
					0.206	1.81998	-1.99578	-1.00487	-0.26201
					0.2065	1.73649	-2.03892	-0.766492	-0.254368
					0.207	1.68552	-2.04329	-0.550338	-0.274211
					0.2075	1.66944	-1.99673	-0.360711	-0.305684
					0.208	1.67528	-1.90997	-0.193708	-0.338221
					0.2085	1.68397	-1.81246	-0.0397501	-0.371111
					0.209	1.68221	-1.73724	0.113711	-0.415635
					0.2095	1.66879	-1.70333	0.276571	-0.491785
					0.21	1.65229	-1.70641	0.449036	-0.61782
					0.2105	1.64378	-1.72361	0.618466	-0.796901
					0.211	1.65107	-1.72881	0.763503	-1.00993
					0.2115	1.6778	-1.70818	0.862852	-1.22161
					0.212	1.72603	-1.66618	0.902748	-1.39785
					0.2125	1.7988	-1.61943	0.880093	-1.52387
					0.213	1.89974	-1.58422	0.802843	-1.61125
					0.2135	2.02941	-1.56649	0.689262	-1.68919
					0.214	2.18007	-1.561	0.564196	-1.7867
					0.2145	2.33299	-1.55874	0.450288	-1.91743
					0.215	2.46181	-1.55512	0.357166	-2.07602
					0.2155	2.54198	-1.55076	0.276295	-2.24473
					0.216	2.56154	-1.54465	0.18712	-2.40249
					0.2165	2.52583	-1.52754	0.072362	-2.52959
					0.217	2.45322	-1.48461	-0.0664971	-2.60862
					0.2175	2.3657	-1.40638	-0.203324	-2.62622
					0.218	2.28113	-1.29795	-0.295479	-2.57749
					0.2185	2.2111	-1.17771	-0.302571	-2.46916
					0.219	2.16197	-1.06686	-0.206468	-2.31726
					0.2195	2.13517	-0.97964	-0.0222969	-2.14056
					0.22	2.12562	-0.920999	0.205266	-1.9549
					0.2205	2.12117	-0.890245	0.418529	-1.77205
					0.221	2.1057	-0.884899	0.567719	-1.60141
					0.2215	2.06532	-0.902014	0.626317	-1.4513
					0.222	1.99461	-0.938786	0.595103	-1.32825
					0.2225	1.89975	-0.99437	0.496226	-1.23463
					0.223	1.79711	-1.07167	0.363122	-1.16574
					0.2235	1.70785	-1.17637	0.231314	-1.10858
					0.224	1.65066	-1.31281	0.131262	-1.04515
					0.2245	1.63589	-1.4795	0.0823208	-0.960722
					0.225	1.66363	-1.66769	0.0883974	-0.852132
					0.2255	1.72573	-1.86344	0.138216	-0.729466
					0.226	1.80957	-2.05018	0.212078	-0.609738
					0.2265	1.90129	-2.20873	0.292465	-0.508496
					0.227	1.98814	-2.31618	0.372231	-0.436359
					0.2275	2.06088	-2.34908	0.455481	-0.401261
					0.228	2.11609	-2.2939	0.551373	-0.411159
					0.2285	2.15691	-2.15964	0.665209	-0.472652
					0.229	2.19123	-1.98155	0.791663	-0.58612
					0.2295	2.22831	-1.80941	0.912949	-0.74157
					0.23	2.27616	-1.686	1.00265	-0.918624
					0.2305	2.34096	-1.62918	1.0341	-1.09138
					0.231	2.42692	-1.62771	0.990314	-1.23626
					0.2315	2.53443	-1.65076	0.871057	-1.33918
					0.232	2.65653	-1.66348	0.693937	-1.39821
					0.2325	2.77654	-1.64043	0.489304	-1.42083
					0.233	2.87058	-1.57172	0.291774	-1.41851
					0.2335	2.91509	-1.46134	0.131704	-1.4028
					0.234	2.89581	-1.32062	0.028786	-1.38446
					0.2345	2.81396	-1.16263	-0.0112496	-1.37359
					0.235	2.68738	-1.00156	0.00358173	-1.379
					0.2355	2.54672	-0.855767	0.0550604	-1.40638
					0.236	2.42651	-0.748544	0.12045	-1.45684
					0.2365	2.35262	-0.702131	0.178216	-1.5265
					0.237	2.33075	-0.727645	0.211848	-1.60721
					0.2375	2.34396	-0.818208	0.211556	-1.68785
					0.238	2.36272	-0.950505	0.175492	-1.75584
					0.2385	2.36176	-1.09361	0.111804	-1.79884
					0.239	2.33183	-1.21963	0.0397309	-1.80684
					0.2395	2.27903	-1.31125	-0.014401	-1.77529
					0.24	2.21499	-1.36455	-0.0276478	-1.70832
					0.2405	2.14713	-1.38763	0.00780517	-1.61952
					0.241	2.07593	-1.39673	0.0803104	-1.52775
					0.2415	1.9988	-1.41122	0.165839	-1.4489
					0.242	1.91665	-1.44842	0.241383	-1.38759
					0.2425	1.83871	-1.51908	0.294778	-1.33345
					0.243	1.78269	-1.62421	0.324583	-1.2647
					0.2435	1.76905	-1.75429	0.331623	-1.15843
					0.244	1.81127	-1.89162	0.309552	-1.00384
					0.2445	1.90789	-2.01552	0.242338	-0.811245
					0.245	2.04172	-2.1088	0.112323	-0.61007
					0.2455	2.18718	-2.16279	-0.0846469	-0.435079
					0.246	2.32015	-2.17904	-0.327002	-0.309246
					0.2465	2.42367	-2.16658	-0.56859	-0.234694
					0.247	2.48788	-2.13611	-0.755625	-0.197053
					0.2475	2.50797	-2.09367	-0.850649	-0.178947
					0.248	2.4847	-2.0376	-0.849495	-0.173252
					0.2485	2.42715	-1.96078	-0.78224	-0.188217
					0.249	2.35348	-1.85678	-0.699292	-0.241608
					0.2495	2.28677	-1.72549	-0.651029	-0.347038
					0.25	2.2475	-1.57452	-0.670567	-0.501082
					0.2505	2.24675	-1.41605	-0.766022	-0.680797
					0.251	2.28339	-1.26243	-0.923709	-0.854935
					0.2515	2.34547	-1.12367	-1.1187	-1.00175
					0.252	2.41479	-1.00691	-1.326	-1.12079
					0.2525	2.4733	-0.91683	-1.52622	-1.23061
					0.253	2.50937	-0.855828	-1.70378	-1.35559
					0.2535	2.52115	-0.823601	-1.84133	-1.51177
					0.254	2.51535	-0.815629	-1.91706	-1.7009
					0.2545	2.50249	-0.820692	-1.91027	-1.91393
					0.255	2.49165	-0.820057	-1.81482	-2.13852
					0.2555	2.48788	-0.792107	-1.65275	-2.36346
					0.256	2.493	-0.722664	-1.4776	-2.57653
					0.2565	2.5083	-0.614803	-1.36135	-2.75926
					0.257	2.5364	-0.489782	-1.3681	-2.88562
					0.2575	2.58006	-0.377004	-1.52618	-2.92908
					0.258	2.63833	-0.300414	-1.81221	-2.87506
					0.2585	2.70305	-0.271584	-2.15609	-2.7297
					0.259	2.7598	-0.29266	-2.46682	-2.51828
					0.2595	2.79365	-0.363275	-2.66868	-2.27464
					0.26	2.79628	-0.483555	-2.73165	-2.02922
					0.2605	2.76918	-0.650878	-2.6817	-1.80249
					0.261	2.72101	-0.853967	-2.5862	-1.605
					0.2615	2.6613	-1.06936	-2.52156	-1.44046
					0.262	2.59539	-1.26342	-2.53856	-1.30838
					0.2625	2.52418	-1.40047	-2.64131	-1.20487
					0.263	2.44855	-1.45449	-2.78829	-1.122
					0.2635	2.37463	-1.41917	-2.91175	-1.04784
					0.264	2.31462	-1.31102	-2.94397	-0.968928
					0.2645	2.28116	-1.16409	-2.83871	-0.875456
					0.265	2.27828	-1.01922	-2.58297	-0.76607
					0.2655	2.29578	-0.912679	-2.19989	-0.647985
					0.266	2.31222	-0.866867	-1.74436	-0.531385
					0.2665	2.30564	-0.884745	-1.29118	-0.422517
					0.267	2.26492	-0.949668	-0.916026	-0.321869
					0.2675	2.19471	-1.03196	-0.673965	-0.229413
					0.268	2.11125	-1.1006	-0.584278	-0.151754
					0.2685	2.03327	-1.13481	-0.629159	-0.103347
					0.269	1.97429	-1.12975	-0.767286	-0.0987944
					0.2695	1.94023	-1.09452	-0.954408	-0.141709
					0.27	1.93163	-1.04533	-1.15866	-0.220027
					0.2705	1.94697	-0.998744	-1.36214	-0.313564
					0.271	1.98412	-0.967333	-1.55092	-0.409695
					0.2715	2.03957	-0.957305	-1.70491	-0.515134
					0.272	2.10741	-0.96663	-1.79967	-0.65317
					0.2725	2.1804	-0.984213	-1.82122	-0.846908
					0.273	2.25299	-0.992348	-1.78226	-1.10113
					0.2735	2.32342	-0.973463	-1.72415	-1.39728
					0.274	2.39235	-0.918697	-1.69885	-1.70486
					0.2745	2.45884	-0.833287	-1.74136	-1.99841
					0.275	2.5174	-0.734901	-1.85151	-2.26597
					0.2755	2.55952	-0.645412	-1.99783	-2.50436
					0.276	2.57892	-0.581189	-2.14036	-2.70897
					0.2765	2.57606	-0.548085	-2.25623	-2.8692
					0.277	2.55845	-0.543656	-2.35088	-2.97369
					0.2775	2.53682	-0.563193	-2.44857	-3.01926
					0.278	2.52007	-0.603396	-2.57041	-3.01413
					0.2785	2.51163	-0.66093	-2.71523	-2.97138
					0.279	2.50845	-0.729311	-2.85547	-2.89794
					0.2795	2.50294	-0.799597	-2.94902	-2.78962
					0.28	2.48743	-0.86572	-2.95849	-2.63749
					0.2805	2.45878	-0.929155	-2.86626	-2.44169
					0.281	2.42011	-0.997273	-2.67829	-2.22146
					0.2815	2.37772	-1.07589	-2.41742	-2.0129
					0.282	2.33609	-1.16234	-2.11214	-1.8543
					0.2825	2.29557	-1.2447	-1.78844	-1.76811
					0.283	2.25481	-1.30709	-1.46817	-1.75102
					0.2835	2.21491	-1.33654	-1.17191	-1.7781
					0.284	2.18043	-1.32766	-0.920721	-1.81729
					0.2845	2.15624	-1.28506	-0.732611	-1.84438
					0.285	2.14314	-1.22448	-0.615415	-1.84973
					0.2855	2.13638	-1.17176	-0.562584	-1.83509
					0.286	2.12818	-1.15702	-0.556899	-1.80508
					0.2865	2.11201	-1.20358	-0.580241	-1.75921
					0.287	2.0864	-1.31606	-0.62173	-1.68902
					0.2875	2.05662	-1.4746	-0.677562	-1.58266
					0.288	2.03304	-1.6401	-0.742936	-1.43552
					0.2885	2.02564	-1.76833	-0.80315	-1.26069
					0.289	2.0368	-1.82584	-0.83176	-1.09049
					0.2895	2.05707	-1.79994	-0.798759	-0.964936
					0.29	2.06845	-1.69994	-0.685208	-0.912989
					0.2905	2.05436	-1.55128	-0.496859	-0.939273
					0.291	2.01059	-1.38659	-0.269246	-1.02525
					0.2915	1.95043	-1.23637	-0.0601695	-1.14296
					0.292	1.90057	-1.12154	0.0689251	-1.27089
					0.2925	1.88926	-1.04999	0.0755028	-1.40207
					0.293	1.93234	-1.01879	-0.0475345	-1.54243
					0.2935	2.02424	-1.02049	-0.269102	-1.70351
					0.294	2.13944	-1.04881	-0.5322	-1.89528
					0.2945	2.24437	-1.09932	-0.775516	-2.12108
					0.295	2.31327	-1.16495	-0.95526	-2.37493
					0.2955	2.33839	-1.23079	-1.059	-2.64078
					0.296	2.32916	-1.27351	-1.1064	-2.8944
					0.2965	2.30253	-1.26815	-1.13635	-3.10829
					0.297	2.27175	-1.20017	-1.1857	-3.25915
					0.2975	2.24036	-1.07615	-1.27039	-3.33536
					0.298	2.20339	-0.92509	-1.37942	-3.34049
					0.2985	2.15376	-0.786962	-1.48325	-3.28955
					0.299	2.08977	-0.693712	-1.54898	-3.19968
					0.2995	2.01928	-0.654877	-1.55127	-3.08222
					0.3	1.95714	-0.657205	-1.47589	-2.94317
					0.3005	1.91663	-0.677537	-1.32022	-2.79131
					0.301	1.89974	-0.698908	-1.09579	-2.64475
					0.3015	1.89394	-0.718923	-0.831568	-2.52676
					0.302	1.87898	-0.74674	-0.571875	-2.45181
					0.3025	1.84	-0.793697	-0.365055	-2.41278
					0.303	1.77731	-0.865996	-0.246666	-2.38109
					0.3035	1.7053	-0.964055	-0.226451	-2.32142
					0.304	1.64142	-1.08586	-0.286679	-2.21094
					0.3045	1.5946	-1.22797	-0.392163	-2.04986
					0.305	1.56262	-1.38154	-0.5055	-1.85773
					0.3055	1.5393	-1.52811	-0.599754	-1.66052
					0.306	1.52356	-1.64264	-0.664235	-1.47901
					0.3065	1.52114	-1.70479	-0.703405	-1.32503
					0.307	1.53777	-1.7106	-0.73162	-1.20477
					0.3075	1.57123	-1.67457	-0.767114	-1.12318
					0.308	1.61064	-1.62	-0.827729	-1.08471
					0.3085	1.64375	-1.56512	-0.928313	-1.08986
					0.309	1.66502	-1.51501	-1.07728	-1.13137
					0.3095	1.67699	-1.46384	-1.27046	-1.19382
					0.31	1.68462	-1.40388	-1.48459	-1.25768
					0.3105	1.68943	-1.33384	-1.67686	-1.30606
					0.311	1.6898	-1.26081	-1.79483	-1.33102
					0.3115	1.68711	-1.19449	-1.79435	-1.33808
					0.312	1.69129	-1.13842	-1.65639	-1.34748
					0.3125	1.71972	-1.08545	-1.39345	-1.39144
					0.313	1.78928	-1.02185	-1.0427	-1.50664
					0.3135	1.90663	-0.937514	-0.650543	-1.72227
					0.314	2.06285	-0.83404	-0.257054	-2.04677
					0.3145	2.23564	-0.724419	0.112583	-2.45844
					0.315	2.3978	-0.625156	0.447233	-2.90635
					0.3155	2.52755	-0.547948	0.742523	-3.32439
					0.316	2.61522	-0.497304	0.993535	-3.65367
					0.3165	2.66402	-0.474217	1.1928	-3.86133
					0.317	2.68608	-0.480504	1.33385	-3.94508
					0.3175	2.69708	-0.518449	1.4155	-3.9227
					0.318	2.71124	-0.5857	1.44235	-3.81687
					0.3185	2.73701	-0.67077	1.42181	-3.64687
					0.319	2.77443	-0.754986	1.36201	-3.42977
					0.3195	2.8155	-0.821604	1.27275	-3.18423
					0.32	2.84708	-0.866265	1.16685	-2.92957
					0.3205	2.85414	-0.900671	1.05831	-2.68024
					0.321	2.82219	-0.945488	0.957688	-2.44211
					0.3215	2.74031	-1.01634	0.869475	-2.21467
					0.322	2.606	-1.11249	0.79451	-1.99734
					0.3225	2.42953	-1.21658	0.735675	-1.79425
					0.323	2.23293	-1.30589	0.701862	-1.61469
					0.3235	2.04259	-1.36679	0.706778	-1.46985
					0.324	1.88009	-1.40123	0.762852	-1.36844
					0.3245	1.75743	-1.42085	0.873635	-1.31288
					0.325	1.67811	-1.43475	1.02921	-1.29758
					0.3255	1.64041	-1.44205	1.20758	-1.31
					0.326	1.63864	-1.43565	1.38099	-1.33462
					0.3265	1.66233	-1.41293	1.52275	-1.35747
					0.327	1.69674	-1.38279	1.61084	-1.36853
					0.3275	1.72641	-1.36252	1.62898	-1.36086
					0.328	1.74	-1.36679	1.56916	-1.32846
					0.3285	1.73257	-1.39793	1.43667	-1.26579
					0.329	1.70441	-1.44362	1.25417	-1.17003
					0.3295	1.6591	-1.48174	1.05906	-1.0448
					0.33	1.60391	-1.48824	0.892994	-0.902596
					0.3305	1.55148	-1.4447	0.788509	-0.764388
					0.331	1.51904	-1.34473	0.759762	-0.656102
					0.3315	1.52287	-1.19833	0.801292	-0.602359
					0.332	1.5715	-1.03137	0.893359	-0.619218
					0.3325	1.66265	-0.877375	1.00919	-0.709594
					0.333	1.7854	-0.76378	1.1207	-0.864763
					0.3335	1.92437	-0.700508	1.20255	-1.07097
					0.334	2.0621	-0.679167	1.23629	-1.31491
					0.3345	2.18015	-0.683836	1.21426	-1.58244
					0.335	2.26189	-0.704751	1.14073	-1.85197
					0.3355	2.2981	-0.743836	1.02857	-2.09108
					0.336	2.29177	-0.808885	0.893229	-2.26322
					0.3365	2.25747	-0.903449	0.74756	-2.34215
					0.337	2.21463	-1.02173	0.599652	-2.32343
					0.3375	2.17885	-1.15084	0.452589	-2.22443
					0.338	2.15671	-1.27567	0.304516	-2.07328
					0.3385	2.14642	-1.38181	0.14915	-1.89621
					0.339	2.14273	-1.45699	-0.0215186	-1.71171
					0.3395	2.14233	-1.49347	-0.211322	-1.53217
					0.34	2.14664	-1.49036	-0.413003	-1.36778
					0.3405	2.16083	-1.45242	-0.605418	-1.2278
					0.341	2.18981	-1.38458	-0.759169	-1.11864
					0.3415	2.23368	-1.28717	-0.849299	-1.04084
					0.342	2.28512	-1.15735	-0.867083	-0.986809
					0.3425	2.33112	-0.996815	-0.822222	-0.941292
					0.343	2.35863	-0.818898	-0.734001	-0.886415
					0.3435	2.36142	-0.648056	-0.619286	-0.810758
					0.344	2.34315	-0.511477	-0.487324	-0.716914
					0.3445	2.31459	-0.428993	-0.34413	-0.620546
					0.345	2.28716	-0.407994	-0.200038	-0.539879
					0.3455	2.26771	-0.444546	-0.0718769	-0.483108
					0.346	2.25751	-0.526616	0.0225584	-0.443556
					0.3465	2.25408	-0.635244	0.0727516	-0.405823
					0.347	2.25313	-0.744328	0.0796728	-0.357249
					0.3475	2.24941	-0.823779	0.0532837	-0.295826
					0.348	2.23783	-0.849055	0.00592854	-0.229943
					0.3485	2.21613	-0.813471	-0.0532274	-0.172257
					0.349	2.18771	-0.734808	-0.118648	-0.133779
					0.3495	2.16209	-0.650119	-0.183569	-0.122654
					0.35	2.15123	-0.600633	-0.23414	-0.146926
					0.3505	2.16341	-0.614823	-0.248815	-0.216676
					0.351	2.19823	-0.697568	-0.206118	-0.34189
					0.3515	2.24567	-0.82873	-0.0972754	-0.527054
					0.352	2.28923	-0.970466	0.0648634	-0.766879
					0.3525	2.311	-1.08068	0.248024	-1.04645
					0.353	2.2971	-1.12838	0.41402	-1.34521
					0.3535	2.24346	-1.10482	0.535927	-1.64192
					0.354	2.16149	-1.0251	0.608735	-1.91823
					0.3545	2.07967	-0.91928	0.647788	-2.1609
					0.355	2.03585	-0.81829	0.677086	-2.36256
					0.3555	2.06003	-0.742267	0.71528	-2.52112
					0.356	2.15659	-0.696469	0.767734	-2.63771
					0.3565	2.29881	-0.674998	0.828367	-2.71389
					0.357	2.44132	-0.668774	0.88803	-2.74972
					0.3575	2.54216	-0.672953	0.9416	-2.74327
					0.358	2.57991	-0.68983	0.987999	-2.6915
					0.3585	2.5564	-0.725751	1.02458	-2.59225
					0.359	2.48767	-0.78436	1.04285	-2.44722
					0.3595	2.39227	-0.861346	1.0305	-2.26502
					0.36	2.28361	-0.944985	0.977733	-2.06333
					0.3605	2.16826	-1.02211	0.881458	-1.868
					0.361	2.04905	-1.08452	0.74428	-1.70802
					0.3615	1.93049	-1.13062	0.571279	-1.60672
					0.362	1.82308	-1.16164	0.369894	-1.5729
					0.3625	1.74243	-1.17631	0.154184	-1.5965
					0.363	1.7024	-1.16911	-0.0509414	-1.65076
					0.3635	1.70658	-1.13349	-0.211647	-1.69934
					0.364	1.74437	-1.06758	-0.295526	-1.70524
					0.3645	1.79458	-0.978114	-0.286311	-1.64063
					0.365	1.83408	-0.879772	-0.194527	-1.49646
					0.3655	1.84594	-0.790289	-0.0565499	-1.2886
					0.366	1.8233	-0.724009	0.079324	-1.055
					0.3665	1.76909	-0.686935	0.17336	-0.842065
					0.367	1.69384	-0.675055	0.210746	-0.686117
					0.3675	1.61348	-0.676114	0.205278	-0.601046
					0.368	1.5468	-0.673898	0.188878	-0.579225
					0.3685	1.51162	-0.653609	0.19305	-0.60271
					0.369	1.51938	-0.606842	0.232451	-0.654901
					0.3695	1.57046	-0.534907	0.299028	-0.725194
					0.37	1.65359	-0.449491	0.368571	-0.80687
					0.3705	1.75105	-0.369897	0.414233	-0.893465
					0.371	1.8473	-0.316975	0.418405	-0.977746
					0.3715	1.93534	-0.305748	0.377298	-1.05382
					0.372	2.01599	-0.340368	0.298522	-1.12062
					0.3725	2.09122	-0.414131	0.195976	-1.18491
					0.373	2.15784	-0.513878	0.0855764	-1.26161
					0.3735	2.2079	-0.625046	-0.0181843	-1.36944
					0.374	2.23585	-0.734333	-0.106527	-1.52124
					0.3745	2.24556	-0.830226	-0.180774	-1.71291
					0.375	2.25004	-0.903588	-0.252715	-1.91923
					0.3755	2.2632	-0.948739	-0.337902	-2.10229
					0.376	2.2903	-0.962919	-0.444679	-2.22959
					0.3765	2.32454	-0.943057	-0.566445	-2.28978
					0.377	2.35146	-0.882797	-0.682691	-2.29542
					0.3775	2.35669	-0.774119	-0.767626	-2.27218
					0.378	2.332	-0.613598	-0.800481	-2.24369
					0.3785	2.27779	-0.408041	-0.772303	-2.22215
					0.379	2.20327	-0.174754	-0.687552	-2.20755
					0.3795	2.12475	0.0624527	-0.560949	-2.19167
					0.38	2.06131	0.276787	-0.410443	-2.16211
					0.3805	2.0284	0.440291	-0.248353	-2.10506
					0.381	2.03222	0.527956	-0.0751921	-2.00853
					0.3815	2.06809	0.526897	0.118575	-1.86699
					0.382	2.1234	0.445616	0.341857	-1.68519
					0.3825	2.18286	0.313798	0.589694	-1.47849
					0.383	2.23336	0.16881	0.83768	-1.26936
					0.3835	2.26693	0.036796	1.04956	-1.08263
					0.384	2.28129	-0.077913	1.19335	-0.94111
					0.3845	2.27835	-0.187545	1.25495	-0.860328
					0.385	2.26239	-0.304907	1.24165	-0.841601
					0.3855	2.2393	-0.429592	1.17626	-0.867861
					0.386	2.21696	-0.546388	1.0883	-0.908718
					0.3865	2.20408	-0.635664	1.00646	-0.935622
					0.387	2.20612	-0.686869	0.952299	-0.938327
					0.3875	2.22056	-0.705257	0.934302	-0.930309
					0.388	2.23714	-0.708304	0.944548	-0.93811
					0.3885	2.24469	-0.715799	0.962223	-0.981666
					0.389	2.2404	-0.740631	0.964789	-1.05961
					0.3895	2.23338	-0.784771	0.941095	-1.14999
					0.39	2.23902	-0.840444	0.89766	-1.22569
					0.3905	2.26824	-0.893879	0.853589	-1.27368
					0.391	2.31919	-0.929063	0.8281	-1.30473
					0.3915	2.37724	-0.930472	0.83017	-1.3465
					0.392	2.42276	-0.885209	0.85736	-1.42456
					0.3925	2.44145	-0.785722	0.902533	-1.5439
					0.393	2.43112	-0.633564	0.960319	-1.68402
					0.3935	2.40125	-0.442645	1.02614	-1.8114
					0.394	2.36618	-0.238775	1.08861	-1.89992
					0.3945	2.33641	-0.0532311	1.12408	-1.94343
					0.395	2.31298	0.0880453	1.10227	-1.95149
					0.3955	2.28824	0.174266	1.00282	-1.93429
					0.396	2.25251	0.212859	0.831625	-1.89189
					0.3965	2.2025	0.223498	0.623481	-1.81757
					0.397	2.14564	0.225836	0.426807	-1.71107
					0.3975	2.0969	0.227226	0.280129	-1.58832
					0.398	2.0696	0.217226	0.195639	-1.47873
					0.3985	2.06629	0.172689	0.158355	-1.41215
					0.399	2.07665	0.071655	0.137659	-1.40524
					0.3995	2.08407	-0.0913282	0.102191	-1.45519
					0.4	2.07625	-0.297641	0.0320449	-1.5425
					0.4005	2.05134	-0.509767	-0.0724834	-1.6391
					0.401	2.01493	-0.68638	-0.186059	-1.71664
					0.4015	1.97118	-0.798515	-0.261749	-1.75213
					0.402	1.91668	-0.838081	-0.247261	-1.73054
					0.4025	1.84302	-0.815659	-0.110103	-1.64677
					0.403	1.74527	-0.751228	0.142846	-1.50866
					0.4035	1.62826	-0.664628	0.466083	-1.3398
					0.404	1.50517	-0.570618	0.797227	-1.17741
					0.4045	1.39011	-0.478706	1.08408	-1.06145
					0.405	1.29169	-0.394489	1.29884	-1.0176
					0.4055	1.21196	-0.31969	1.4348	-1.04402
					0.406	1.14959	-0.251366	1.49536	-1.11118
					0.4065	1.10295	-0.183228	1.48781	-1.175
					0.407	1.07097	-0.110549	1.42414	-1.19459
					0.4075	1.05287	-0.0360326	1.32294	-1.14462
					0.408	1.0489	0.028445	1.20702	-1.01937
					0.4085	1.06151	0.0672305	1.09815	-0.830881
					0.409	1.09518	0.0711015	1.01403	-0.604291
					0.4095	1.15366	0.0456381	0.969557	-0.371299
					0.41	1.23584	0.0111822	0.978029	-0.162709
					0.4105	1.33268	-0.00723052	1.04689	-0.00222229
					0.411	1.42795	0.00540183	1.16911	0.0966866
					0.4115	1.50409	0.0441991	1.3186	0.131017
					0.412	1.55069	0.086592	1.45794	0.106995
					0.4125	1.57017	0.105757	1.55658	0.0377912
					0.413	1.57626	0.0868242	1.60752	-0.0604768
					0.4135	1.58631	0.0360105	1.62962	-0.174402
					0.414	1.61295	-0.0217905	1.65328	-0.298132
					0.4145	1.65997	-0.0543872	1.69957	-0.433983
					0.415	1.72317	-0.0364032	1.76631	-0.587875
					0.4155	1.79359	0.0398599	1.82828	-0.762851
					0.416	1.86121	0.160838	1.84863	-0.955412
					0.4165	1.91845	0.296776	1.79391	-1.15662
					0.417	1.96331	0.413257	1.64627	-1.35587
					0.4175	2.00009	0.483734	1.41067	-1.54422
					0.418	2.03586	0.49743	1.11653	-1.71598
					0.4185	2.07379	0.460287	0.812737	-1.86877
					0.419	2.10817	0.390586	0.555234	-2.00251
					0.4195	2.12587	0.312301	0.389592	-2.11753
					0.42	2.11429	0.24812	0.335126	-2.21279
					0.4205	2.07023	0.212998	0.378028	-2.28534
					0.421	2.00319	0.209565	0.476732	-2.33089
					0.4215	1.93046	0.227533	0.576687	-2.34436
					0.422	1.86764	0.248459	0.628476	-2.31983
					0.4225	1.82089	0.25448	0.603645	-2.25034
					0.423	1.78537	0.237177	0.503852	-2.12896
					0.4235	1.7501	0.202262	0.359445	-1.95176
					0.424	1.70524	0.167479	0.21547	-1.72188
					0.4245	1.64724	0.153851	0.109328	-1.45309
					0.425	1.57966	0.173702	0.0518548	-1.17115
					0.4255	1.51095	0.221513	0.024985	-0.910959
					0.426	1.452	0.273502	-0.000711098	-0.708543
					0.4265	1.41435	0.297363	-0.0405906	-0.589754
					0.427	1.40765	0.26711	-0.0822231	-0.56065
					0.4275	1.43513	0.174601	-0.0945394	-0.60533
					0.428	1.48972	0.0323415	-0.0524818	-0.692832
					0.4285	1.55515	-0.131548	0.0427004	-0.789333
					0.429	1.61316	-0.281613	0.163021	-0.869748
					0.4295	1.65273	-0.3835	0.272142	-0.924638
					0.43	1.67434	-0.412241	0.347476	-0.960919
					0.4305	1.6869	-0.359605	0.390123	-0.99632
					0.431	1.70052	-0.236973	0.417657	-1.04915
					0.4315	1.72155	-0.0704333	0.447467	-1.12764
					0.432	1.75258	0.110145	0.483663	-1.22441
					0.4325	1.79511	0.281302	0.516048	-1.3192
					0.433	1.85075	0.42952	0.529754	-1.38813
					0.4335	1.91983	0.548238	0.51656	-1.41491
					0.434	1.99988	0.633354	0.479314	-1.39925
					0.4345	2.08649	0.681362	0.428091	-1.35975
					0.435	2.17587	0.690013	0.37355	-1.32914
					0.4355	2.26565	0.65925	0.323415	-1.34203
					0.436	2.3529	0.591658	0.282906	-1.41972
					0.4365	2.43147	0.493512	0.255789	-1.56091
					0.437	2.49238	0.376356	0.243361	-1.74482
					0.4375	2.52714	0.256444	0.242104	-1.94497
					0.438	2.53104	0.149411	0.242443	-2.14303
					0.4385	2.50353	0.0618251	0.230181	-2.33252
					0.439	2.44671	-0.0140906	0.190569	-2.51114
					0.4395	2.36443	-0.0967191	0.11408	-2.66941
					0.44	2.26287	-0.203073	0.00224083	-2.78506
					0.4405	2.15078	-0.336498	-0.12894	-2.82773
					0.441	2.03774	-0.482802	-0.250179	-2.77145
					0.4415	1.9314	-0.617195	-0.325318	-2.60878
					0.442	1.83612	-0.717013	-0.321352	-2.35908
					0.4425	1.75388	-0.772651	-0.21913	-2.06556
					0.443	1.68545	-0.791803	-0.0213143	-1.78129
					0.4435	1.63015	-0.795959	0.245373	-1.55044
					0.444	1.58501	-0.810812	0.535114	-1.39427
					0.4445	1.54558	-0.854209	0.794321	-1.30799
					0.445	1.50874	-0.92698	0.976102	-1.2686
					0.4455	1.4742	-1.01172	1.05316	-1.24818
					0.446	1.44267	-1.08099	1.02465	-1.22581
					0.4465	1.41247	-1.11071	0.914709	-1.19367
					0.447	1.3796	-1.09122	0.763813	-1.15606
					0.4475	1.34323	-1.03048	0.616829	-1.12391
					0.448	1.3115	-0.949619	0.511695	-1.10849
					0.4485	1.30073	-0.874979	0.471432	-1.11753
					0.449	1.32627	-0.830454	0.501027	-1.15443
					0.4495	1.39167	-0.830799	0.590127	-1.21914
					0.45	1.48541	-0.876436	0.720903	-1.3087
					0.4505	1.58822	-0.952191	0.877566	-1.41669
					0.451	1.68505	-1.03268	1.05233	-1.53298
					0.4515	1.77265	-1.09299	1.24427	-1.64548
					0.452	1.85839	-1.11844	1.45211	-1.74362
					0.4525	1.95307	-1.10723	1.66583	-1.82125
					0.453	2.06311	-1.06503	1.86267	-1.87756
					0.4535	2.18585	-0.996759	2.01046	-1.91655
					0.454	2.30922	-0.902394	2.07719	-1.9467
					0.4545	2.41633	-0.779753	2.04306	-1.97974
					0.455	2.49372	-0.631288	1.90965	-2.02694
					0.4555	2.53881	-0.469172	1.70177	-2.0928
					0.456	2.56107	-0.314762	1.4603	-2.17
					0.4565	2.57585	-0.192771	1.22923	-2.23965
					0.457	2.59537	-0.123345	1.04231	-2.2781
					0.4575	2.62299	-0.115413	0.913789	-2.26734
					0.458	2.65319	-0.163507	0.83482	-2.20394
					0.4585	2.67537	-0.249248	0.777227	-2.102
					0.459	2.67887	-0.347496	0.7058	-1.98797
					0.4595	2.65759	-0.435161	0.596744	-1.88934
					0.46	2.61297	-0.498788	0.452824	-1.8229
					0.4605	2.55351	-0.537523	0.303716	-1.78889
					0.461	2.49054	-0.560966	0.188629	-1.77362
					0.4615	2.4325	-0.584093	0.131911	-1.75708
					0.462	2.38165	-0.62162	0.128314	-1.71985
					0.4625	2.33524	-0.682886	0.146931	-1.64541
					0.463	2.28969	-0.767963	0.148652	-1.51905
					0.4635	2.24406	-0.866625	0.104322	-1.32785
					0.464	2.20093	-0.96152	0.00458294	-1.065
					0.4645	2.16511	-1.03442	-0.138776	-0.73793
					0.465	2.1417	-1.07217	-0.295852	-0.37463
					0.4655	2.13378	-1.06954	-0.424279	-0.0214071
					0.466	2.13963	-1.02949	-0.479019	0.270312
					0.4665	2.15159	-0.962656	-0.42628	0.463169
					0.467	2.15895	-0.886999	-0.256385	0.548575
					0.4675	2.15474	-0.825879	0.0120478	0.547767
					0.468	2.14151	-0.802691	0.34006	0.497931
					0.4685	2.13081	-0.832582	0.683896	0.431713
					0.469	2.13633	-0.91467	1.009	0.362819
					0.4695	2.16612	-1.0293	1.29589	0.285892
					0.47	2.21917	-1.14312	1.53806	0.188158
					0.4705	2.28739	-1.22077	1.73628	0.062321
					0.471	2.35947	-1.23767	1.89358	-0.0882361
					0.4715	2.42398	-1.1874	2.01204	-0.252236
					0.472	2.47136	-1.08072	2.09081	-0.415537
					0.4725	2.49566	-0.93837	2.12485	-0.564645
					0.473	2.49611	-0.782116	2.10534	-0.690003
					0.4735	2.47719	-0.627324	2.02368	-0.790411
					0.474	2.44624	-0.478692	1.8789	-0.875413
					0.4745	2.40963	-0.330987	1.68477	-0.961193
					0.475	2.37031	-0.175748	1.47076	-1.06119
					0.4755	2.32945	-0.0113138	1.27425	-1.17871
					0.476	2.29083	0.150394	1.12751	-1.3072
					0.4765	2.26317	0.286244	1.04721	-1.43566
					0.477	2.25679	0.373288	1.0317	-1.55231
					0.4775	2.27727	0.401894	1.06557	-1.64344
					0.478	2.32229	0.381269	1.12628	-1.69169
					0.4785	2.38473	0.333083	1.18788	-1.67937
					0.479	2.45773	0.277707	1.22191	-1.59663
					0.4795	2.5357	0.222901	1.19979	-1.44897
					0.48	2.61108	0.162409	1.10084	-1.25903
					0.4805	2.67206	0.0839612	0.923674	-1.06176
					0.481	2.70497	-0.0203764	0.692873	-0.895159
					0.4815	2.69988	-0.148478	0.453551	-0.78902
					0.482	2.65468	-0.288683	0.25535	-0.754611
					0.4825	2.57584	-0.423345	0.13583	-0.779721
					0.483	2.4772	-0.532252	0.112754	-0.833604
					0.4835	2.3776	-0.596099	0.1863	-0.881269
					0.484	2.29616	-0.601724	0.344407	-0.899308
					0.4845	2.24503	-0.547982	0.564506	-0.883181
					0.485	2.22358	-0.447869	0.811847	-0.842373
					0.4855	2.21988	-0.323957	1.041	-0.789416
					0.486	2.21982	-0.199833	1.20626	-0.732132
					0.4865	2.21723	-0.0937023	1.27875	-0.672996
					0.487	2.21678	-0.0171681	1.26008	-0.612469
					0.4875	2.22781	0.0234538	1.18232	-0.551905
					0.488	2.25553	0.0274714	1.09286	-0.495417
					0.4885	2.29663	0.00210145	1.03285	-0.452123
					0.489	2.34149	-0.0367101	1.02102	-0.437688
					0.4895	2.37945	-0.067488	1.04967	-0.47128
					0.49	2.40305	-0.0692814	1.09237	-0.566223
					0.4905	2.40993	-0.0274341	1.11783	-0.718841
					0.491	2.40331	0.0626964	1.10342	-0.904148
					0.4915	2.39134	0.193711	1.04258	-1.08438
					0.492	2.38492	0.345545	0.944065	-1.22746
					0.4925	2.39374	0.487904	0.826191	-1.32397
					0.493	2.42207	0.58792	0.71125	-1.39043
					0.4935	2.46691	0.621831	0.62266	-1.45571
					0.494	2.51984	0.584566	0.582122	-1.54071
					0.4945	2.57157	0.490185	0.603171	-1.64667
					0.495	2.61636	0.361999	0.68255	-1.75978
					0.4955	2.65354	0.219407	0.796157	-1.86556
					0.496	2.68528	0.0711239	0.905135	-1.95905
					0.4965	2.71214	-0.0814297	0.970321	-2.04342
					0.497	2.7295	-0.235546	0.966895	-2.12117
					0.4975	2.72803	-0.38185	0.891653	-2.18812
					0.498	2.69865	-0.506304	0.761157	-2.23552
					0.4985	2.63853	-0.597157	0.603747	-2.25752
					0.499	2.55354	-0.651219	0.44868	-2.25707
					0.4995	2.45516	-0.675244	0.3143	-2.24516
					0.5	2.35442	-0.68177	0.198073	-2.23399
					0.5005	2.25737	-0.682331	0.0739253	-2.22898
					0.501	2.16452	-0.682778	-0.0979118	-2.22549
					0.5015	2.07379	-0.683876	-0.349217	-2.21222
					0.502	1.98463	-0.685618	-0.679882	-2.17817
					0.5025	1.90193	-0.690384	-1.04664	-2.11761
					0.503	1.83782	-0.702166	-1.37431	-2.03059
					0.5035	1.80992	-0.724155	-1.58547	-1.92134
					0.504	1.8347	-0.758183	-1.63162	-1.7984
					0.5045	1.91791	-0.805393	-1.50909	-1.67659
					0.505	2.04703	-0.86445	-1.25492	-1.57683
					0.5055	2.1918	-0.926987	-0.930201	-1.51984
					0.506	2.31471	-0.97569	-0.600151	-1.51558
					0.5065	2.38652	-0.990201	-0.316191	-1.55538
					0.507	2.39745	-0.958611	-0.103436	-1.6129
					0.5075	2.35729	-0.885605	0.041681	-1.65439
					0.508	2.28601	-0.790024	0.141585	-1.6526
					0.5085	2.20311	-0.693365	0.220945	-1.59696
					0.509	2.12318	-0.608258	0.293934	-1.49597
					0.5095	2.05813	-0.535348	0.362453	-1.37238
					0.51	2.01996	-0.469094	0.422971	-1.25449
					0.5105	2.01877	-0.405604	0.473212	-1.16807
					0.511	2.05709	-0.345491	0.512373	-1.13129
					0.5115	2.12717	-0.291167	0.536846	-1.15306
					0.512	2.21507	-0.243612	0.538745	-1.23322
					0.5125	2.30908	-0.202485	0.511334	-1.36361
					0.513	2.40513	-0.16801	0.457319	-1.52983
					0.5135	2.50491	-0.140724	0.392066	-1.71372
					0.514	2.60882	-0.118888	0.338142	-1.89597
					0.5145	2.71002	-0.0980504	0.315025	-2.05859
					0.515	2.79408	-0.0759344	0.330835	-2.18825
					0.5155	2.84427	-0.0588855	0.380034	-2.2807
					0.516	2.84908	-0.061604	0.446716	-2.34399
					0.5165	2.80795	-0.0967279	0.510896	-2.39638
					0.517	2.73278	-0.161813	0.554686	-2.45693
					0.5175	2.64378	-0.236856	0.565705	-2.53364
					0.518	2.56116	-0.297849	0.537011	-2.61726
					0.5185	2.49662	-0.336724	0.465889	-2.68626
					0.519	2.44983	-0.37021	0.354541	-2.72011
					0.5195	2.41214	-0.42838	0.212417	-2.71204
					0.52	2.37471	-0.530767	0.0560874	-2.673
					0.5205	2.33556	-0.668636	-0.0965867	-2.62481
					0.521	2.30176	-0.807234	-0.235478	-2.58721
					0.5215	2.28628	-0.906448	-0.363241	-2.56702
					0.522	2.30102	-0.944879	-0.491172	-2.55534
					0.5225	2.34851	-0.930819	-0.628339	-2.53376
					0.523	2.41682	-0.894372	-0.773015	-2.4851
					0.5235	2.48224	-0.868795	-0.914211	-2.40233
					0.524	2.51998	-0.874832	-1.04204	-2.29066
					0.5245	2.51631	-0.915939	-1.15655	-2.16166
					0.525	2.47352	-0.98222	-1.26467	-2.02321
					0.5255	2.40485	-1.05655	-1.3654	-1.87187
					0.526	2.32504	-1.11947	-1.43557	-1.69381
					0.5265	2.24447	-1.15366	-1.43088	-1.47522
					0.527	2.16984	-1.14857	-1.30594	-1.21654
					0.5275	2.10743	-1.10366	-1.04211	-0.94125
					0.528	2.0639	-1.02868	-0.664285	-0.692333
					0.5285	2.04335	-0.941348	-0.23603	-0.517238
					0.529	2.04434	-0.863658	0.162448	-0.448741
					0.5295	2.0604	-0.81616	0.459186	-0.491343
					0.53	2.08371	-0.809222	0.607275	-0.619791
					0.5305	2.10852	-0.833948	0.592011	-0.790637
					0.531	2.13134	-0.859844	0.431509	-0.961332
					0.5315	2.14907	-0.844975	0.172006	-1.10673
					0.532	2.15825	-0.755903	-0.122637	-1.22382
					0.5325	2.15695	-0.585799	-0.385296	-1.32334
					0.533	2.14728	-0.358641	-0.559164	-1.41634
					0.5335	2.13585	-0.117169	-0.60719	-1.50679
					0.534	2.13117	0.0961985	-0.517298	-1.59452
					0.5345	2.14008	0.253176	-0.303898	-1.6837
					0.535	2.16578	0.342994	-0.00412338	-1.78724
					0.5355	2.208	0.369312	0.332912	-1.92178
					0.536	2.26388	0.347133	0.661198	-2.09573
					0.5365	2.32737	0.301613	0.949895	-2.29913
					0.537	2.3875	0.265268	1.18587	-2.50317
					0.5375	2.42861	0.269634	1.36732	-2.6708
					0.538	2.43569	0.332227	1.4958	-2.77187
					0.5385	2.40308	0.445625	1.57342	-2.79391
					0.539	2.34028	0.577055	1.60516	-2.74379
					0.5395	2.26843	0.681515	1.60103	-2.64206
					0.54	2.20835	0.72231	1.57424	-2.51509
					0.5405	2.16851	0.687177	1.5369	-2.38858
					0.541	2.1425	0.590885	1.4967	-2.2828
					0.5415	2.11783	0.464021	1.45601	-2.209
					0.542	2.08876	0.335594	1.41184	-2.16731
					0.5425	2.06242	0.219283	1.35669	-2.14866
					0.543	2.05386	0.109694	1.28234	-2.14077
					0.5435	2.07425	-0.01087	1.18751	-2.13443
					0.544	2.1213	-0.159869	1.0849	-2.12445
					0.5445	2.17837	-0.343279	1.00006	-2.10474
					0.545	2.22239	-0.551127	0.959716	-2.06333
					0.5455	2.23492	-0.760839	0.976831	-1.98463
					0.546	2.20987	-0.945552	1.04356	-1.85924
					0.5465	2.1547	-1.08328	1.13643	-1.69362
					0.547	2.08619	-1.1637	1.22753	-1.5108
					0.5475	2.02399	-1.19039	1.29262	-1.3403
					0.548	1.98411	-1.17753	1.3133	-1.2048
					0.5485	1.97322	-1.14251	1.27694	-1.11284
					0.549	1.98554	-1.09836	1.17796	-1.06148
					0.5495	2.00462	-1.04997	1.01958	-1.0447
					0.55	2.01098	-0.995635	0.813834	-1.05991
					0.5505	1.99291	-0.931874	0.579337	-1.10848
					0.551	1.95452	-0.857581	0.338986	-1.19122
					0.5515	1.91621	-0.774831	0.118518	-1.30295
					0.552	1.90584	-0.686469	-0.055278	-1.4296
					0.5525	1.94451	-0.5934	-0.159049	-1.55066
					0.553	2.0337	-0.494686	-0.180401	-1.64715
					0.5535	2.1513	-0.390893	-0.124855	-1.71155
					0.554	2.2601	-0.288173	-0.0164201	-1.75162
					0.5545	2.32516	-0.200004	0.111042	-1.78275
					0.555	2.33037	-0.144969	0.227386	-1.81295
					0.5555	2.28452	-0.140741	0.315376	-1.83321
					0.556	2.21386	-0.19602	0.368991	-1.8231
					0.5565	2.14698	-0.304233	0.383695	-1.76801
					0.557	2.10231	-0.443567	0.349116	-1.67386
					0.5575	2.08448	-0.58493	0.252406	-1.56676
					0.558	2.08841	-0.703616	0.089758	-1.47798
					0.5585	2.1054	-0.787389	-0.125381	-1.42559
					0.559	2.12702	-0.836765	-0.366079	-1.40604
					0.5595	2.1469	-0.859585	-0.604262	-1.40049
					0.56	2.16212	-0.865229	-0.819867	-1.38978
					0.5605	2.17384	-0.861784	-0.9996	-1.36661
					0.561	2.18586	-0.855519	-1.12982	-1.33676
					0.5615	2.20112	-0.850407	-1.1939	-1.31025
					0.562	2.21918	-0.846845	-1.17849	-1.29057
					0.5625	2.23758	-0.84071	-1.08367	-1.27034
					0.563	2.25613	-0.824374	-0.927635	-1.23592
					0.5635	2.27985	-0.790378	-0.741508	-1.17692
					0.564	2.31682	-0.736845	-0.557115	-1.09393
					0.5645	2.37211	-0.672127	-0.395403	-0.999804
					0.565	2.44241	-0.615126	-0.262019	-0.914101
					0.5655	2.51556	-0.588857	-0.15123	-0.854462
					0.566	2.57501	-0.60888	-0.0543208	-0.830146
					0.5665	2.60594	-0.673167	0.0319992	-0.839941
					0.567	2.59977	-0.760964	0.0995531	-0.873337
					0.5675	2.55655	-0.842678	0.126999	-0.913494
					0.568	2.48538	-0.894657	0.0863854	-0.942764
					0.5685	2.4031	-0.909134	-0.0398182	-0.951222
					0.569	2.33056	-0.894042	-0.237522	-0.944356
					0.5695	2.28678	-0.865041	-0.45052	-0.94313
					0.57	2.28267	-0.836004	-0.593289	-0.973719
					0.5705	2.31725	-0.812562	-0.584854	-1.05286
					0.571	2.3786	-0.790487	-0.385738	-1.17892
					0.5715	2.4497	-0.759416	-0.016777	-1.33407
					0.572	2.51668	-0.710852	0.449859	-1.49405
					0.5725	2.57459	-0.645844	0.920467	-1.63749
					0.573	2.62704	-0.57606	1.31345	-1.74946
					0.5735	2.67992	-0.516298	1.58116	-1.82029
					0.574	2.7338	-0.474144	1.71376	-1.84501
					0.5745	2.78071	-0.445365	1.7292	-1.82718
					0.575	2.80753	-0.418463	1.65833	-1.78539
					0.5755	2.80321	-0.384192	1.53257	-1.75508
					0.576	2.76548	-0.342797	1.37673	-1.77925
					0.5765	2.70326	-0.304683	1.20694	-1.88961
					0.577	2.63388	-0.285105	1.03291	-2.08859
					0.5775	2.57616	-0.296721	0.862743	-2.34456
					0.578	2.5424	-0.344213	0.705364	-2.60487
					0.5785	2.5334	-0.422995	0.566743	-2.81986
					0.579	2.53986	-0.521049	0.441777	-2.96364
					0.5795	2.54902	-0.621903	0.310741	-3.03966
					0.58	2.55138	-0.708269	0.147667	-3.06939
					0.5805	2.54217	-0.767202	-0.062592	-3.07342
					0.581	2.51733	-0.795896	-0.311399	-3.05873
					0.5815	2.46955	-0.804334	-0.568089	-3.01926
					0.582	2.39024	-0.811255	-0.794435	-2.94562
					0.5825	2.27786	-0.834506	-0.959318	-2.83274
					0.583	2.14576	-0.881557	-1.04311	-2.67892
					0.5835	2.02131	-0.945975	-1.0332	-2.48015
					0.584	1.93446	-1.01118	-0.921386	-2.22954
					0.5845	1.90258	-1.05812	-0.711104	-1.92694
					0.585	1.92159	-1.07214	-0.430036	-1.59305
					0.5855	1.96909	-1.04693	-0.134721	-1.27553
					0.586	2.01679	-0.985549	0.10261	-1.03816
					0.5865	2.04498	-0.89952	0.221354	-0.935304
					0.587	2.05155	-0.805425	0.199302	-0.984088
					0.5875	2.05154	-0.718621	0.064163	-1.15034
					0.588	2.06729	-0.645926	-0.115545	-1.35831
					0.5885	2.11397	-0.581724	-0.254997	-1.52231
					0.589	2.1893	-0.511215	-0.281768	-1.58462
					0.5895	2.27459	-0.419972	-0.157493	-1.53855
					0.59	2.34671	-0.304191	0.114421	-1.42437
					0.5905	2.39187	-0.175222	0.49572	-1.30437
					0.591	2.41102	-0.0560567	0.930207	-1.23531
					0.5915	2.4146	0.0274182	1.3631	-1.25136
					0.592	2.41314	0.0555341	1.75545	-1.35799
					0.5925	2.41187	0.0210675	2.08913	-1.53211
					0.593	2.41156	-0.0683667	2.36235	-1.72911
					0.5935	2.41194	-0.19205	2.58016	-1.8997
					0.594	2.41316	-0.322292	2.74547	-2.01102
					0.5945	2.41413	-0.433548	2.8548	-2.05812
					0.595	2.41086	-0.510316	2.90002	-2.05649
					0.5955	2.3978	-0.549069	2.8748	-2.02227
					0.596	2.37216	-0.55357	2.78168	-1.95764
					0.5965	2.33747	-0.52868	2.63562	-1.85313
					0.597	2.30276	-0.479102	2.46152	-1.70321
					0.5975	2.27689	-0.413949	2.28717	-1.52005
					0.598	2.26278	-0.350856	2.13497	-1.33315
					0.5985	2.25625	-0.312691	2.01584	-1.17435
					0.599	2.25075	-0.317115	1.92775	-1.05902
					0.5995	2.24372	-0.366675	1.85926	-0.976733
					0.6	2.23869	-0.446802	1.79643	-0.897963
					0.6005	2.24096	-0.532022	1.72899	-0.792642
					0.601	2.25047	-0.594781	1.65309	-0.648918
					0.6015	2.25846	-0.611909	1.57024	-0.480812
					0.602	2.25148	-0.568319	1.48488	-0.321371
					0.6025	2.22008	-0.460184	1.40236	-0.206993
					0.603	2.16575	-0.298028	1.32819	-0.162459
					0.6035	2.1011	-0.106808	1.26803	-0.193432
					0.604	2.04352	0.0803028	1.22808	-0.287239
					0.6045	2.00627	0.23357	1.21454	-0.418383
					0.605	1.99164	0.337395	1.23115	-0.554668
					0.6055	1.98932	0.39251	1.27544	-0.662139
					0.606	1.98065	0.407976	1.33638	-0.709823
					0.6065	1.94722	0.389917	1.39608	-0.676069
					0.607	1.88016	0.337094	1.4354	-0.556126
					0.6075	1.78569	0.247331	1.44058	-0.367393
					0.608	1.684	0.128715	1.40779	-0.147885
					0.6085	1.60135	0.00492067	1.34465	0.0532328
					0.609	1.55927	-0.0910099	1.26902	0.189178
					0.6095	1.56597	-0.130833	1.20537	0.227342
					0.61	1.61467	-0.104427	1.17835	0.156092
					0.6105	1.68952	-0.0253227	1.2047	-0.0130679
					0.611	1.77546	0.0734174	1.28615	-0.247392
					0.6115	1.86527	0.150831	1.40723	-0.500222
					0.612	1.9592	0.172945	1.54029	-0.724374
					0.6125	2.05795	0.125348	1.6565	-0.887112
					0.613	2.15494	0.0181099	1.73782	-0.978333
					0.6135	2.2346	-0.11924	1.78346	-1.00685
					0.614	2.27919	-0.250124	1.80731	-0.988507
					0.6145	2.27996	-0.344765	1.82793	-0.935711
					0.615	2.24514	-0.389272	1.85666	-0.855743
					0.6155	2.19819	-0.386658	1.89	-0.75702
					0.616	2.16583	-0.350972	1.90971	-0.656559
					0.6165	2.16277	-0.299603	1.89079	-0.581252
					0.617	2.18314	-0.248924	1.81379	-0.55984
					0.6175	2.20494	-0.214135	1.67532	-0.608842
					0.618	2.20402	-0.209323	1.49062	-0.721076
					0.6185	2.16865	-0.243809	1.28616	-0.865716
					0.619	2.10591	-0.316235	1.08715	-1.00204
					0.6195	2.0377	-0.412753	0.908322	-1.09894
					0.62	1.98947	-0.513924	0.753062	-1.14718
					0.6205	1.9781	-0.607286	0.619238	-1.15672
					0.621	2.00529	-0.696118	0.505226	-1.14289
					0.6215	2.05961	-0.79646	0.412001	-1.11309
					0.622	2.12531	-0.923514	0.341955	-1.06381
					0.6225	2.19138	-1.07745	0.297514	-0.987222
					0.623	2.25443	-1.23941	0.281106	-0.878943
					0.6235	2.31358	-1.38029	0.296068	-0.739015
					0.624	2.36211	-1.47522	0.347828	-0.566831
					0.6245	2.3835	-1.51376	0.444724	-0.357743
					0.625	2.357	-1.50102	0.596881	-0.107943
					0.6255	2.2708	-1.45199	0.811619	0.174219
					0.626	2.13396	-1.38423	1.08673	0.459643
					0.6265	1.97775	-1.31298	1.40606	0.701442
					0.627	1.84389	-1.24988	1.74106	0.850383
					0.6275	1.76582	-1.20443	2.05734	0.874918
					0.628	1.7541	-1.1855	2.3224	0.774676
					0.6285	1.7939	-1.19959	2.51134	0.580332
					0.629	1.85539	-1.24549	2.61047	0.340804
					0.6295	1.91041	-1.30916	2.61937	0.105542
					0.63	1.94566	-1.36366	2.55058	-0.0889602
					0.6305	1.96557	-1.37608	2.42645	-0.224008
					0.631	1.98418	-1.31897	2.27357	-0.297372
					0.6315	2.01206	-1.18153	2.11681	-0.32111
					0.632	2.04703	-0.976572	1.97455	-0.320484
					0.6325	2.07496	-0.739823	1.85589	-0.330871
					0.633	2.0806	-0.519422	1.7597	-0.389
					0.6335	2.06119	-0.35782	1.67574	-0.519838
					0.634	2.03307	-0.274011	1.58834	-0.725502
					0.6345	2.02545	-0.256528	1.48242	-0.982761
					0.635	2.06421	-0.272193	1.35057	-1.25075
					0.6355	2.15602	-0.285029	1.19736	-1.48481
					0.636	2.28275	-0.272747	1.03865	-1.65006
					0.6365	2.40939	-0.231277	0.896534	-1.73011
					0.637	2.49997	-0.168446	0.793477	-1.72958
					0.6375	2.53232	-0.0960031	0.747594	-1.67027
					0.638	2.50513	-0.0272107	0.767696	-1.5819
					0.6385	2.43612	0.0216605	0.84687	-1.48992
					0.639	2.35372	0.0330304	0.957582	-1.40632
					0.6395	2.28562	-0.0043764	1.05444	-1.32907
					0.64	2.24797	-0.0880719	1.08794	-1.24986
					0.6405	2.23952	-0.20283	1.02484	-1.16262
					0.641	2.24409	-0.330639	0.864573	-1.06517
					0.6415	2.24041	-0.460638	0.641152	-0.953836
					0.642	2.214	-0.590241	0.407732	-0.818707
					0.6425	2.16383	-0.718534	0.211221	-0.647029
					0.643	2.10043	-0.841217	0.0715545	-0.433774
					0.6435	2.03762	-0.953278	-0.0215701	-0.191136
					0.644	1.98398	-1.05504	-0.0923095	0.0513294
					0.6445	1.93931	-1.15228	-0.15373	0.257212
					0.645	1.89734	-1.24774	-0.192029	0.398057
					0.6455	1.85152	-1.33214	-0.171862	0.463264
					0.646	1.79889	-1.38441	-0.0598362	0.459706
					0.6465	1.7401	-1.3823	0.149563	0.403026
					0.647	1.67734	-1.31491	0.422594	0.307779
					0.6475	1.61391	-1.18825	0.696156	0.182883
					0.648	1.55588	-1.02103	0.902743	0.0335949
					0.6485	1.51243	-0.835416	0.996904	-0.133562
					0.649	1.49238	-0.648961	0.970294	-0.307472
					0.6495	1.49879	-0.472248	0.849312	-0.473063
					0.65	1.527	-0.31215	0.679127	-0.615466
					0.6505	1.56834	-0.176303	0.505139	-0.725384
					0.651	1.61626	-0.0739486	0.362019	-0.802534
					0.6515	1.66925	-0.0128378	0.271651	-0.854631
					0.652	1.72862	0.00335041	0.243488	-0.892207
					0.6525	1.79457	-0.0261078	0.272142	-0.923124
					0.653	1.86446	-0.100826	0.334946	-0.951457
					0.6535	1.93425	-0.216571	0.396184	-0.981326
					0.654	2.00069	-0.358412	0.419522	-1.02096
					0.6545	2.06237	-0.497355	0.381922	-1.08173
					0.655	2.11957	-0.597154	0.280401	-1.17218
					0.6555	2.17446	-0.628896	0.129146	-1.29226
					0.656	2.23131	-0.583408	-0.0482609	-1.43204
					0.6565	2.29555	-0.473102	-0.225394	-1.57412
					0.657	2.37089	-0.323551	-0.37694	-1.69649
					0.6575	2.45635	-0.162186	-0.482942	-1.77539
					0.658	2.5458	-0.0112116	-0.534831	-1.79035
					0.6585	2.63059	0.113867	-0.539476	-1.73212
					0.659	2.70292	0.203341	-0.515825	-1.6088
					0.6595	2.75733	0.25293	-0.484015	-1.44456
					0.66	2.7901	0.263428	-0.453959	-1.27025
					0.6605	2.79841	0.238288	-0.421232	-1.11139
					0.661	2.78028	0.179207	-0.372165	-0.980924
					0.6615	2.73502	0.0833261	-0.294052	-0.879344
					0.662	2.66379	-0.053769	-0.18471	-0.799469
					0.6625	2.57071	-0.229236	-0.0567627	-0.731176
					0.663	2.46464	-0.424623	0.06627	-0.663928
					0.6635	2.35974	-0.606543	0.161049	-0.588351
					0.664	2.27246	-0.73946	0.216003	-0.49864
					0.6645	2.21541	-0.803786	0.235131	-0.395239
					0.665	2.19157	-0.806937	0.232148	-0.285504
					0.6655	2.19339	-0.779357	0.221841	-0.181511
					0.666	2.20761	-0.758167	0.216801	-0.0967023
					0.6665	2.22255	-0.768852	0.23026	-0.0431826
					0.667	2.23281	-0.814917	0.278357	-0.0291119
					0.6675	2.23927	-0.879074	0.375412	-0.0548707
					0.668	2.246	-0.933361	0.522711	-0.109602
					0.6685	2.2572	-0.952658	0.698319	-0.17267
					0.669	2.27556	-0.925673	0.857361	-0.22243
					0.6695	2.30156	-0.858695	0.947179	-0.248289
					0.67	2.33262	-0.77069	0.931822	-0.257889
					0.6705	2.36244	-0.682826	0.811944	-0.274188
					0.671	2.38216	-0.608507	0.626818	-0.32418
					0.6715	2.38422	-0.548882	0.436244	-0.425876
					0.672	2.36715	-0.495	0.293373	-0.580285
					0.6725	2.33806	-0.434483	0.224583	-0.771922
					0.673	2.30973	-0.359513	0.226353	-0.976802
					0.6735	2.29339	-0.272944	0.277542	-1.17249
					0.674	2.2917	-0.18955	0.356592	-1.34393
					0.6745	2.29708	-0.130527	0.451776	-1.48336
					0.675	2.29611	-0.112508	0.55903	-1.58805
					0.6755	2.27667	-0.136845	0.671997	-1.66021
					0.676	2.23294	-0.186902	0.775364	-1.70823
					0.6765	2.16615	-0.237302	0.849574	-1.74472
					0.677	2.08248	-0.270436	0.884396	-1.77957
					0.6775	1.99026	-0.288468	0.88997	-1.81279
					0.678	1.898	-0.310501	0.895045	-1.83373
					0.6785	1.81382	-0.355424	0.932098	-1.82823
					0.679	1.74557	-0.423142	1.01904	-1.78825
					0.6795	1.70028	-0.489547	1.14941	-1.71672
					0.68	1.68204	-0.520378	1.29641	-1.6249
					0.6805	1.68922	-0.494215	1.42638	-1.52583
					0.681	1.71411	-0.417965	1.51241	-1.42894
					0.6815	1.74647	-0.324673	1.54051	-1.33744
					0.682	1.77848	-0.25652	1.50823	-1.24704
					0.6825	1.80649	-0.244742	1.42105	-1.14617
					0.683	1.82802	-0.297556	1.29097	-1.01946
					0.6835	1.83741	-0.400177	1.13751	-0.855822
					0.684	1.82524	-0.523908	0.987501	-0.656945
					0.6845	1.78322	-0.638183	0.870864	-0.439475
					0.685	1.71068	-0.720468	0.813377	-0.227431
					0.6855	1.61716	-0.761507	0.829357	-0.0394455
					0.686	1.51877	-0.765197	0.91651	0.119383
					0.6865	1.43093	-0.743303	1.05406	0.254741
					0.687	1.36225	-0.707037	1.20596	0.372759
					0.6875	1.31348	-0.66004	1.33155	0.471968
					0.688	1.28149	-0.597651	1.40271	0.544162
					0.6885	1.26562	-0.513172	1.41999	0.581288
					0.689	1.27182	-0.406125	1.41645	0.580214
					0.6895	1.31124	-0.285847	1.44317	0.541501
					0.69	1.39276	-0.168034	1.54204	0.466095
					0.6905	1.51377	-0.0677891	1.72131	0.355433
					0.691	1.65605	0.00554619	1.94904	0.214554
					0.6915	1.79133	0.0496134	2.16861	0.0530314
					0.692	1.89436	0.0681092	2.32702	-0.118943
					0.6925	1.95517	0.0699631	2.39925	-0.295476
					0.693	1.98181	0.068359	2.39561	-0.475133
					0.6935	1.99193	0.0777138	2.34992	-0.65557
					0.694	1.99945	0.1084	2.29761	-0.828087
					0.6945	2.0062	0.162153	2.25705	-0.978345
					0.695	2.00413	0.232014	2.22337	-1.09409
					0.6955	1.98541	0.30789	2.17593	-1.17429
					0.696	1.95175	0.384401	2.09324	-1.23192
					0.6965	1.91588	0.465323	1.96626	-1.28713
					0.697	1.89468	0.560726	1.80298	-1.35466
					0.6975	1.90002	0.677961	1.62322	-1.43418
					0.698	1.93336	0.812451	1.44795	-1.51005
					0.6985	1.98616	0.945147	1.29039	-1.55999
					0.699	2.04395	1.04943	1.15362	-1.56631
					0.6995	2.09141	1.10387	1.03423	-1.52292
					0.7	2.11655	1.10292	0.927669	-1.43593
					0.7005	2.11319	1.0587	0.830697	-1.31955
					0.701	2.08145	0.992652	0.740315	-1.19053
					0.7015	2.02681	0.922838	0.652359	-1.06286
					0.702	1.95895	0.855096	0.563316	-0.94396
					0.7025	1.89127	0.783186	0.475191	-0.833506
					0.703	1.83923	0.696458	0.39895	-0.725243
					0.7035	1.81597	0.589298	0.351786	-0.610887
					0.704	1.82586	0.466999	0.347954	-0.483559
					0.7045	1.86088	0.345873	0.388431	-0.338784
					0.705	1.90428	0.248135	0.456254	-0.173526
					0.7055	1.94052	0.193707	0.521014	0.0141905
					0.706	1.9646	0.192334	0.550326	0.223165
					0.7065	1.984	0.239916	0.522293	0.445691
					0.707	2.01203	0.321314	0.43317	0.666488
					0.7075	2.05745	0.418239	0.29812	0.865741
					0.708	2.11721	0.517668	0.14664	1.02438
					0.7085	2.17649	0.615767	0.015173	1.12819
					0.709	2.21589	0.715276	-0.0619226	1.1695
					0.7095	2.22165	0.818898	-0.0623753	1.1478
					0.71	2.19267	0.924153	0.0153899	1.07011
					0.7105	2.13967	1.02382	0.149326	0.949774
					0.711	2.07725	1.11094	0.3	0.802587
					0.7115	2.0151	1.18324	0.425428	0.641403
					0.712	1.95542	1.24259	0.498749	0.472647
					0.7125	1.89718	1.29083	0.519859	0.296594
					0.713	1.84091	1.32705	0.513937	0.110888
					0.7135	1.78612	1.34998	0.516981	-0.0843761
					0.714	1.72133	1.36277	0.556851	-0.28186
					0.7145	1.61637	1.37449	0.641089	-0.46507
					0.715	1.42827	1.39519	0.756925	-0.612151
					0.7155	1.12251	1.42807	0.879416	-0.70514
					0.716	0.697421	1.46568	0.979734	-0.739455
					0.7165	0.19447	1.49393	1.03004	-0.72688
					0.717	-0.314247	1.50093	1.00793	-0.689943
					0.7175	-0.753892	1.48373	0.903811	-0.651983
					0.718	-1.07353	1.448	0.728236	-0.62879
					0.7185	-1.25823	1.40202	0.511947	-0.624288
					0.719	-1.32464	1.3505	0.294847	-0.629768
					0.7195	-1.30744	1.29321	0.109462	-0.626774
					0.72	-1.2457	1.22867	-0.0303365	-0.594864
					0.7205	-1.17396	1.15916	-0.128921	-0.52269
					0.721	-1.11804	1.09276	-0.199943	-0.416203
					0.7215	-1.09372	1.04055	-0.257347	-0.297214
					0.722	-1.10716	1.01154	-0.312094	-0.191586
					0.7225	-1.15698	1.00878	-0.373735	-0.114017
					0.723	-1.23671	1.02892	-0.45245	-0.0587715
					0.7235	-1.33625	1.06397	-0.558479	-0.00117091
					0.724	-1.44155	1.10317	-0.699216	0.0921378
					0.7245	-1.53523	1.13397	-0.876502	0.249873
					0.725	-1.6007	1.14355	-1.08677	0.485095
					0.7255	-1.62897	1.12146	-1.32464	0.789703
					0.726	-1.62359	1.0628	-1.587	1.13585
					0.7265	-1.59908	0.969666	-1.87303	1.4836
					0.727	-1.57326	0.850242	-2.17788	1.79164
					0.7275	-1.55836	0.716731	-2.4838	2.02633
					0.728	-1.55615	0.584398	-2.75634	2.16607
					0.7285	-1.5585	0.47202	-2.95094	2.20116
					0.729	-1.55181	0.401304	-3.02846	2.13238
					0.7295	-1.52386	0.392408	-2.97218	1.97075
					0.73	-1.4719	0.45587	-2.79742	1.73825
					0.7305	-1.40894	0.585459	-2.54913	1.46632
					0.731	-1.36226	0.757562	-2.28805	1.18895
					0.7315	-1.3607	0.938904	-2.06968	0.931223
					0.732	-1.41572	1.09886	-1.92272	0.700031
					0.7325	-1.50966	1.22003	-1.83616	0.484591
					0.733	-1.6023	1.30275	-1.76431	0.268624
					0.7335	-1.65385	1.36333	-1.65247	0.0464355
					0.734	-1.64869	1.42743	-1.47231	-0.168794
					0.7345	-1.60257	1.51995	-1.24497	-0.350662
					0.735	-1.54884	1.65325	-1.03429	-0.474815
					0.7355	-1.5149	1.81798	-0.912037	-0.532933
					0.736	-1.50672	1.98276	-0.917651	-0.536632
					0.7365	-1.51099	2.10576	-1.03896	-0.510809
					0.737	-1.51083	2.15404	-1.22455	-0.483302
					0.7375	-1.50162	2.12001	-1.41621	-0.478415
					0.738	-1.49582	2.02569	-1.57761	-0.515902
					0.7385	-1.51499	1.91196	-1.70248	-0.610644
					0.739	-1.57613	1.81941	-1.80283	-0.76799
					0.7395	-1.68114	1.77132	-1.89179	-0.975906
					0.74	-1.81481	1.767	-1.97479	-1.2009
					0.7405	-1.95096	1.7872	-2.0512	-1.39393
					0.741	-2.06324	1.8063	-2.1189	-1.50572
					0.7415	-2.13577	1.80387	-2.17466	-1.50407
					0.742	-2.16903	1.7702	-2.21066	-1.38442
					0.7425	-2.17792	1.70515	-2.21283	-1.16913
					0.743	-2.1831	1.61358	-2.16531	-0.897716
					0.7435	-2.20046	1.50216	-2.05995	-0.614474
					0.744	-2.23462	1.37964	-1.90467	-0.359042
					0.7445	-2.27842	1.25903	-1.72434	-0.161103
					0.745	-2.31696	1.15721	-1.55273	-0.036803
					0.7455	-2.33421	1.08972	-1.42108	0.0143483
					0.746	-2.32114	1.06314	-1.35158	0.00934928
					0.7465	-2.28249	1.07109	-1.35815	-0.025501
					0.747	-2.23709	1.09767	-1.44894	-0.0675789
					0.7475	-2.20854	1.12638	-1.62344	-0.108433
					0.748	-2.21046	1.14833	-1.86458	-0.153348
					0.7485	-2.23678	1.16442	-2.13439	-0.210488
					0.749	-2.26528	1.18132	-2.38059	-0.279926
					0.7495	-2.27239	1.20552	-2.55269	-0.352694
					0.75	-2.24848	1.2397	-2.61802	-0.419747
					0.7505	-2.20231	1.28258	-2.56779	-0.481303
					0.751	-2.1528	1.33026	-2.41131	-0.54796
					0.7515	-2.11583	1.37722	-2.16574	-0.633766
					0.752	-2.09692	1.41717	-1.85056	-0.74788
					0.7525	-2.09297	1.44502	-1.48934	-0.89026
					0.753	-2.09848	1.46023	-1.11322	-1.05176
					0.7535	-2.10913	1.46912	-0.758706	-1.21647
					0.754	-2.12063	1.48317	-0.458779	-1.3653
					0.7545	-2.12687	1.51202	-0.233549	-1.48158
					0.755	-2.1213	1.5544	-0.0873828	-1.5576
					0.7555	-2.10172	1.59332	-0.0140702	-1.59898
					0.756	-2.0739	1.60098	-0.00555237	-1.62271
					0.7565	-2.04994	1.55321	-0.0579483	-1.64799
					0.757	-2.04045	1.44625	-0.171355	-1.68436
					0.7575	-2.04536	1.30473	-0.344665	-1.72461
					0.758	-2.04998	1.17424	-0.57021	-1.74836
					0.7585	-2.03156	1.10079	-0.832706	-1.7351
					0.759	-1.97428	1.108	-1.11266	-1.67775
					0.7595	-1.88392	1.18507	-1.38999	-1.58686
					0.76	-1.79101	1.29169	-1.64407	-1.48188
					0.7605	-1.73795	1.37646	-1.85174	-1.37664
					0.761	-1.75692	1.39816	-1.98851	-1.27032
					0.7615	-1.85289	1.33982	-2.03577	-1.15042
					0.762	-2.00231	1.2112	-1.99074	-1.00461
					0.7625	-2.16632	1.04222	-1.87229	-0.832236
					0.763	-2.30817	0.871833	-1.71777	-0.648128
					0.7635	-2.40539	0.7359	-1.57073	-0.477436
					0.764	-2.45352	0.656624	-1.46373	-0.345591
					0.7645	-2.46226	0.637486	-1.40366	-0.268691
					0.765	-2.44529	0.666698	-1.36857	-0.248179
					0.7655	-2.40722	0.727424	-1.32071	-0.271394
					0.766	-2.3363	0.807405	-1.23036	-0.317455
					0.7665	-2.21174	0.90101	-1.09563	-0.365691
					0.767	-2.02504	1.00361	-0.944677	-0.402301
					0.7675	-1.80042	1.10522	-0.818435	-0.421777
					0.768	-1.59556	1.1906	-0.746201	-0.423189
					0.7685	-1.47631	1.24622	-0.72997	-0.405282
					0.769	-1.47976	1.26832	-0.74635	-0.365316
					0.7695	-1.59052	1.26496	-0.762428	-0.303639
					0.77	-1.74658	1.25063	-0.753655	-0.230873
					0.7705	-1.87014	1.23821	-0.712299	-0.170908
					0.771	-1.90316	1.23448	-0.64328	-0.153927
					0.7715	-1.82851	1.24124	-0.5541	-0.200568
					0.772	-1.67009	1.25873	-0.449254	-0.30666
					0.7725	-1.47695	1.28675	-0.333752	-0.440334
					0.773	-1.30043	1.32272	-0.220399	-0.555719
					0.7735	-1.17303	1.3598	-0.131023	-0.61555
					0.774	-1.09879	1.38817	-0.0878555	-0.609236
					0.7745	-1.06077	1.39917	-0.101929	-0.557488
					0.775	-1.04126	1.38939	-0.169297	-0.503628
					0.7755	-1.03922	1.36144	-0.278475	-0.497121
					0.776	-1.07095	1.32068	-0.421333	-0.575488
					0.7765	-1.15493	1.26921	-0.59666	-0.750548
					0.777	-1.29554	1.20058	-0.803452	-1.00475
					0.7775	-1.47921	1.09857	-1.03103	-1.29987
					0.778	-1.683	0.942488	-1.25543	-1.59293
					0.7785	-1.88449	0.718009	-1.44525	-1.84911
					0.779	-2.06489	0.429193	-1.57279	-2.04453
					0.7795	-2.20751	0.104093	-1.62376	-2.16154
					0.78	-2.29932	-0.212004	-1.60155	-2.18504
					0.7805	-2.33844	-0.474609	-1.52557	-2.10595
					0.781	-2.3415	-0.659654	-1.42509	-1.92941
					0.7815	-2.34239	-0.772763	-1.33004	-1.68041
					0.782	-2.37916	-0.843247	-1.26156	-1.40054
					0.7825	-2.47536	-0.908193	-1.22665	-1.13585
					0.783	-2.62659	-0.996596	-1.21988	-0.921404
					0.7835	-2.80043	-1.12011	-1.22923	-0.770885
					0.784	-2.94974	-1.27129	-1.23908	-0.676738
					0.7845	-3.03145	-1.42769	-1.22895	-0.619861
					0.785	-3.02132	-1.56029	-1.17514	-0.581684
					0.7855	-2.91946	-1.64434	-1.06292	-0.551268
					0.786	-2.74702	-1.66854	-0.903437	-0.525279
					0.7865	-2.53806	-1.63781	-0.738481	-0.503995
					0.787	-2.33016	-1.56764	-0.622541	-0.487558
					0.7875	-2.15645	-1.47318	-0.592357	-0.474353
					0.788	-2.04029	-1.35913	-0.646619	-0.46126
					0.7885	-1.99285	-1.21653	-0.749888	-0.445011
					0.789	-2.01298	-1.02914	-0.854647	-0.423897
					0.7895	-2.08838	-0.787117	-0.923846	-0.398917
					0.79	-2.19815	-0.500829	-0.940868	-0.373636
					0.7905	-2.31762	-0.20504	-0.905858	-0.352816
					0.791	-2.42479	0.0524334	-0.825411	-0.340831
					0.7915	-2.50614	0.233381	-0.703868	-0.341261
					0.792	-2.55857	0.329056	-0.54174	-0.358373
					0.7925	-2.58633	0.362657	-0.341561	-0.39932
					0.793	-2.59488	0.371609	-0.115449	-0.473963
					0.7935	-2.58524	0.381944	0.113632	-0.590098
					0.794	-2.55241	0.392825	0.319685	-0.746133
					0.7945	-2.48903	0.380944	0.484591	-0.927255
					0.795	-2.39269	0.319897	0.603098	-1.10974
					0.7955	-2.27261	0.200405	0.678886	-1.27143
					0.796	-2.1511	0.0389776	0.716955	-1.40071
					0.7965	-2.05746	-0.128089	0.719513	-1.49727
					0.797	-2.01633	-0.259254	0.687652	-1.565
					0.7975	-2.03582	-0.321534	0.6256	-1.60333
					0.798	-2.10254	-0.298001	0.542814	-1.60431
					0.7985	-2.18744	-0.189311	0.451605	-1.55746
					0.799	-2.26054	-0.0120388	0.361873	-1.45894
					0.7995	-2.3059	0.20528	0.277552	-1.31838
					0.8	-2.32713	0.429279	0.198853	-1.15821
					0.8005	-2.33948	0.631128	0.129424	-1.00493
					0.801	-2.35461	0.793739	0.0818367	-0.877863
					0.8015	-2.36964	0.912218	0.0748502	-0.78362
					0.802	-2.36876	0.98744	0.123161	-0.719819
					0.8025	-2.33561	1.01802	0.227995	-0.683096
					0.803	-2.26649	0.997456	0.3764	-0.672501
					0.8035	-2.17418	0.91954	0.548683	-0.685119
					0.804	-2.07984	0.788514	0.726159	-0.710016
					0.8045	-1.99944	0.626479	0.893001	-0.728585
					0.805	-1.93472	0.471411	1.03364	-0.722188
					0.8055	-1.87509	0.364982	1.13192	-0.680458
					0.806	-1.8085	0.335885	1.17567	-0.603829
					0.8065	-1.73285	0.387409	1.1637	-0.499888
					0.807	-1.65948	0.496146	1.10917	-0.377775
					0.8075	-1.60677	0.623185	1.03497	-0.244918
					0.808	-1.58955	0.732477	0.962931	-0.10809
					0.8085	-1.61233	0.806628	0.90345	0.0219304
					0.809	-1.67034	0.851417	0.853079	0.125806
					0.8095	-1.75523	0.887104	0.801907	0.176547
					0.81	-1.85979	0.93275	0.745083	0.148651
					0.8105	-1.97845	0.993376	0.689722	0.0317705
					0.811	-2.10427	1.05671	0.652785	-0.159688
					0.8115	-2.22516	1.09988	0.652826	-0.387965
					0.812	-2.32186	1.10161	0.701836	-0.6045
					0.8125	-2.37056	1.05352	0.800883	-0.767396
					0.813	-2.35139	0.965572	0.939389	-0.855502
					0.8135	-2.25979	0.862644	1.09673	-0.872974
					0.814	-2.11321	0.773901	1.24605	-0.842784
					0.8145	-1.94659	0.720547	1.36064	-0.793198
					0.815	-1.79793	0.708938	1.42141	-0.745194
					0.8155	-1.69309	0.732421	1.42265	-0.708034
					0.816	-1.63917	0.779027	1.37311	-0.683993
					0.8165	-1.6291	0.83821	1.29253	-0.676106
					0.817	-1.65185	0.901828	1.20525	-0.690694
					0.8175	-1.7	0.960318	1.13353	-0.731644
					0.818	-1.76958	0.999558	1.09198	-0.791533
					0.8185	-1.85407	1.00344	1.08448	-0.848594
					0.819	-1.93845	0.962169	1.10396	-0.87436
					0.8195	-1.99944	0.880626	1.13525	-0.847869
					0.82	-2.01392	0.779721	1.15982	-0.766523
					0.8205	-1.9719	0.687822	1.16083	-0.646432
					0.821	-1.88587	0.627124	1.12712	-0.51347
					0.8215	-1.78916	0.603858	1.0551	-0.392162
					0.822	-1.7212	0.608145	0.948479	-0.298192
					0.8225	-1.7075	0.621759	0.816696	-0.235358
					0.823	-1.74711	0.627312	0.673575	-0.195353
					0.8235	-1.81575	0.614048	0.53724	-0.160255
					0.824	-1.88142	0.580111	0.429748	-0.108683
					0.8245	-1.92086	0.533154	0.373366	-0.0243962
					0.825	-1.9271	0.489137	0.38267	0.0969917
					0.8255	-1.90735	0.467267	0.456668	0.247166
					0.826	-1.87707	0.480999	0.577427	0.409959
					0.8265	-1.85449	0.529638	0.717531	0.567821
					0.827	-1.85514	0.597032	0.851699	0.705967
					0.8275	-1.8847	0.659782	0.96517	0.813566
					0.828	-1.93306	0.699926	1.05514	0.88383
					0.8285	-1.97548	0.713145	1.127	0.91441
					0.829	-1.98375	0.707329	1.18919	0.907593
					0.8295	-1.94207	0.694564	1.24947	0.869228
					0.83	-1.8569	0.684362	1.31293	0.806181
					0.8305	-1.75345	0.682892	1.38122	0.723223
					0.831	-1.66102	0.695818	1.45231	0.620875
					0.8315	-1.59769	0.728926	1.52083	0.495849
					0.832	-1.56478	0.784559	1.57917	0.344867
					0.8325	-1.55274	0.858085	1.61866	0.170235
					0.833	-1.55097	0.939733	1.63048	-0.0168286
					0.8335	-1.55272	1.02168	1.60756	-0.19851
					0.834	-1.5528	1.1043	1.54969	-0.35766
					0.8345	-1.54344	1.19585	1.47076	-0.485122
					0.835	-1.5149	1.3058	1.40158	-0.581977
					0.8355	-1.46088	1.43745	1.38061	-0.655483
					0.836	-1.38316	1.58525	1.43286	-0.712163
					0.8365	-1.29077	1.73725	1.54936	-0.753094
					0.837	-1.19496	1.87919	1.68336	-0.77449
					0.8375	-1.10602	1.9971	1.76972	-0.772809
					0.838	-1.03483	2.07809	1.75689	-0.750553
					0.8385	-0.996029	2.11127	1.63134	-0.71817
					0.839	-1.00644	2.08998	1.42042	-0.689629
					0.8395	-1.07746	2.01503	1.17527	-0.673552
					0.84	-1.20758	1.89725	0.9471	-0.665842
					0.8405	-1.38248	1.7576	0.770024	-0.649943
					0.841	-1.58252	1.62407	0.654849	-0.605811
					0.8415	-1.78993	1.52458	0.591803	-0.52172
					0.842	-1.98882	1.47746	0.558711	-0.400422
					0.8425	-2.16028	1.48298	0.531603	-0.255575
					0.843	-2.28135	1.52134	0.49381	-0.102066
					0.8435	-2.33329	1.55965	0.439638	0.0519226
					0.844	-2.31484	1.56471	0.372296	0.205694
					0.8445	-2.24929	1.51473	0.300024	0.360544
					0.845	-2.17817	1.40497	0.23447	0.51331
					0.8455	-2.14423	1.24736	0.191194	0.653807
					0.846	-2.17412	1.06641	0.188944	0.767265
					0.8465	-2.26943	0.892331	0.245592	0.839692
					0.847	-2.40734	0.751684	0.372295	0.863493
					0.8475	-2.54747	0.65899	0.569037	0.841416
					0.848	-2.64234	0.614429	0.823176	0.787355
					0.8485	-2.65111	0.60964	1.11071	0.723004
					0.849	-2.55418	0.637025	1.40014	0.671055
					0.8495	-2.36141	0.694809	1.65966	0.647866
					0.85	-2.1083	0.783844	1.86723	0.65887
					0.8505	-1.84213	0.899391	2.01935	0.697824
					0.851	-1.60704	1.02564	2.13253	0.748796
					0.8515	-1.43495	1.13871	2.23474	0.789689
					0.852	-1.34119	1.2174	2.35076	0.797277
					0.8525	-1.32137	1.2545	2.4897	0.753474
					0.853	-1.35001	1.26091	2.64138	0.650941
					0.8535	-1.38674	1.25885	2.78235	0.495323
					0.854	-1.39174	1.26858	2.88687	0.303055
					0.8545	-1.34328	1.29734	2.93687	0.0962632
					0.855	-1.24552	1.33731	2.92726	-0.102618
					0.8555	-1.12097	1.37279	2.86651	-0.275017
					0.856	-0.993563	1.3902	2.77371	-0.409321
					0.8565	-0.875088	1.38438	2.67275	-0.503098
					0.857	-0.765218	1.35889	2.5847	-0.563362
					0.8575	-0.664572	1.32252	2.52097	-0.603334
					0.858	-0.589364	1.28465	2.48089	-0.636279
					0.8585	-0.573247	1.25146	2.45509	-0.669773
					0.859	-0.651348	1.22369	2.43228	-0.703807
					0.8595	-0.836784	1.19688	2.40456	-0.732636
					0.86	-1.10738	1.16363	2.36842	-0.747198
					0.8605	-1.41243	1.11646	2.3225	-0.73593
					0.861	-1.69381	1.04941	2.26554	-0.685862
					0.8615	-1.90738	0.9584	2.19677	-0.587312
					0.862	-2.03458	0.842664	2.11776	-0.441379
					0.8625	-2.08246	0.708588	2.03384	-0.263966
					0.863	-2.07482	0.574156	1.95364	-0.0806277
					0.8635	-2.03859	0.468677	1.88731	0.0856389
					0.864	-1.9916	0.424162	1.84421	0.224294
					0.8645	-1.93863	0.461137	1.83018	0.33731
					0.865	-1.87853	0.577558	1.84507	0.431297
					0.8655	-1.81579	0.74868	1.88155	0.510497
					0.866	-1.76565	0.938116	1.9262	0.576675
					0.8665	-1.74706	1.11243	1.96283	0.633479
					0.867	-1.76846	1.25025	1.97712	0.688285
					0.8675	-1.81807	1.34275	1.96236	0.747993
					0.868	-1.86708	1.38916	1.9251	0.811978
					0.8685	-1.88486	1.39353	1.88739	0.868708
					0.869	-1.85621	1.36512	1.88179	0.900089
					0.8695	-1.78967	1.3196	1.93891	0.891861
					0.87	-1.71225	1.27697	2.07291	0.843368
					0.8705	-1.65469	1.25568	2.27323	0.769544
					0.871	-1.63658	1.26697	2.50763	0.693176
					0.8715	-1.65898	1.31355	2.73507	0.632743
					0.872	-1.70697	1.39209	2.92127	0.594299
					0.8725	-1.75931	1.49499	3.04864	0.572053
					0.873	-1.7994	1.60901	3.11628	0.555456
					0.8735	-1.82109	1.71351	3.13244	0.53663
					0.874	-1.8265	1.78428	3.10617	0.513085
					0.8745	-1.8193	1.80427	3.04416	0.484701
					0.875	-1.80046	1.77518	2.95284	0.447991
					0.8755	-1.76998	1.72044	2.84072	0.392993
					0.876	-1.73164	1.67484	2.71655	0.30681
					0.8765	-1.69519	1.66604	2.58435	0.1827
					0.877	-1.67424	1.69927	2.44084	0.0282967
					0.8775	-1.68245	1.75455	2.27936	-0.13378
					0.878	-1.72984	1.79734	2.09843	-0.274044
					0.8785	-1.8183	1.79579	1.90888	-0.367845
					0.879	-1.93596	1.73557	1.73361	-0.404038
					0.8795	-2.05488	1.62572	1.599	-0.387414
					0.88	-2.13748	1.4933	1.52232	-0.335396
					0.8805	-2.15186	1.36972	1.50285	-0.270698
					0.881	-2.08808	1.2757	1.5225	-0.211673
					0.8815	-1.96456	1.21326	1.55591	-0.163607
					0.882	-1.81969	1.16858	1.58314	-0.115777
					0.8825	-1.69302	1.12324	1.59609	-0.0472991
					0.883	-1.60699	1.06588	1.59604	0.0609088
					0.8835	-1.55959	0.997933	1.58737	0.215206
					0.884	-1.53102	0.931756	1.57501	0.405327
					0.8845	-1.49898	0.884078	1.56654	0.608074
					0.885	-1.45291	0.868449	1.57359	0.79512
					0.8855	-1.39939	0.889073	1.60725	0.941213
					0.886	-1.35657	0.937541	1.67026	1.03069
					0.8865	-1.34208	0.994227	1.75324	1.06101
					0.887	-1.36178	1.03541	1.8391	1.04235
					0.8875	-1.40628	1.04381	1.91235	0.993288
					0.888	-1.4568	1.01678	1.96664	0.934381
					0.8885	-1.49603	0.966713	2.00653	0.881611
					0.889	-1.51643	0.914206	2.04426	0.841287
					0.8895	-1.52058	0.879648	2.09395	0.807169
					0.89	-1.51497	0.878707	2.16531	0.761048
					0.8905	-1.50303	0.92151	2.259	0.678221
					0.891	-1.48332	1.01167	2.36568	0.537505
					0.8915	-1.45252	1.14319	2.46964	0.331902
					0.892	-1.40932	1.29795	2.55455	0.073891
					0.8925	-1.35542	1.44783	2.60784	-0.208583
					0.893	-1.29432	1.56251	2.62207	-0.483864
					0.8935	-1.23062	1.61966	2.59509	-0.729748
					0.894	-1.17101	1.61244	2.53055	-0.941124
					0.8945	-1.12403	1.5511	2.43812	-1.12854
					0.895	-1.09648	1.45874	2.33135	-1.30893
					0.8955	-1.08803	1.36356	2.22362	-1.49351
					0.896	-1.08953	1.29039	2.12536	-1.67932
					0.8965	-1.08881	1.25341	2.04454	-1.84891
					0.897	-1.08131	1.25191	1.98863	-1.97843
					0.8975	-1.07722	1.27123	1.96487	-2.04914
					0.898	-1.0977	1.28941	1.97808	-2.05473
					0.8985	-1.16093	1.28713	2.02733	-1.99993
					0.899	-1.26756	1.25569	2.10381	-1.8917
					0.8995	-1.39686	1.19927	2.19167	-1.73062
					0.9	-1.5174	1.13164	2.27213	-1.50986
					0.9005	-1.60425	1.07074	2.32923	-1.22332
					0.901	-1.65012	1.0335	2.35367	-0.876811
					0.9015	-1.66338	1.03111	2.34227	-0.493597
					0.902	-1.65698	1.06541	2.29453	-0.110023
					0.9025	-1.63924	1.12827	2.2108	0.236264
					0.903	-1.61424	1.20535	2.09457	0.51871
					0.9035	-1.58941	1.28198	1.95664	0.728735
					0.904	-1.58035	1.34684	1.81675	0.87466
					0.9045	-1.60507	1.39187	1.69985	0.974457
					0.905	-1.67091	1.41075	1.62826	1.04659
					0.9055	-1.76576	1.39952	1.61358	1.10314
					0.906	-1.86294	1.35939	1.65182	1.14744
					0.9065	-1.93675	1.29848	1.72428	1.17595
					0.907	-1.97593	1.23004	1.8041	1.1831
					0.9075	-1.98416	1.16697	1.86595	1.16703
					0.908	-1.96883	1.11506	1.89472	1.13371
					0.9085	-1.92872	1.06756	1.88933	1.09666
					0.909	-1.85124	1.00436	1.86047	1.07184
					0.9095	-1.72169	0.89831	1.82467	1.07013
					0.91	-1.53814	0.728287	1.79808	1.09183
					0.9105	-1.32144	0.493797	1.79226	1.12593
					0.911	-1.11226	0.222386	1.81221	1.1539
					0.9115	-0.954661	-0.0365477	1.85626	1.15582
					0.912	-0.875174	-0.230305	1.91812	1.11663
					0.9125	-0.870104	-0.324398	1.99082	1.03096
					0.913	-0.90911	-0.315276	2.07011	0.905381
					0.9135	-0.951949	-0.228127	2.15486	0.756669
					0.914	-0.967506	-0.102792	2.24443	0.605658
					0.9145	-0.945017	0.0232619	2.33597	0.468689
					0.915	-0.894217	0.126677	2.42451	0.350886
					0.9155	-0.837465	0.201013	2.50512	0.24523
					0.916	-0.799128	0.25159	2.57423	0.138299
					0.9165	-0.796449	0.286392	2.62901	0.0194357
					0.917	-0.834044	0.308512	2.66609	-0.111909
					0.9175	-0.902684	0.314414	2.68219	-0.244502
					0.918	-0.982519	0.29823	2.67672	-0.359408
					0.9185	-1.05047	0.25772	2.65424	-0.436522
					0.919	-1.08982	0.196541	2.62394	-0.45984
					0.9195	-1.09761	0.121212	2.59532	-0.420444
					0.92	-1.08523	0.0363097	2.57262	-0.318924
					0.9205	-1.07119	-0.0567568	2.5524	-0.168255
					0.921	-1.07013	-0.155566	2.52716	0.00551045
					0.9215	-1.08436	-0.251275	2.49277	0.169009
					0.922	-1.10195	-0.328835	2.45397	0.293806
					0.9225	-1.10165	-0.375543	2.42288	0.368402
					0.923	-1.06156	-0.392301	2.4113	0.401546
					0.9235	-0.968159	-0.397061	2.42232	0.414605
					0.924	-0.821839	-0.414313	2.44743	0.428993
					0.9245	-0.637135	-0.455616	2.47133	0.45732
					0.925	-0.437864	-0.504731	2.48092	0.502419
					0.9255	-0.25052	-0.519205	2.47228	0.561798
					0.926	-0.0996164	-0.449373	2.45131	0.631797
					0.9265	-0.00614096	-0.264194	2.42905	0.707739
					0.927	0.013217	0.0310115	2.41638	0.781499
					0.9275	-0.05082	0.394749	2.42148	0.841301
					0.928	-0.194639	0.766519	2.44944	0.876497
					0.9285	-0.397944	1.09038	2.5015	0.884065
					0.929	-0.626342	1.3321	2.57333	0.870224
					0.9295	-0.840911	1.48349	2.65402	0.84469
					0.93	-1.01002	1.55642	2.72673	0.812771
					0.9305	-1.11714	1.57304	2.76974	0.77321
					0.931	-1.16177	1.55593	2.75749	0.723734
					0.9315	-1.15554	1.51954	2.66451	0.667852
					0.932	-1.11754	1.46444	2.47476	0.614655
					0.9325	-1.07069	1.3781	2.19385	0.570475
					0.933	-1.03742	1.24309	1.85467	0.530204
					0.9335	-1.03232	1.04872	1.50897	0.477336
					0.934	-1.05359	0.799263	1.20715	0.393872
					0.9345	-1.08033	0.515349	0.978425	0.271916
					0.935	-1.08202	0.229618	0.823884	0.117655
					0.9355	-1.03725	-0.0207792	0.724217	-0.0538287
					0.936	-0.948829	-0.203571	0.65425	-0.226336
					0.9365	-0.843014	-0.30129	0.594987	-0.385931
					0.937	-0.753364	-0.317982	0.540429	-0.51953
					0.9375	-0.702817	-0.278182	0.500865	-0.613704
					0.938	-0.697571	-0.217213	0.502104	-0.657556
					0.9385	-0.734287	-0.167288	0.576789	-0.64829
					0.939	-0.81029	-0.145955	0.747553	-0.595326
					0.9395	-0.925991	-0.151332	1.01065	-0.520534
					0.94	-1.07844	-0.165657	1.33218	-0.454507
					0.9405	-1.25446	-0.166869	1.66086	-0.428662
					0.941	-1.43233	-0.145013	1.94879	-0.463039
					0.9415	-1.59231	-0.115181	2.16678	-0.55377
					0.942	-1.72752	-0.116248	2.30778	-0.66926
					0.9425	-1.84549	-0.19151	2.38118	-0.761941
					0.943	-1.95891	-0.361196	2.40495	-0.791274
					0.9435	-2.07319	-0.605815	2.39984	-0.743241
					0.944	-2.18087	-0.873188	2.38581	-0.633316
					0.9445	-2.26631	-1.10462	2.3794	-0.492912
					0.945	-2.31545	-1.26189	2.39128	-0.35129
					0.9455	-2.32175	-1.33826	2.42467	-0.225204
					0.946	-2.28473	-1.35035	2.47548	-0.11916
					0.9465	-2.20486	-1.32132	2.53488	-0.0304487
					0.947	-2.08185	-1.2683	2.59355	0.0474928
					0.9475	-1.9191	-1.1993	2.64621	0.124183
					0.948	-1.73053	-1.11655	2.6945	0.210109
					0.9485	-1.5428	-1.02033	2.74644	0.311539
					0.949	-1.38866	-0.911352	2.81167	0.424856
					0.9495	-1.29372	-0.792709	2.89414	0.535512
					0.95	-1.26394	-0.672818	2.98696	0.623957
					0.9505	-1.28177	-0.567565	3.07339	0.675658
					0.951	-1.31399	-0.498315	3.13352	0.689132
					0.9515	-1.32738	-0.483857	3.15175	0.676751
					0.952	-1.30369	-0.529126	3.12053	0.657164
					0.9525	-1.24585	-0.617978	3.04047	0.643319
					0.953	-1.17296	-0.717143	2.92003	0.633538
					0.9535	-1.10785	-0.791554	2.77616	0.612008
					0.954	-1.06512	-0.822058	2.63358	0.55882
					0.9545	-1.04605	-0.813282	2.51963	0.462423
					0.955	-1.04241	-0.786321	2.45511	0.325532
					0.9555	-1.04587	-0.762664	2.44587	0.16134
					0.956	-1.05672	-0.751798	2.48006	-0.0149083
					0.9565	-1.08631	-0.750193	2.53316	-0.191137
					0.957	-1.15109	-0.749326	2.57839	-0.357518
					0.9575	-1.26091	-0.744732	2.59724	-0.503336
					0.958	-1.40782	-0.740216	2.5851	-0.616974
					0.9585	-1.56372	-0.746927	2.54938	-0.689593
					0.959	-1.69114	-0.779861	2.50217	-0.718305
					0.9595	-1.76277	-0.853527	2.45217	-0.705553
					0.96	-1.77674	-0.977178	2.40081	-0.656148
					0.9605	-1.75608	-1.15022	2.34433	-0.575877
					0.961	-1.73319	-1.3595	2.27925	-0.473069
					0.9615	-1.73195	-1.58007	2.20658	-0.360635
					0.962	-1.75964	-1.78021	2.1316	-0.255329
					0.9625	-1.80983	-1.92974	2.06012	-0.173063
					0.963	-1.86831	-2.00954	1.99579	-0.121762
					0.9635	-1.91582	-2.01864	1.94093	-0.0952953
					0.964	-1.92898	-1.97506	1.89906	-0.0733961
					0.9645	-1.88451	-1.90859	1.87446	-0.0306491
					0.965	-1.76796	-1.84832	1.86756	0.0488303
					0.9655	-1.58172	-1.8107	1.87028	0.161033
					0.966	-1.3463	-1.79451	1.86663	0.284855
					0.9665	-1.09358	-1.78497	1.83959	0.396619
					0.967	-0.857273	-1.7641	1.78052	0.484734
					0.9675	-0.666477	-1.72087	1.69628	0.553097
					0.968	-0.543834	-1.65521	1.61029	0.611837
					0.9685	-0.504739	-1.57536	1.5559	0.663892
					0.969	-0.554224	-1.49269	1.56273	0.697646
					0.9695	-0.682832	-1.41868	1.64215	0.6904
					0.97	-0.866002	-1.36454	1.78077	0.620159
					0.9705	-1.06967	-1.33904	1.94698	0.478484
					0.971	-1.26001	-1.34217	2.10642	0.276859
					0.9715	-1.41216	-1.35783	2.23588	0.0431444
					0.972	-1.51366	-1.35402	2.32767	-0.189161
					0.9725	-1.56198	-1.29507	2.38515	-0.392619
					0.973	-1.55947	-1.16089	2.41538	-0.553269
					0.9735	-1.51024	-0.96086	2.42442	-0.67183
					0.974	-1.42127	-0.73251	2.41617	-0.759216
					0.9745	-1.30634	-0.525799	2.39316	-0.828298
					0.975	-1.18841	-0.383003	2.35751	-0.885469
					0.9755	-1.09687	-0.325392	2.31183	-0.926689
					0.976	-1.05894	-0.351455	2.2598	-0.940812
					0.9765	-1.08837	-0.44399	2.20583	-0.918177
					0.977	-1.17714	-0.579673	2.15367	-0.858298
					0.9775	-1.2968	-0.735631	2.10455	-0.771224
					0.978	-1.41085	-0.891301	2.05685	-0.672501
					0.9785	-1.49228	-1.02806	2.00807	-0.576606
					0.979	-1.53494	-1.13054	1.95807	-0.493569
					0.9795	-1.55063	-1.1909	1.91052	-0.428847
					0.98	-1.55491	-1.2124	1.87097	-0.3833
					0.9805	-1.55319	-1.20799	1.84292	-0.351884
					0.981	-1.53819	-1.19372	1.82535	-0.323801
					0.9815	-1.50049	-1.18282	1.81397	-0.287348
					0.982	-1.44419	-1.18507	1.80469	-0.238145
					0.9825	-1.39508	-1.20988	1.79618	-0.184705
					0.983	-1.39298	-1.26695	1.79017	-0.145964
					0.9835	-1.47034	-1.36154	1.79021	-0.141329
					0.984	-1.63037	-1.48852	1.80015	-0.17964
					0.9845	-1.84113	-1.63143	1.82226	-0.253932
					0.985	-2.05149	-1.76802	1.85516	-0.344288
					0.9855	-2.21856	-1.8785	1.89276	-0.425692
					0.986	-2.32737	-1.9513	1.92622	-0.475904
					0.9865	-2.39081	-1.98394	1.94855	-0.480194
					0.987	-2.43267	-1.98027	1.95852	-0.4327
					0.9875	-2.46795	-1.94656	1.96152	-0.335935
					0.988	-2.49426	-1.88932	1.96751	-0.199949
					0.9885	-2.49855	-1.81555	1.98833	-0.041535
					0.989	-2.47252	-1.73349	2.03485	0.11729
					0.9895	-2.42343	-1.65117	2.11312	0.252668
					0.99	-2.37059	-1.57276	2.21923	0.344336
					0.9905	-2.32947	-1.49601	2.33594	0.381843
					0.991	-2.29656	-1.4138	2.435	0.36894
					0.9915	-2.2488	-1.31856	2.48708	0.323253
					0.992	-2.15987	-1.20607	2.47579	0.2696
					0.9925	-2.02137	-1.07715	2.40837	0.228678
					0.993	-1.85282	-0.939608	2.31577	0.206675
					0.9935	-1.6926	-0.810648	2.2402	0.19221
					0.994	-1.57657	-0.715712	2.21583	0.163046
					0.9945	-1.51861	-0.679034	2.25292	0.0986901
					0.995	-1.50407	-0.709312	2.33374	-0.00851877
					0.9955	-1.49725	-0.791549	2.42176	-0.149353
					0.996	-1.45706	-0.893327	2.47823	-0.30113
					0.9965	-1.35381	-0.981569	2.47782	-0.435128
					0.997	-1.18103	-1.03702	2.41723	-0.524188
					0.9975	-0.95783	-1.05739	2.3151	-0.549065
[truncated: 28,004 more rows]

## Sheet: fig3_RAW
Current CNG A2, figure 3
step duration(ms)		100			100		200			200		500			500		1000			1000
direction		increasing			decreasing		increasing			decreasing		increasing			decreasing		increasing			decreasing
	time	current(A)	time(s)	inverse time for overlay	current(A)	time	current(A)	time(s)	inverse time for overlay	current(A)	time	current(A)	time(s)	inverse time for overlay	current(A)	time	current(A)	time(s)	inverse time for overlay	current(A)
Igor name	aa1.x	aa1.d		bb1.x	bb1.d	aa2.x	aa2.d		bb2.x	bb2.d	aa3.x	aa3.d		bb3.x	bb3.d	aa4.x	aa4.d		bb4.x	bb4.d
	0	2.19727e-11		2.3		0	2.68555e-11		4.6		0	2.92969e-11		11.5		0	3.41797e-11		23
	0.0001	2.44141e-11		2.2999		0.0002	2.68555e-11		4.5998		0.0005	2.92969e-11		11.4995		0.001	3.90625e-11		22.999
	0.0002	2.19727e-11		2.2998		0.0004	2.68555e-11		4.5996		0.001	3.17383e-11		11.499		0.002	3.41797e-11		22.998
	0.0003	2.19727e-11		2.2997		0.0006	2.68555e-11		4.5994		0.0015	2.92969e-11		11.4985		0.003	3.90625e-11		22.997
	0.0004	2.19727e-11		2.2996		0.0008	2.92969e-11		4.5992		0.002	2.92969e-11		11.498		0.004	3.66211e-11		22.996
	0.0005	2.19727e-11		2.2995		0.001	3.17383e-11		4.599		0.0025	2.92969e-11		11.4975		0.005	3.90625e-11		22.995
	0.0006	2.19727e-11		2.2994		0.0012	2.92969e-11		4.5988		0.003	3.17383e-11		11.497		0.006	3.90625e-11		22.994
	0.0007	2.19727e-11		2.2993		0.0014	2.92969e-11		4.5986		0.0035	3.17383e-11		11.4965		0.007	3.17383e-11		22.993
	0.0008	2.19727e-11		2.2992		0.0016	3.17383e-11		4.5984		0.004	3.17383e-11		11.496		0.008	3.41797e-11		22.992
	0.0009	2.19727e-11		2.2991		0.0018	2.92969e-11		4.5982		0.0045	2.44141e-11		11.4955		0.009	4.15039e-11		22.991
	0.001	2.19727e-11		2.299		0.002	3.17383e-11	0	4.598	3.07617e-09	0.005	2.68555e-11	0	11.495	3.13477e-09	0.01	4.39453e-11	0	22.99	3.14209e-09
	0.0011	2.44141e-11		2.2989		0.0022	2.92969e-11	0.0002	4.5978	3.08594e-09	0.0055	2.68555e-11	0.0005	11.4945	3.14941e-09	0.011	3.66211e-11	0.001	22.989	3.14697e-09
	0.0012	2.19727e-11		2.2988		0.0024	2.92969e-11	0.0004	4.5976	3.09326e-09	0.006	2.92969e-11	0.001	11.494	3.1543e-09	0.012	3.66211e-11	0.002	22.988	3.13477e-09
	0.0013	2.19727e-11		2.2987		0.0026	2.92969e-11	0.0006	4.5974	3.09814e-09	0.0065	2.92969e-11	0.0015	11.4935	3.15674e-09	0.013	4.39453e-11	0.003	22.987	3.14209e-09
	0.0014	2.19727e-11		2.2986		0.0028	2.92969e-11	0.0008	4.5972	3.10547e-09	0.007	3.41797e-11	0.002	11.493	3.16406e-09	0.014	3.66211e-11	0.004	22.986	3.14209e-09
	0.0015	2.44141e-11		2.2985		0.003	2.92969e-11	0.001	4.597	3.12012e-09	0.0075	3.17383e-11	0.0025	11.4925	3.17383e-09	0.015	3.90625e-11	0.005	22.985	3.13721e-09
	0.0016	2.19727e-11		2.2984		0.0032	2.92969e-11	0.0012	4.5968	3.125e-09	0.008	3.17383e-11	0.003	11.492	3.17871e-09	0.016	3.66211e-11	0.006	22.984	3.1543e-09
	0.0017	2.19727e-11		2.2983		0.0034	3.17383e-11	0.0014	4.5966	3.12744e-09	0.0085	2.92969e-11	0.0035	11.4915	3.17871e-09	0.017	4.15039e-11	0.007	22.983	3.1543e-09
	0.0018	2.19727e-11		2.2982		0.0036	2.92969e-11	0.0016	4.5964	3.13721e-09	0.009	2.68555e-11	0.004	11.491	3.18115e-09	0.018	4.15039e-11	0.008	22.982	3.14209e-09
	0.0019	2.19727e-11		2.2981		0.0038	2.92969e-11	0.0018	4.5962	3.13965e-09	0.0095	2.68555e-11	0.0045	11.4905	3.17627e-09	0.019	4.15039e-11	0.009	22.981	3.14941e-09
	0.002	1.95313e-11		2.298		0.004	3.17383e-11	0.002	4.596	3.13965e-09	0.01	2.68555e-11	0.005	11.49	3.18115e-09	0.02	3.66211e-11	0.01	22.98	3.14941e-09
	0.0021	1.95313e-11		2.2979		0.0042	2.92969e-11	0.0022	4.5958	3.13721e-09	0.0105	2.92969e-11	0.0055	11.4895	3.17871e-09	0.021	3.90625e-11	0.011	22.979	3.13965e-09
	0.0022	1.70898e-11		2.2978		0.0044	3.17383e-11	0.0024	4.5956	3.13477e-09	0.011	2.68555e-11	0.006	11.489	3.1958e-09	0.022	3.90625e-11	0.012	22.978	3.13721e-09
	0.0023	1.70898e-11		2.2977		0.0046	2.92969e-11	0.0026	4.5954	3.14209e-09	0.0115	2.68555e-11	0.0065	11.4885	3.20557e-09	0.023	3.90625e-11	0.013	22.977	3.15918e-09
	0.0024	1.95313e-11		2.2976		0.0048	2.92969e-11	0.0028	4.5952	3.14697e-09	0.012	2.68555e-11	0.007	11.488	3.19336e-09	0.024	4.15039e-11	0.014	22.976	3.15186e-09
	0.0025	1.95313e-11		2.2975		0.005	2.92969e-11	0.003	4.595	3.14941e-09	0.0125	2.68555e-11	0.0075	11.4875	3.19824e-09	0.025	4.15039e-11	0.015	22.975	3.14697e-09
	0.0026	2.19727e-11		2.2974		0.0052	2.92969e-11	0.0032	4.5948	3.14941e-09	0.013	2.92969e-11	0.008	11.487	3.19092e-09	0.026	4.15039e-11	0.016	22.974	3.13965e-09
	0.0027	2.19727e-11		2.2973		0.0054	2.92969e-11	0.0034	4.5946	3.15186e-09	0.0135	2.92969e-11	0.0085	11.4865	3.1958e-09	0.027	3.90625e-11	0.017	22.973	3.14697e-09
	0.0028	2.44141e-11	0	2.2972	3.10547e-09	0.0056	2.92969e-11	0.0036	4.5944	3.14941e-09	0.014	2.44141e-11	0.009	11.486	3.19336e-09	0.028	4.39453e-11	0.018	22.972	3.14453e-09
	0.0029	2.19727e-11	0.0001	2.2971	3.11035e-09	0.0058	2.68555e-11	0.0038	4.5942	3.15186e-09	0.0145	2.68555e-11	0.0095	11.4855	3.21289e-09	0.029	4.39453e-11	0.019	22.971	3.15674e-09
	0.003	2.19727e-11	0.0002	2.297	3.11279e-09	0.006	2.92969e-11	0.004	4.594	3.14941e-09	0.015	2.44141e-11	0.01	11.485	3.20801e-09	0.03	3.66211e-11	0.02	22.97	3.1543e-09
	0.0031	2.19727e-11	0.0003	2.2969	3.11279e-09	0.0062	2.68555e-11	0.0042	4.5938	3.15186e-09	0.0155	2.44141e-11	0.0105	11.4845	3.20312e-09	0.031	3.90625e-11	0.021	22.969	3.14697e-09
	0.0032	2.19727e-11	0.0004	2.2968	3.11279e-09	0.0064	2.68555e-11	0.0044	4.5936	3.15186e-09	0.016	2.44141e-11	0.011	11.484	3.20801e-09	0.032	4.39453e-11	0.022	22.968	3.14697e-09
	0.0033	2.19727e-11	0.0005	2.2967	3.11523e-09	0.0066	2.92969e-11	0.0046	4.5934	3.14941e-09	0.0165	2.19727e-11	0.0115	11.4835	3.20801e-09	0.033	3.66211e-11	0.023	22.967	3.13477e-09
	0.0034	1.95313e-11	0.0006	2.2966	3.12256e-09	0.0068	2.92969e-11	0.0048	4.5932	3.14941e-09	0.017	1.95313e-11	0.012	11.483	3.21533e-09	0.034	3.90625e-11	0.024	22.966	3.13232e-09
	0.0035	1.95313e-11	0.0007	2.2965	3.125e-09	0.007	2.92969e-11	0.005	4.593	3.14941e-09	0.0175	2.19727e-11	0.0125	11.4825	3.20312e-09	0.035	3.66211e-11	0.025	22.965	3.13721e-09
	0.0036	1.95313e-11	0.0008	2.2964	3.12744e-09	0.0072	2.44141e-11	0.0052	4.5928	3.14209e-09	0.018	2.44141e-11	0.013	11.482	3.21533e-09	0.036	4.15039e-11	0.026	22.964	3.13965e-09
	0.0037	1.95313e-11	0.0009	2.2963	3.12988e-09	0.0074	2.68555e-11	0.0054	4.5926	3.14209e-09	0.0185	2.44141e-11	0.0135	11.4815	3.19092e-09	0.037	3.66211e-11	0.027	22.963	3.14453e-09
	0.0038	1.70898e-11	0.001	2.2962	3.13232e-09	0.0076	2.44141e-11	0.0056	4.5924	3.14453e-09	0.019	2.19727e-11	0.014	11.481	3.1958e-09	0.038	4.63867e-11	0.028	22.962	3.13965e-09
	0.0039	1.70898e-11	0.0011	2.2961	3.13477e-09	0.0078	2.68555e-11	0.0058	4.5922	3.15674e-09	0.0195	2.68555e-11	0.0145	11.4805	3.21777e-09	0.039	4.39453e-11	0.029	22.961	3.14941e-09
	0.004	1.95313e-11	0.0012	2.296	3.13477e-09	0.008	2.68555e-11	0.006	4.592	3.15918e-09	0.02	2.92969e-11	0.015	11.48	3.21777e-09	0.04	4.15039e-11	0.03	22.96	3.14209e-09
	0.0041	1.70898e-11	0.0013	2.2959	3.13232e-09	0.0082	2.68555e-11	0.0062	4.5918	3.15918e-09	0.0205	2.68555e-11	0.0155	11.4795	3.21777e-09	0.041	3.90625e-11	0.031	22.959	3.13721e-09
	0.0042	1.70898e-11	0.0014	2.2958	3.12988e-09	0.0084	2.68555e-11	0.0064	4.5916	3.16406e-09	0.021	2.68555e-11	0.016	11.479	3.21289e-09	0.042	3.66211e-11	0.032	22.958	3.15918e-09
	0.0043	1.70898e-11	0.0015	2.2957	3.13232e-09	0.0086	2.44141e-11	0.0066	4.5914	3.16406e-09	0.0215	3.41797e-11	0.0165	11.4785	3.22021e-09	0.043	3.90625e-11	0.033	22.957	3.14941e-09
	0.0044	1.70898e-11	0.0016	2.2956	3.13721e-09	0.0088	2.19727e-11	0.0068	4.5912	3.15918e-09	0.022	3.17383e-11	0.017	11.478	3.22266e-09	0.044	3.66211e-11	0.034	22.956	3.13965e-09
	0.0045	1.70898e-11	0.0017	2.2955	3.14209e-09	0.009	2.19727e-11	0.007	4.591	3.15674e-09	0.0225	3.17383e-11	0.0175	11.4775	3.22266e-09	0.045	4.15039e-11	0.035	22.955	3.13965e-09
	0.0046	1.70898e-11	0.0018	2.2954	3.14697e-09	0.0092	2.19727e-11	0.0072	4.5908	3.15918e-09	0.023	2.92969e-11	0.018	11.477	3.22266e-09	0.046	4.15039e-11	0.036	22.954	3.14941e-09
	0.0047	1.70898e-11	0.0019	2.2953	3.14697e-09	0.0094	2.19727e-11	0.0074	4.5906	3.15918e-09	0.0235	2.92969e-11	0.0185	11.4765	3.21289e-09	0.047	4.39453e-11	0.037	22.953	3.14453e-09
	0.0048	1.70898e-11	0.002	2.2952	3.14941e-09	0.0096	1.95313e-11	0.0076	4.5904	3.15674e-09	0.024	3.17383e-11	0.019	11.476	3.20068e-09	0.048	3.90625e-11	0.038	22.952	3.13721e-09
	0.0049	1.70898e-11	0.0021	2.2951	3.15186e-09	0.0098	1.95313e-11	0.0078	4.5902	3.1543e-09	0.0245	2.68555e-11	0.0195	11.4755	3.20557e-09	0.049	3.90625e-11	0.039	22.951	3.15186e-09
	0.005	1.95313e-11	0.0022	2.295	3.1543e-09	0.01	2.19727e-11	0.008	4.59	3.14697e-09	0.025	2.92969e-11	0.02	11.475	3.21289e-09	0.05	4.15039e-11	0.04	22.95	3.13477e-09
	0.0051	2.19727e-11	0.0023	2.2949	3.1543e-09	0.0102	2.19727e-11	0.0082	4.5898	3.14941e-09	0.0255	2.44141e-11	0.0205	11.4745	3.21533e-09	0.051	4.15039e-11	0.041	22.949	3.1543e-09
	0.0052	2.19727e-11	0.0024	2.2948	3.1543e-09	0.0104	2.19727e-11	0.0084	4.5896	3.1543e-09	0.026	2.44141e-11	0.021	11.474	3.21045e-09	0.052	4.63867e-11	0.042	22.948	3.14941e-09
	0.0053	2.19727e-11	0.0025	2.2947	3.1543e-09	0.0106	2.44141e-11	0.0086	4.5894	3.1543e-09	0.0265	2.19727e-11	0.0215	11.4735	3.20068e-09	0.053	4.39453e-11	0.043	22.947	3.14209e-09
	0.0054	2.19727e-11	0.0026	2.2946	3.15674e-09	0.0108	2.44141e-11	0.0088	4.5892	3.15674e-09	0.027	2.68555e-11	0.022	11.473	3.20801e-09	0.054	3.90625e-11	0.044	22.946	3.13477e-09
	0.0055	2.44141e-11	0.0027	2.2945	3.15918e-09	0.011	2.44141e-11	0.009	4.589	3.1543e-09	0.0275	2.44141e-11	0.0225	11.4725	3.21045e-09	0.055	4.15039e-11	0.045	22.945	3.12988e-09
	0.0056	2.44141e-11	0.0028	2.2944	3.1665e-09	0.0112	2.44141e-11	0.0092	4.5888	3.15674e-09	0.028	2.19727e-11	0.023	11.472	3.21533e-09	0.056	3.90625e-11	0.046	22.944	3.14697e-09
	0.0057	2.19727e-11	0.0029	2.2943	3.17383e-09	0.0114	2.44141e-11	0.0094	4.5886	3.15674e-09	0.0285	2.19727e-11	0.0235	11.4715	3.22021e-09	0.057	3.66211e-11	0.047	22.943	3.12744e-09
	0.0058	2.19727e-11	0.003	2.2942	3.17383e-09	0.0116	2.19727e-11	0.0096	4.5884	3.16162e-09	0.029	2.92969e-11	0.024	11.471	3.21045e-09	0.058	3.90625e-11	0.048	22.942	3.14941e-09
	0.0059	2.19727e-11	0.0031	2.2941	3.17383e-09	0.0118	2.19727e-11	0.0098	4.5882	3.15918e-09	0.0295	2.68555e-11	0.0245	11.4705	3.21533e-09	0.059	3.90625e-11	0.049	22.941	3.14453e-09
	0.006	2.19727e-11	0.0032	2.294	3.17139e-09	0.012	2.19727e-11	0.01	4.588	3.15674e-09	0.03	2.68555e-11	0.025	11.47	3.21533e-09	0.06	3.66211e-11	0.05	22.94	3.13721e-09
	0.0061	1.95313e-11	0.0033	2.2939	3.16406e-09	0.0122	2.19727e-11	0.0102	4.5878	3.1543e-09	0.0305	2.68555e-11	0.0255	11.4695	3.20557e-09	0.061	4.15039e-11	0.051	22.939	3.13232e-09
	0.0062	1.95313e-11	0.0034	2.2938	3.16406e-09	0.0124	2.44141e-11	0.0104	4.5876	3.14697e-09	0.031	2.92969e-11	0.026	11.469	3.21045e-09	0.062	3.66211e-11	0.052	22.938	3.1543e-09
	0.0063	1.95313e-11	0.0035	2.2937	3.16162e-09	0.0126	2.68555e-11	0.0106	4.5874	3.14453e-09	0.0315	2.68555e-11	0.0265	11.4685	3.20801e-09	0.063	4.15039e-11	0.053	22.937	3.14209e-09
	0.0064	1.95313e-11	0.0036	2.2936	3.1665e-09	0.0128	2.68555e-11	0.0108	4.5872	3.14453e-09	0.032	2.44141e-11	0.027	11.468	3.21045e-09	0.064	4.39453e-11	0.054	22.936	3.14453e-09
	0.0065	1.95313e-11	0.0037	2.2935	3.1665e-09	0.013	2.92969e-11	0.011	4.587	3.1543e-09	0.0325	2.68555e-11	0.0275	11.4675	3.21045e-09	0.065	4.88281e-11	0.055	22.935	3.14453e-09
	0.0066	2.19727e-11	0.0038	2.2934	3.1665e-09	0.0132	2.92969e-11	0.0112	4.5868	3.16162e-09	0.033	2.68555e-11	0.028	11.467	3.21045e-09	0.066	4.63867e-11	0.056	22.934	3.13965e-09
	0.0067	2.19727e-11	0.0039	2.2933	3.16895e-09	0.0134	2.92969e-11	0.0114	4.5866	3.15186e-09	0.0335	3.17383e-11	0.0285	11.4665	3.20801e-09	0.067	5.12695e-11	0.057	22.933	3.15186e-09
	0.0068	1.95313e-11	0.004	2.2932	3.17139e-09	0.0136	2.68555e-11	0.0116	4.5864	3.14209e-09	0.034	2.92969e-11	0.029	11.466	3.19336e-09	0.068	4.63867e-11	0.058	22.932	3.1543e-09
	0.0069	2.19727e-11	0.0041	2.2931	3.17139e-09	0.0138	2.68555e-11	0.0118	4.5862	3.14697e-09	0.0345	2.92969e-11	0.0295	11.4655	3.20312e-09	0.069	4.39453e-11	0.059	22.931	3.14453e-09
	0.007	2.19727e-11	0.0042	2.293	3.17139e-09	0.014	2.68555e-11	0.012	4.586	3.15186e-09	0.035	2.92969e-11	0.03	11.465	3.20068e-09	0.07	4.15039e-11	0.06	22.93	3.14941e-09
	0.0071	1.95313e-11	0.0043	2.2929	3.16895e-09	0.0142	2.68555e-11	0.0122	4.5858	3.14941e-09	0.0355	2.68555e-11	0.0305	11.4645	3.20312e-09	0.071	4.63867e-11	0.061	22.929	3.14697e-09
	0.0072	1.95313e-11	0.0044	2.2928	3.17139e-09	0.0144	2.68555e-11	0.0124	4.5856	3.15186e-09	0.036	2.92969e-11	0.031	11.464	3.21533e-09	0.072	4.88281e-11	0.062	22.928	3.14453e-09
	0.0073	1.95313e-11	0.0045	2.2927	3.17139e-09	0.0146	3.17383e-11	0.0126	4.5854	3.1543e-09	0.0365	2.68555e-11	0.0315	11.4635	3.20312e-09	0.073	4.88281e-11	0.063	22.927	3.13965e-09
	0.0074	2.19727e-11	0.0046	2.2926	3.16406e-09	0.0148	3.17383e-11	0.0128	4.5852	3.14453e-09	0.037	2.68555e-11	0.032	11.463	3.20068e-09	0.074	4.39453e-11	0.064	22.926	3.13232e-09
	0.0075	2.19727e-11	0.0047	2.2925	3.15918e-09	0.015	2.92969e-11	0.013	4.585	3.14697e-09	0.0375	2.68555e-11	0.0325	11.4625	3.19824e-09	0.075	4.88281e-11	0.065	22.925	3.14453e-09
	0.0076	2.44141e-11	0.0048	2.2924	3.15918e-09	0.0152	3.17383e-11	0.0132	4.5848	3.15186e-09	0.038	1.95313e-11	0.033	11.462	3.20801e-09	0.076	4.39453e-11	0.066	22.924	3.14209e-09
	0.0077	2.44141e-11	0.0049	2.2923	3.16162e-09	0.0154	3.17383e-11	0.0134	4.5846	3.15674e-09	0.0385	2.19727e-11	0.0335	11.4615	3.21289e-09	0.077	3.90625e-11	0.067	22.923	3.14209e-09
	0.0078	2.68555e-11	0.005	2.2922	3.16406e-09	0.0156	3.41797e-11	0.0136	4.5844	3.15186e-09	0.039	2.44141e-11	0.034	11.461	3.20557e-09	0.078	4.39453e-11	0.068	22.922	3.14209e-09
	0.0079	2.44141e-11	0.0051	2.2921	3.17139e-09	0.0158	3.41797e-11	0.0138	4.5842	3.14697e-09	0.0395	2.19727e-11	0.0345	11.4605	3.19824e-09	0.079	4.39453e-11	0.069	22.921	3.14453e-09
	0.008	2.44141e-11	0.0052	2.292	3.17383e-09	0.016	3.17383e-11	0.014	4.584	3.14453e-09	0.04	2.19727e-11	0.035	11.46	3.20557e-09	0.08	4.15039e-11	0.07	22.92	3.14209e-09
	0.0081	2.19727e-11	0.0053	2.2919	3.17627e-09	0.0162	3.41797e-11	0.0142	4.5838	3.14941e-09	0.0405	2.44141e-11	0.0355	11.4595	3.21533e-09	0.081	4.39453e-11	0.071	22.919	3.14697e-09
	0.0082	2.19727e-11	0.0054	2.2918	3.17383e-09	0.0164	3.17383e-11	0.0144	4.5836	3.15186e-09	0.041	2.92969e-11	0.036	11.459	3.20312e-09	0.082	4.39453e-11	0.072	22.918	3.15186e-09
	0.0083	2.19727e-11	0.0055	2.2917	3.16895e-09	0.0166	2.92969e-11	0.0146	4.5834	3.1543e-09	0.0415	3.17383e-11	0.0365	11.4585	3.20801e-09	0.083	4.63867e-11	0.073	22.917	3.14941e-09
	0.0084	2.44141e-11	0.0056	2.2916	3.1665e-09	0.0168	2.68555e-11	0.0148	4.5832	3.1543e-09	0.042	2.44141e-11	0.037	11.458	3.21045e-09	0.084	4.39453e-11	0.074	22.916	3.15186e-09
	0.0085	2.19727e-11	0.0057	2.2915	3.16406e-09	0.017	2.68555e-11	0.015	4.583	3.16162e-09	0.0425	2.92969e-11	0.0375	11.4575	3.20068e-09	0.085	4.39453e-11	0.075	22.915	3.14209e-09
	0.0086	1.95313e-11	0.0058	2.2914	3.16162e-09	0.0172	2.92969e-11	0.0152	4.5828	3.16162e-09	0.043	2.68555e-11	0.038	11.457	3.20557e-09	0.086	4.39453e-11	0.076	22.914	3.14453e-09
	0.0087	1.95313e-11	0.0059	2.2913	3.15918e-09	0.0174	3.17383e-11	0.0154	4.5826	3.16162e-09	0.0435	2.44141e-11	0.0385	11.4565	3.20068e-09	0.087	4.39453e-11	0.077	22.913	3.13965e-09
	0.0088	1.95313e-11	0.006	2.2912	3.15918e-09	0.0176	2.68555e-11	0.0156	4.5824	3.16162e-09	0.044	2.44141e-11	0.039	11.456	3.19824e-09	0.088	4.39453e-11	0.078	22.912	3.14209e-09
	0.0089	1.95313e-11	0.0061	2.2911	3.15918e-09	0.0178	2.68555e-11	0.0158	4.5822	3.15918e-09	0.0445	2.19727e-11	0.0395	11.4555	3.20068e-09	0.089	4.15039e-11	0.079	22.911	3.14453e-09
	0.009	2.19727e-11	0.0062	2.291	3.16162e-09	0.018	2.44141e-11	0.016	4.582	3.15918e-09	0.045	2.44141e-11	0.04	11.455	3.20068e-09	0.09	3.90625e-11	0.08	22.91	3.13965e-09
	0.0091	2.44141e-11	0.0063	2.2909	3.15918e-09	0.0182	2.68555e-11	0.0162	4.5818	3.16406e-09	0.0455	2.92969e-11	0.0405	11.4545	3.20801e-09	0.091	4.63867e-11	0.081	22.909	3.14453e-09
	0.0092	2.19727e-11	0.0064	2.2908	3.15918e-09	0.0184	2.92969e-11	0.0164	4.5816	3.16406e-09	0.046	2.68555e-11	0.041	11.454	3.20312e-09	0.092	4.15039e-11	0.082	22.908	3.14453e-09
	0.0093	2.44141e-11	0.0065	2.2907	3.16406e-09	0.0186	2.44141e-11	0.0166	4.5814	3.16162e-09	0.0465	2.92969e-11	0.0415	11.4535	3.21289e-09	0.093	4.63867e-11	0.083	22.907	3.14209e-09
	0.0094	2.44141e-11	0.0066	2.2906	3.16406e-09	0.0188	2.92969e-11	0.0168	4.5812	3.15674e-09	0.047	3.17383e-11	0.042	11.453	3.21289e-09	0.094	4.88281e-11	0.084	22.906	3.14209e-09
	0.0095	2.44141e-11	0.0067	2.2905	3.16162e-09	0.019	2.92969e-11	0.017	4.581	3.15674e-09	0.0475	3.17383e-11	0.0425	11.4525	3.20312e-09	0.095	4.88281e-11	0.085	22.905	3.1543e-09
	0.0096	2.44141e-11	0.0068	2.2904	3.15674e-09	0.0192	3.17383e-11	0.0172	4.5808	3.15674e-09	0.048	3.66211e-11	0.043	11.452	3.22021e-09	0.096	4.63867e-11	0.086	22.904	3.14941e-09
	0.0097	2.44141e-11	0.0069	2.2903	3.1543e-09	0.0194	2.92969e-11	0.0174	4.5806	3.15674e-09	0.0485	3.17383e-11	0.0435	11.4515	3.20312e-09	0.097	4.39453e-11	0.087	22.903	3.16162e-09
	0.0098	2.44141e-11	0.007	2.2902	3.15186e-09	0.0196	2.92969e-11	0.0176	4.5804	3.15918e-09	0.049	2.68555e-11	0.044	11.451	3.20557e-09	0.098	3.90625e-11	0.088	22.902	3.14453e-09
	0.0099	2.44141e-11	0.0071	2.2901	3.15186e-09	0.0198	3.17383e-11	0.0178	4.5802	3.15674e-09	0.0495	2.92969e-11	0.0445	11.4505	3.20068e-09	0.099	3.66211e-11	0.089	22.901	3.14453e-09
	0.01	2.44141e-11	0.0072	2.29	3.15186e-09	0.02	3.17383e-11	0.018	4.58	3.15186e-09	0.05	3.41797e-11	0.045	11.45	3.20068e-09	0.1	3.41797e-11	0.09	22.9	3.13965e-09
	0.0101	2.19727e-11	0.0073	2.2899	3.14941e-09	0.0202	3.41797e-11	0.0182	4.5798	3.14453e-09	0.0505	3.66211e-11	0.0455	11.4495	3.19824e-09	0.101	3.41797e-11	0.091	22.899	3.13477e-09
	0.0102	2.19727e-11	0.0074	2.2898	3.14941e-09	0.0204	3.41797e-11	0.0184	4.5796	3.1543e-09	0.051	3.41797e-11	0.046	11.449	3.19824e-09	0.102	3.66211e-11	0.092	22.898	3.13232e-09
	0.0103	2.44141e-11	0.0075	2.2897	3.14941e-09	0.0206	3.41797e-11	0.0186	4.5794	3.16162e-09	0.0515	3.66211e-11	0.0465	11.4485	3.19824e-09	0.103	3.41797e-11	0.093	22.897	3.13965e-09
	0.0104	2.44141e-11	0.0076	2.2896	3.14941e-09	0.0208	3.41797e-11	0.0188	4.5792	3.16162e-09	0.052	3.17383e-11	0.047	11.448	3.19092e-09	0.104	4.15039e-11	0.094	22.896	3.13965e-09
	0.0105	2.44141e-11	0.0077	2.2895	3.14941e-09	0.021	3.17383e-11	0.019	4.579	3.15674e-09	0.0525	2.92969e-11	0.0475	11.4475	3.20068e-09	0.105	4.39453e-11	0.095	22.895	3.1543e-09
	0.0106	2.44141e-11	0.0078	2.2894	3.1543e-09	0.0212	3.17383e-11	0.0192	4.5788	3.15674e-09	0.053	3.17383e-11	0.048	11.447	3.19092e-09	0.106	4.15039e-11	0.096	22.894	3.13721e-09
	0.0107	2.19727e-11	0.0079	2.2893	3.15674e-09	0.0214	3.17383e-11	0.0194	4.5786	3.15918e-09	0.0535	3.41797e-11	0.0485	11.4465	3.19824e-09	0.107	4.15039e-11	0.097	22.893	3.14697e-09
	0.0108	2.44141e-11	0.008	2.2892	3.15918e-09	0.0216	3.17383e-11	0.0196	4.5784	3.14697e-09	0.054	3.41797e-11	0.049	11.446	3.19824e-09	0.108	3.66211e-11	0.098	22.892	3.15674e-09
	0.0109	2.44141e-11	0.0081	2.2891	3.15918e-09	0.0218	2.92969e-11	0.0198	4.5782	3.14453e-09	0.0545	3.66211e-11	0.0495	11.4455	3.19336e-09	0.109	3.41797e-11	0.099	22.891	3.14941e-09
	0.011	2.19727e-11	0.0082	2.289	3.1543e-09	0.022	2.92969e-11	0.02	4.578	3.1543e-09	0.055	3.41797e-11	0.05	11.445	3.19336e-09	0.11	4.39453e-11	0.1	22.89	3.14697e-09
	0.0111	2.19727e-11	0.0083	2.2889	3.15674e-09	0.0222	3.17383e-11	0.0202	4.5778	3.16162e-09	0.0555	3.41797e-11	0.0505	11.4445	3.19824e-09	0.111	4.63867e-11	0.101	22.889	3.13721e-09
	0.0112	1.95313e-11	0.0084	2.2888	3.16162e-09	0.0224	2.92969e-11	0.0204	4.5776	3.15674e-09	0.056	3.17383e-11	0.051	11.444	3.20068e-09	0.112	4.39453e-11	0.102	22.888	3.14209e-09
	0.0113	2.19727e-11	0.0085	2.2887	3.16406e-09	0.0226	2.68555e-11	0.0206	4.5774	3.1543e-09	0.0565	2.92969e-11	0.0515	11.4435	3.19336e-09	0.113	4.88281e-11	0.103	22.887	3.125e-09
	0.0114	2.19727e-11	0.0086	2.2886	3.16406e-09	0.0228	2.68555e-11	0.0208	4.5772	3.1543e-09	0.057	2.68555e-11	0.052	11.443	3.19824e-09	0.114	4.88281e-11	0.104	22.886	3.13965e-09
	0.0115	2.19727e-11	0.0087	2.2885	3.16406e-09	0.023	3.17383e-11	0.021	4.577	3.14697e-09	0.0575	3.17383e-11	0.0525	11.4425	3.21045e-09	0.115	4.39453e-11	0.105	22.885	3.14941e-09
	0.0116	2.19727e-11	0.0088	2.2884	3.16406e-09	0.0232	3.17383e-11	0.0212	4.5768	3.15186e-09	0.058	2.92969e-11	0.053	11.442	3.20068e-09	0.116	3.66211e-11	0.106	22.884	3.14453e-09
	0.0117	2.19727e-11	0.0089	2.2883	3.16406e-09	0.0234	3.17383e-11	0.0214	4.5766	3.16162e-09	0.0585	2.68555e-11	0.0535	11.4415	3.19824e-09	0.117	4.15039e-11	0.107	22.883	3.14209e-09
	0.0118	2.44141e-11	0.009	2.2882	3.16162e-09	0.0236	3.17383e-11	0.0216	4.5764	3.1665e-09	0.059	2.92969e-11	0.054	11.441	3.20312e-09	0.118	4.39453e-11	0.108	22.882	3.14697e-09
	0.0119	2.19727e-11	0.0091	2.2881	3.16162e-09	0.0238	3.17383e-11	0.0218	4.5762	3.16406e-09	0.0595	2.92969e-11	0.0545	11.4405	3.20068e-09	0.119	4.15039e-11	0.109	22.881	3.14209e-09
	0.012	2.19727e-11	0.0092	2.288	3.15918e-09	0.024	3.17383e-11	0.022	4.576	3.16162e-09	0.06	2.92969e-11	0.055	11.44	3.20312e-09	0.12	3.90625e-11	0.11	22.88	3.13965e-09
	0.0121	1.95313e-11	0.0093	2.2879	3.15674e-09	0.0242	3.41797e-11	0.0222	4.5758	3.16406e-09	0.0605	3.17383e-11	0.0555	11.4395	3.20312e-09	0.121	3.66211e-11	0.111	22.879	3.13965e-09
	0.0122	1.95313e-11	0.0094	2.2878	3.1543e-09	0.0244	3.41797e-11	0.0224	4.5756	3.16406e-09	0.061	2.92969e-11	0.056	11.439	3.19092e-09	0.122	3.90625e-11	0.112	22.878	3.15186e-09
	0.0123	1.95313e-11	0.0095	2.2877	3.15186e-09	0.0246	3.41797e-11	0.0226	4.5754	3.15674e-09	0.0615	3.17383e-11	0.0565	11.4385	3.1958e-09	0.123	3.90625e-11	0.113	22.877	3.1543e-09
	0.0124	1.70898e-11	0.0096	2.2876	3.15186e-09	0.0248	3.41797e-11	0.0228	4.5752	3.1543e-09	0.062	3.41797e-11	0.057	11.438	3.18604e-09	0.124	3.41797e-11	0.114	22.876	3.14209e-09
	0.0125	1.70898e-11	0.0097	2.2875	3.15674e-09	0.025	3.41797e-11	0.023	4.575	3.1543e-09	0.0625	3.17383e-11	0.0575	11.4375	3.18604e-09	0.125	3.90625e-11	0.115	22.875	3.14209e-09
	0.0126	1.70898e-11	0.0098	2.2874	3.15674e-09	0.0252	3.17383e-11	0.0232	4.5748	3.14697e-09	0.063	2.68555e-11	0.058	11.437	3.1958e-09	0.126	4.15039e-11	0.116	22.874	3.13477e-09
	0.0127	1.46484e-11	0.0099	2.2873	3.15918e-09	0.0254	2.92969e-11	0.0234	4.5746	3.14209e-09	0.0635	2.68555e-11	0.0585	11.4365	3.19092e-09	0.127	3.66211e-11	0.117	22.873	3.13232e-09
	0.0128	1.46484e-11	0.01	2.2872	3.15918e-09	0.0256	2.92969e-11	0.0236	4.5744	3.14453e-09	0.064	2.92969e-11	0.059	11.436	3.18115e-09	0.128	3.66211e-11	0.118	22.872	3.13965e-09
	0.0129	1.95313e-11	0.0101	2.2871	3.16406e-09	0.0258	2.92969e-11	0.0238	4.5742	3.1543e-09	0.0645	2.68555e-11	0.0595	11.4355	3.19336e-09	0.129	3.41797e-11	0.119	22.871	3.13721e-09
	0.013	1.95313e-11	0.0102	2.287	3.16406e-09	0.026	2.92969e-11	0.024	4.574	3.14941e-09	0.065	2.44141e-11	0.06	11.435	3.1958e-09	0.13	3.90625e-11	0.12	22.87	3.13477e-09
	0.0131	1.95313e-11	0.0103	2.2869	3.16406e-09	0.0262	3.41797e-11	0.0242	4.5738	3.14453e-09	0.0655	2.68555e-11	0.0605	11.4345	3.19336e-09	0.131	3.17383e-11	0.121	22.869	3.13477e-09
	0.0132	1.95313e-11	0.0104	2.2868	3.15918e-09	0.0264	3.17383e-11	0.0244	4.5736	3.14697e-09	0.066	2.92969e-11	0.061	11.434	3.19824e-09	0.132	3.66211e-11	0.122	22.868	3.14209e-09
	0.0133	1.95313e-11	0.0105	2.2867	3.15674e-09	0.0266	3.41797e-11	0.0246	4.5734	3.15674e-09	0.0665	2.92969e-11	0.0615	11.4335	3.19336e-09	0.133	3.90625e-11	0.123	22.867	3.14697e-09
	0.0134	1.95313e-11	0.0106	2.2866	3.15918e-09	0.0268	3.41797e-11	0.0248	4.5732	3.16162e-09	0.067	2.19727e-11	0.062	11.433	3.19092e-09	0.134	3.90625e-11	0.124	22.866	3.13965e-09
	0.0135	1.95313e-11	0.0107	2.2865	3.16406e-09	0.027	3.41797e-11	0.025	4.573	3.15674e-09	0.0675	2.44141e-11	0.0625	11.4325	3.18848e-09	0.135	4.39453e-11	0.125	22.865	3.125e-09
	0.0136	2.19727e-11	0.0108	2.2864	3.16162e-09	0.0272	3.41797e-11	0.0252	4.5728	3.14941e-09	0.068	2.44141e-11	0.063	11.432	3.19824e-09	0.136	4.88281e-11	0.126	22.864	3.13721e-09
	0.0137	2.19727e-11	0.0109	2.2863	3.15918e-09	0.0274	2.92969e-11	0.0254	4.5726	3.14941e-09	0.0685	2.68555e-11	0.0635	11.4315	3.18848e-09	0.137	4.15039e-11	0.127	22.863	3.13721e-09
	0.0138	1.95313e-11	0.011	2.2862	3.15674e-09	0.0276	2.68555e-11	0.0256	4.5724	3.15918e-09	0.069	2.68555e-11	0.064	11.431	3.19824e-09	0.138	4.63867e-11	0.128	22.862	3.13232e-09
	0.0139	1.95313e-11	0.0111	2.2861	3.15918e-09	0.0278	2.44141e-11	0.0258	4.5722	3.16406e-09	0.0695	2.19727e-11	0.0645	11.4305	3.21289e-09	0.139	3.90625e-11	0.129	22.861	3.1543e-09
	0.014	2.19727e-11	0.0112	2.286	3.15674e-09	0.028	2.44141e-11	0.026	4.572	3.15918e-09	0.07	2.19727e-11	0.065	11.43	3.1958e-09	0.14	4.15039e-11	0.13	22.86	3.14697e-09
	0.0141	1.95313e-11	0.0113	2.2859	3.15674e-09	0.0282	2.68555e-11	0.0262	4.5718	3.14941e-09	0.0705	2.44141e-11	0.0655	11.4295	3.1958e-09	0.141	3.66211e-11	0.131	22.859	3.13232e-09
	0.0142	1.95313e-11	0.0114	2.2858	3.15674e-09	0.0284	2.68555e-11	0.0264	4.5716	3.1543e-09	0.071	2.44141e-11	0.066	11.429	3.19336e-09	0.142	3.90625e-11	0.132	22.858	3.13965e-09
	0.0143	2.19727e-11	0.0115	2.2857	3.1543e-09	0.0286	2.68555e-11	0.0266	4.5714	3.15918e-09	0.0715	2.44141e-11	0.0665	11.4285	3.19336e-09	0.143	4.15039e-11	0.133	22.857	3.14453e-09
	0.0144	2.19727e-11	0.0116	2.2856	3.1543e-09	0.0288	2.92969e-11	0.0268	4.5712	3.15674e-09	0.072	2.44141e-11	0.067	11.428	3.1958e-09	0.144	3.90625e-11	0.134	22.856	3.13232e-09
	0.0145	2.19727e-11	0.0117	2.2855	3.15674e-09	0.029	2.92969e-11	0.027	4.571	3.1543e-09	0.0725	2.68555e-11	0.0675	11.4275	3.20312e-09	0.145	4.63867e-11	0.135	22.855	3.13965e-09
	0.0146	1.95313e-11	0.0118	2.2854	3.15918e-09	0.0292	3.17383e-11	0.0272	4.5708	3.15918e-09	0.073	2.68555e-11	0.068	11.427	3.20557e-09	0.146	4.15039e-11	0.136	22.854	3.13232e-09
	0.0147	1.95313e-11	0.0119	2.2853	3.15674e-09	0.0294	3.17383e-11	0.0274	4.5706	3.15918e-09	0.0735	2.44141e-11	0.0685	11.4265	3.19336e-09	0.147	3.66211e-11	0.137	22.853	3.13477e-09
	0.0148	1.95313e-11	0.012	2.2852	3.15918e-09	0.0296	2.68555e-11	0.0276	4.5704	3.15186e-09	0.074	2.19727e-11	0.069	11.426	3.20068e-09	0.148	4.15039e-11	0.138	22.852	3.13477e-09
	0.0149	1.95313e-11	0.0121	2.2851	3.16162e-09	0.0298	2.68555e-11	0.0278	4.5702	3.14697e-09	0.0745	2.68555e-11	0.0695	11.4255	3.18359e-09	0.149	3.66211e-11	0.139	22.851	3.14941e-09
	0.015	1.70898e-11	0.0122	2.285	3.1665e-09	0.03	2.68555e-11	0.028	4.57	3.14941e-09	0.075	2.44141e-11	0.07	11.425	3.1958e-09	0.15	3.90625e-11	0.14	22.85	3.14697e-09
	0.0151	1.46484e-11	0.0123	2.2849	3.16895e-09	0.0302	2.68555e-11	0.0282	4.5698	3.14941e-09	0.0755	2.68555e-11	0.0705	11.4245	3.20801e-09	0.151	4.15039e-11	0.141	22.849	3.13721e-09
	0.0152	1.70898e-11	0.0124	2.2848	3.16895e-09	0.0304	2.68555e-11	0.0284	4.5696	3.14453e-09	0.076	2.19727e-11	0.071	11.424	3.21045e-09	0.152	4.39453e-11	0.142	22.848	3.13477e-09
	0.0153	1.70898e-11	0.0125	2.2847	3.16406e-09	0.0306	2.68555e-11	0.0286	4.5694	3.14941e-09	0.0765	2.68555e-11	0.0715	11.4235	3.19336e-09	0.153	4.15039e-11	0.143	22.847	3.14453e-09
	0.0154	1.95313e-11	0.0126	2.2846	3.16406e-09	0.0308	2.68555e-11	0.0288	4.5692	3.15186e-09	0.077	2.92969e-11	0.072	11.423	3.20312e-09	0.154	4.63867e-11	0.144	22.846	3.13721e-09
	0.0155	1.70898e-11	0.0127	2.2845	3.16406e-09	0.031	2.44141e-11	0.029	4.569	3.14941e-09	0.0775	2.68555e-11	0.0725	11.4225	3.20557e-09	0.155	4.63867e-11	0.145	22.845	3.13721e-09
	0.0156	1.95313e-11	0.0128	2.2844	3.16162e-09	0.0312	2.68555e-11	0.0292	4.5688	3.14941e-09	0.078	2.44141e-11	0.073	11.422	3.19824e-09	0.156	3.66211e-11	0.146	22.844	3.14453e-09
	0.0157	2.19727e-11	0.0129	2.2843	3.15918e-09	0.0314	2.68555e-11	0.0294	4.5686	3.14697e-09	0.0785	2.44141e-11	0.0735	11.4215	3.19092e-09	0.157	3.66211e-11	0.147	22.843	3.13721e-09
	0.0158	1.95313e-11	0.013	2.2842	3.15918e-09	0.0316	2.92969e-11	0.0296	4.5684	3.14453e-09	0.079	2.92969e-11	0.074	11.421	3.1958e-09	0.158	3.66211e-11	0.148	22.842	3.14209e-09
	0.0159	1.95313e-11	0.0131	2.2841	3.15918e-09	0.0318	2.92969e-11	0.0298	4.5682	3.13965e-09	0.0795	2.44141e-11	0.0745	11.4205	3.19824e-09	0.159	3.41797e-11	0.149	22.841	3.13965e-09
	0.016	2.19727e-11	0.0132	2.284	3.15674e-09	0.032	2.92969e-11	0.03	4.568	3.14209e-09	0.08	1.95313e-11	0.075	11.42	3.20312e-09	0.16	3.90625e-11	0.15	22.84	3.14697e-09
	0.0161	2.19727e-11	0.0133	2.2839	3.15918e-09	0.0322	2.92969e-11	0.0302	4.5678	3.14453e-09	0.0805	1.95313e-11	0.0755	11.4195	3.20068e-09	0.161	3.90625e-11	0.151	22.839	3.14453e-09
	0.0162	1.95313e-11	0.0134	2.2838	3.15918e-09	0.0324	2.68555e-11	0.0304	4.5676	3.14453e-09	0.081	1.95313e-11	0.076	11.419	3.20068e-09	0.162	4.15039e-11	0.152	22.838	3.14209e-09
	0.0163	1.95313e-11	0.0135	2.2837	3.16162e-09	0.0326	2.68555e-11	0.0306	4.5674	3.14941e-09	0.0815	1.95313e-11	0.0765	11.4185	3.20801e-09	0.163	3.41797e-11	0.153	22.837	3.14209e-09
	0.0164	1.95313e-11	0.0136	2.2836	3.16406e-09	0.0328	2.68555e-11	0.0308	4.5672	3.15674e-09	0.082	2.19727e-11	0.077	11.418	3.19824e-09	0.164	3.66211e-11	0.154	22.836	3.14209e-09
	0.0165	1.95313e-11	0.0137	2.2835	3.1665e-09	0.033	2.44141e-11	0.031	4.567	3.15918e-09	0.0825	2.19727e-11	0.0775	11.4175	3.20312e-09	0.165	4.15039e-11	0.155	22.835	3.13965e-09
	0.0166	1.70898e-11	0.0138	2.2834	3.1665e-09	0.0332	2.68555e-11	0.0312	4.5668	3.16162e-09	0.083	1.95313e-11	0.078	11.417	3.19336e-09	0.166	4.39453e-11	0.156	22.834	3.14453e-09
	0.0167	1.95313e-11	0.0139	2.2833	3.16406e-09	0.0334	2.44141e-11	0.0314	4.5666	3.15674e-09	0.0835	2.44141e-11	0.0785	11.4165	3.20068e-09	0.167	4.39453e-11	0.157	22.833	3.14453e-09
	0.0168	1.95313e-11	0.014	2.2832	3.16406e-09	0.0336	2.68555e-11	0.0316	4.5664	3.1543e-09	0.084	2.68555e-11	0.079	11.416	3.20312e-09	0.168	3.41797e-11	0.158	22.832	3.13477e-09
	0.0169	1.95313e-11	0.0141	2.2831	3.1665e-09	0.0338	2.68555e-11	0.0318	4.5662	3.15918e-09	0.0845	2.44141e-11	0.0795	11.4155	3.18848e-09	0.169	3.90625e-11	0.159	22.831	3.13965e-09
	0.017	1.95313e-11	0.0142	2.283	3.16895e-09	0.034	2.44141e-11	0.032	4.566	3.15918e-09	0.085	2.44141e-11	0.08	11.415	3.1958e-09	0.17	3.90625e-11	0.16	22.83	3.14209e-09
	0.0171	1.95313e-11	0.0143	2.2829	3.17139e-09	0.0342	2.19727e-11	0.0322	4.5658	3.15674e-09	0.0855	2.44141e-11	0.0805	11.4145	3.20312e-09	0.171	4.15039e-11	0.161	22.829	3.13965e-09
	0.0172	1.70898e-11	0.0144	2.2828	3.17383e-09	0.0344	2.19727e-11	0.0324	4.5656	3.15674e-09	0.086	2.68555e-11	0.081	11.414	3.20557e-09	0.172	3.66211e-11	0.162	22.828	3.13477e-09
	0.0173	1.70898e-11	0.0145	2.2827	3.17383e-09	0.0346	2.19727e-11	0.0326	4.5654	3.15674e-09	0.0865	2.44141e-11	0.0815	11.4135	3.1958e-09	0.173	3.66211e-11	0.163	22.827	3.13721e-09
	0.0174	1.70898e-11	0.0146	2.2826	3.17383e-09	0.0348	2.44141e-11	0.0328	4.5652	3.14941e-09	0.087	1.95313e-11	0.082	11.413	3.19336e-09	0.174	3.17383e-11	0.164	22.826	3.14453e-09
	0.0175	1.70898e-11	0.0147	2.2825	3.17139e-09	0.035	2.68555e-11	0.033	4.565	3.1543e-09	0.0875	1.70898e-11	0.0825	11.4125	3.20068e-09	0.175	4.15039e-11	0.165	22.825	3.13477e-09
	0.0176	1.70898e-11	0.0148	2.2824	3.16895e-09	0.0352	2.44141e-11	0.0332	4.5648	3.16406e-09	0.088	2.19727e-11	0.083	11.412	3.19092e-09	0.176	4.15039e-11	0.166	22.824	3.13965e-09
	0.0177	1.95313e-11	0.0149	2.2823	3.16406e-09	0.0354	1.95313e-11	0.0334	4.5646	3.1665e-09	0.0885	2.19727e-11	0.0835	11.4115	3.19092e-09	0.177	4.39453e-11	0.167	22.823	3.12988e-09
	0.0178	1.95313e-11	0.015	2.2822	3.1665e-09	0.0356	2.19727e-11	0.0336	4.5644	3.1665e-09	0.089	1.95313e-11	0.084	11.411	3.20312e-09	0.178	4.88281e-11	0.168	22.822	3.13232e-09
	0.0179	1.70898e-11	0.0151	2.2821	3.16895e-09	0.0358	2.19727e-11	0.0338	4.5642	3.17139e-09	0.0895	1.95313e-11	0.0845	11.4105	3.21289e-09	0.179	3.90625e-11	0.169	22.821	3.13721e-09
	0.018	1.95313e-11	0.0152	2.282	3.17139e-09	0.036	2.44141e-11	0.034	4.564	3.15918e-09	0.09	1.95313e-11	0.085	11.41	3.19824e-09	0.18	4.63867e-11	0.17	22.82	3.125e-09
	0.0181	1.70898e-11	0.0153	2.2819	3.17139e-09	0.0362	2.44141e-11	0.0342	4.5638	3.14697e-09	0.0905	1.70898e-11	0.0855	11.4095	3.20312e-09	0.181	4.63867e-11	0.171	22.819	3.14941e-09
	0.0182	1.70898e-11	0.0154	2.2818	3.16406e-09	0.0364	2.44141e-11	0.0344	4.5636	3.15674e-09	0.091	1.95313e-11	0.086	11.409	3.19092e-09	0.182	4.63867e-11	0.172	22.818	3.13232e-09
	0.0183	1.70898e-11	0.0155	2.2817	3.15674e-09	0.0366	2.68555e-11	0.0346	4.5634	3.14941e-09	0.0915	2.44141e-11	0.0865	11.4085	3.1958e-09	0.183	4.15039e-11	0.173	22.817	3.14209e-09
	0.0184	1.46484e-11	0.0156	2.2816	3.15186e-09	0.0368	2.68555e-11	0.0348	4.5632	3.14453e-09	0.092	2.44141e-11	0.087	11.408	3.19824e-09	0.184	4.63867e-11	0.174	22.816	3.14941e-09
	0.0185	1.70898e-11	0.0157	2.2815	3.15186e-09	0.037	2.92969e-11	0.035	4.563	3.14453e-09	0.0925	2.44141e-11	0.0875	11.4075	3.19092e-09	0.185	4.15039e-11	0.175	22.815	3.14697e-09
	0.0186	1.2207e-11	0.0158	2.2814	3.15186e-09	0.0372	3.17383e-11	0.0352	4.5628	3.14453e-09	0.093	2.44141e-11	0.088	11.407	3.19824e-09	0.186	3.66211e-11	0.176	22.814	3.13721e-09
	0.0187	1.46484e-11	0.0159	2.2813	3.1543e-09	0.0374	2.92969e-11	0.0354	4.5626	3.14453e-09	0.0935	2.19727e-11	0.0885	11.4065	3.20312e-09	0.187	3.90625e-11	0.177	22.813	3.15186e-09
	0.0188	1.46484e-11	0.016	2.2812	3.15918e-09	0.0376	3.17383e-11	0.0356	4.5624	3.14453e-09	0.094	2.44141e-11	0.089	11.406	3.18359e-09	0.188	3.90625e-11	0.178	22.812	3.14453e-09
	0.0189	1.46484e-11	0.0161	2.2811	3.16406e-09	0.0378	3.17383e-11	0.0358	4.5622	3.14453e-09	0.0945	2.44141e-11	0.0895	11.4055	3.20557e-09	0.189	4.15039e-11	0.179	22.811	3.15186e-09
	0.019	1.46484e-11	0.0162	2.281	3.16406e-09	0.038	2.68555e-11	0.036	4.562	3.14941e-09	0.095	2.44141e-11	0.09	11.405	3.20312e-09	0.19	4.88281e-11	0.18	22.81	3.14941e-09
	0.0191	1.46484e-11	0.0163	2.2809	3.16406e-09	0.0382	2.92969e-11	0.0362	4.5618	3.14697e-09	0.0955	2.19727e-11	0.0905	11.4045	3.20557e-09	0.191	3.90625e-11	0.181	22.809	3.14453e-09
	0.0192	1.70898e-11	0.0164	2.2808	3.16162e-09	0.0384	2.68555e-11	0.0364	4.5616	3.15186e-09	0.096	2.44141e-11	0.091	11.404	3.19336e-09	0.192	3.66211e-11	0.182	22.808	3.14453e-09
	0.0193	1.46484e-11	0.0165	2.2807	3.16162e-09	0.0386	2.44141e-11	0.0366	4.5614	3.15186e-09	0.0965	2.44141e-11	0.0915	11.4035	3.1958e-09	0.193	3.66211e-11	0.183	22.807	3.1543e-09
	0.0194	1.70898e-11	0.0166	2.2806	3.15918e-09	0.0388	2.44141e-11	0.0368	4.5612	3.14697e-09	0.097	3.17383e-11	0.092	11.403	3.19092e-09	0.194	3.66211e-11	0.184	22.806	3.13965e-09
	0.0195	1.46484e-11	0.0167	2.2805	3.16162e-09	0.039	2.68555e-11	0.037	4.561	3.15186e-09	0.0975	2.92969e-11	0.0925	11.4025	3.19824e-09	0.195	3.41797e-11	0.185	22.805	3.13721e-09
	0.0196	1.70898e-11	0.0168	2.2804	3.16406e-09	0.0392	2.92969e-11	0.0372	4.5608	3.14697e-09	0.098	3.17383e-11	0.093	11.402	3.19336e-09	0.196	2.44141e-11	0.186	22.804	3.13232e-09
	0.0197	1.95313e-11	0.0169	2.2803	3.16162e-09	0.0394	2.92969e-11	0.0374	4.5606	3.14209e-09	0.0985	2.92969e-11	0.0935	11.4015	3.18848e-09	0.197	2.92969e-11	0.187	22.803	3.14209e-09
	0.0198	1.70898e-11	0.017	2.2802	3.16162e-09	0.0396	2.92969e-11	0.0376	4.5604	3.14697e-09	0.099	2.68555e-11	0.094	11.401	3.20068e-09	0.198	2.92969e-11	0.188	22.802	3.1543e-09
	0.0199	1.70898e-11	0.0171	2.2801	3.16162e-09	0.0398	2.68555e-11	0.0378	4.5602	3.15674e-09	0.0995	2.44141e-11	0.0945	11.4005	3.20801e-09	0.199	3.41797e-11	0.189	22.801	3.15186e-09
	0.02	1.46484e-11	0.0172	2.28	3.16162e-09	0.04	2.92969e-11	0.038	4.56	3.15918e-09	0.1	2.92969e-11	0.095	11.4	3.20312e-09	0.2	3.41797e-11	0.19	22.8	3.13965e-09
	0.0201	1.46484e-11	0.0173	2.2799	3.16406e-09	0.0402	2.68555e-11	0.0382	4.5598	3.1543e-09	0.1005	3.17383e-11	0.0955	11.3995	3.21045e-09	0.201	2.92969e-11	0.191	22.799	3.13965e-09
	0.0202	1.46484e-11	0.0174	2.2798	3.16406e-09	0.0404	2.92969e-11	0.0384	4.5596	3.15186e-09	0.101	2.92969e-11	0.096	11.399	3.20557e-09	0.202	3.41797e-11	0.192	22.798	3.15186e-09
	0.0203	1.70898e-11	0.0175	2.2797	3.16406e-09	0.0406	2.68555e-11	0.0386	4.5594	3.14941e-09	0.1015	3.17383e-11	0.0965	11.3985	3.19092e-09	0.203	3.66211e-11	0.193	22.797	3.13965e-09
	0.0204	1.46484e-11	0.0176	2.2796	3.16162e-09	0.0408	2.68555e-11	0.0388	4.5592	3.14453e-09	0.102	3.66211e-11	0.097	11.398	3.20312e-09	0.204	4.39453e-11	0.194	22.796	3.14941e-09
	0.0205	1.70898e-11	0.0177	2.2795	3.16162e-09	0.041	2.44141e-11	0.039	4.559	3.15674e-09	0.1025	3.66211e-11	0.0975	11.3975	3.20312e-09	0.205	3.66211e-11	0.195	22.795	3.15186e-09
	0.0206	1.46484e-11	0.0178	2.2794	3.15918e-09	0.0412	2.44141e-11	0.0392	4.5588	3.15674e-09	0.103	3.41797e-11	0.098	11.397	3.1958e-09	0.206	3.90625e-11	0.196	22.794	3.14453e-09
	0.0207	1.46484e-11	0.0179	2.2793	3.16162e-09	0.0414	2.44141e-11	0.0394	4.5586	3.1543e-09	0.1035	3.17383e-11	0.0985	11.3965	3.18848e-09	0.207	3.90625e-11	0.197	22.793	3.1543e-09
	0.0208	1.70898e-11	0.018	2.2792	3.16162e-09	0.0416	2.44141e-11	0.0396	4.5584	3.1543e-09	0.104	3.17383e-11	0.099	11.396	3.20068e-09	0.208	3.66211e-11	0.198	22.792	3.13477e-09
	0.0209	1.46484e-11	0.0181	2.2791	3.15918e-09	0.0418	2.44141e-11	0.0398	4.5582	3.14209e-09	0.1045	2.44141e-11	0.0995	11.3955	3.19336e-09	0.209	4.39453e-11	0.199	22.791	3.14941e-09
	0.021	1.70898e-11	0.0182	2.279	3.1543e-09	0.042	2.68555e-11	0.04	4.558	3.13721e-09	0.105	2.44141e-11	0.1	11.395	3.19336e-09	0.21	4.63867e-11	0.2	22.79	3.14941e-09
	0.0211	1.95313e-11	0.0183	2.2789	3.1543e-09	0.0422	2.68555e-11	0.0402	4.5578	3.14697e-09	0.1055	2.44141e-11	0.1005	11.3945	3.19336e-09	0.211	4.39453e-11	0.201	22.789	3.13477e-09
	0.0212	1.95313e-11	0.0184	2.2788	3.15674e-09	0.0424	2.68555e-11	0.0404	4.5576	3.15186e-09	0.106	2.19727e-11	0.101	11.394	3.1958e-09	0.212	3.66211e-11	0.202	22.788	3.13721e-09
	0.0213	2.19727e-11	0.0185	2.2787	3.15674e-09	0.0426	2.68555e-11	0.0406	4.5574	3.14453e-09	0.1065	2.44141e-11	0.1015	11.3935	3.18604e-09	0.213	2.92969e-11	0.203	22.787	3.13965e-09
	0.0214	1.95313e-11	0.0186	2.2786	3.15674e-09	0.0428	2.68555e-11	0.0408	4.5572	3.14941e-09	0.107	2.44141e-11	0.102	11.393	3.19336e-09	0.214	3.66211e-11	0.204	22.786	3.13965e-09
	0.0215	2.19727e-11	0.0187	2.2785	3.15918e-09	0.043	2.68555e-11	0.041	4.557	3.14941e-09	0.1075	2.19727e-11	0.1025	11.3925	3.19336e-09	0.215	3.66211e-11	0.205	22.785	3.15186e-09
	0.0216	1.95313e-11	0.0188	2.2784	3.16406e-09	0.0432	2.68555e-11	0.0412	4.5568	3.14453e-09	0.108	2.44141e-11	0.103	11.392	3.19336e-09	0.216	3.41797e-11	0.206	22.784	3.15674e-09
	0.0217	2.19727e-11	0.0189	2.2783	3.1665e-09	0.0434	2.68555e-11	0.0414	4.5566	3.14697e-09	0.1085	2.68555e-11	0.1035	11.3915	3.20312e-09	0.217	3.17383e-11	0.207	22.783	3.14697e-09
	0.0218	2.19727e-11	0.019	2.2782	3.16895e-09	0.0436	2.68555e-11	0.0416	4.5564	3.14941e-09	0.109	2.68555e-11	0.104	11.391	3.19336e-09	0.218	3.66211e-11	0.208	22.782	3.13721e-09
	0.0219	2.19727e-11	0.0191	2.2781	3.16895e-09	0.0438	2.68555e-11	0.0418	4.5562	3.14941e-09	0.1095	2.92969e-11	0.1045	11.3905	3.1958e-09	0.219	4.15039e-11	0.209	22.781	3.13965e-09
	0.022	1.95313e-11	0.0192	2.278	3.16895e-09	0.044	2.92969e-11	0.042	4.556	3.14941e-09	0.11	2.68555e-11	0.105	11.39	3.1958e-09	0.22	3.41797e-11	0.21	22.78	3.14209e-09
	0.0221	1.95313e-11	0.0193	2.2779	3.17139e-09	0.0442	2.92969e-11	0.0422	4.5558	3.1543e-09	0.1105	3.41797e-11	0.1055	11.3895	3.18604e-09	0.221	3.66211e-11	0.211	22.779	3.13477e-09
	0.0222	1.70898e-11	0.0194	2.2778	3.1665e-09	0.0444	2.92969e-11	0.0424	4.5556	3.15918e-09	0.111	2.68555e-11	0.106	11.389	3.20068e-09	0.222	3.17383e-11	0.212	22.778	3.13965e-09
	0.0223	1.95313e-11	0.0195	2.2777	3.16162e-09	0.0446	3.17383e-11	0.0426	4.5554	3.15918e-09	0.1115	2.92969e-11	0.1065	11.3885	3.19092e-09	0.223	3.17383e-11	0.213	22.777	3.14209e-09
	0.0224	1.95313e-11	0.0196	2.2776	3.15918e-09	0.0448	2.92969e-11	0.0428	4.5552	3.16162e-09	0.112	2.92969e-11	0.107	11.388	3.18848e-09	0.224	3.41797e-11	0.214	22.776	3.13965e-09
	0.0225	1.95313e-11	0.0197	2.2775	3.15918e-09	0.045	2.68555e-11	0.043	4.555	3.16406e-09	0.1125	3.17383e-11	0.1075	11.3875	3.18848e-09	0.225	3.41797e-11	0.215	22.775	3.14453e-09
	0.0226	1.70898e-11	0.0198	2.2774	3.16162e-09	0.0452	2.92969e-11	0.0432	4.5548	3.15674e-09	0.113	2.92969e-11	0.108	11.387	3.18848e-09	0.226	4.15039e-11	0.216	22.774	3.12012e-09
	0.0227	1.70898e-11	0.0199	2.2773	3.16406e-09	0.0454	3.17383e-11	0.0434	4.5546	3.14941e-09	0.1135	2.68555e-11	0.1085	11.3865	3.1958e-09	0.227	3.66211e-11	0.217	22.773	3.12988e-09
	0.0228	1.70898e-11	0.02	2.2772	3.1665e-09	0.0456	2.92969e-11	0.0436	4.5544	3.15186e-09	0.114	2.68555e-11	0.109	11.386	3.20801e-09	0.228	4.15039e-11	0.218	22.772	3.14453e-09
	0.0229	1.95313e-11	0.0201	2.2771	3.1665e-09	0.0458	2.68555e-11	0.0438	4.5542	3.15186e-09	0.1145	2.68555e-11	0.1095	11.3855	3.20068e-09	0.229	4.63867e-11	0.219	22.771	3.12988e-09
	0.023	1.70898e-11	0.0202	2.277	3.1665e-09	0.046	2.92969e-11	0.044	4.554	3.15186e-09	0.115	2.68555e-11	0.11	11.385	3.18359e-09	0.23	4.63867e-11	0.22	22.77	3.12988e-09
	0.0231	1.70898e-11	0.0203	2.2769	3.16162e-09	0.0462	3.17383e-11	0.0442	4.5538	3.15186e-09	0.1155	2.68555e-11	0.1105	11.3845	3.19092e-09	0.231	4.63867e-11	0.221	22.769	3.12744e-09
	0.0232	1.70898e-11	0.0204	2.2768	3.16406e-09	0.0464	3.17383e-11	0.0444	4.5536	3.14697e-09	0.116	2.68555e-11	0.111	11.384	3.19336e-09	0.232	4.15039e-11	0.222	22.768	3.13477e-09
	0.0233	1.70898e-11	0.0205	2.2767	3.16895e-09	0.0466	2.92969e-11	0.0446	4.5534	3.14941e-09	0.1165	2.44141e-11	0.1115	11.3835	3.19824e-09	0.233	4.15039e-11	0.223	22.767	3.12988e-09
	0.0234	1.70898e-11	0.0206	2.2766	3.17139e-09	0.0468	2.68555e-11	0.0448	4.5532	3.14941e-09	0.117	2.68555e-11	0.112	11.383	3.20068e-09	0.234	3.66211e-11	0.224	22.766	3.13965e-09
	0.0235	1.70898e-11	0.0207	2.2765	3.17139e-09	0.047	2.68555e-11	0.045	4.553	3.15186e-09	0.1175	2.92969e-11	0.1125	11.3825	3.20068e-09	0.235	3.66211e-11	0.225	22.765	3.14209e-09
	0.0236	1.70898e-11	0.0208	2.2764	3.1665e-09	0.0472	2.44141e-11	0.0452	4.5528	3.15186e-09	0.118	2.68555e-11	0.113	11.382	3.21045e-09	0.236	3.66211e-11	0.226	22.764	3.14209e-09
	0.0237	1.70898e-11	0.0209	2.2763	3.16406e-09	0.0474	2.68555e-11	0.0454	4.5526	3.1543e-09	0.1185	2.44141e-11	0.1135	11.3815	3.20557e-09	0.237	3.41797e-11	0.227	22.763	3.13965e-09
	0.0238	1.70898e-11	0.021	2.2762	3.16162e-09	0.0476	2.68555e-11	0.0456	4.5524	3.15674e-09	0.119	2.68555e-11	0.114	11.381	3.19092e-09	0.238	3.17383e-11	0.228	22.762	3.13965e-09
	0.0239	1.70898e-11	0.0211	2.2761	3.16162e-09	0.0478	2.92969e-11	0.0458	4.5522	3.1543e-09	0.1195	2.92969e-11	0.1145	11.3805	3.20557e-09	0.239	3.17383e-11	0.229	22.761	3.14209e-09
	0.024	1.46484e-11	0.0212	2.276	3.16162e-09	0.048	2.68555e-11	0.046	4.552	3.1543e-09	0.12	3.17383e-11	0.115	11.38	3.20557e-09	0.24	4.15039e-11	0.23	22.76	3.14209e-09
	0.0241	1.46484e-11	0.0213	2.2759	3.16406e-09	0.0482	2.68555e-11	0.0462	4.5518	3.14697e-09	0.1205	3.41797e-11	0.1155	11.3795	3.20312e-09	0.241	4.15039e-11	0.231	22.759	3.14697e-09
	0.0242	1.70898e-11	0.0214	2.2758	3.16406e-09	0.0484	2.92969e-11	0.0464	4.5516	3.14941e-09	0.121	3.66211e-11	0.116	11.379	3.21533e-09	0.242	3.66211e-11	0.232	22.758	3.13232e-09
	0.0243	1.95313e-11	0.0215	2.2757	3.16406e-09	0.0486	3.17383e-11	0.0466	4.5514	3.14941e-09	0.1215	3.66211e-11	0.1165	11.3785	3.21045e-09	0.243	3.90625e-11	0.233	22.757	3.1543e-09
	0.0244	1.70898e-11	0.0216	2.2756	3.16406e-09	0.0488	3.17383e-11	0.0468	4.5512	3.14941e-09	0.122	3.41797e-11	0.117	11.378	3.1958e-09	0.244	3.66211e-11	0.234	22.756	3.15186e-09
	0.0245	1.70898e-11	0.0217	2.2755	3.16406e-09	0.049	3.17383e-11	0.047	4.551	3.14941e-09	0.1225	3.41797e-11	0.1175	11.3775	3.1958e-09	0.245	3.90625e-11	0.235	22.755	3.13477e-09
	0.0246	1.46484e-11	0.0218	2.2754	3.16406e-09	0.0492	2.68555e-11	0.0472	4.5508	3.14697e-09	0.123	3.41797e-11	0.118	11.377	3.21289e-09	0.246	3.66211e-11	0.236	22.754	3.14209e-09
	0.0247	1.70898e-11	0.0219	2.2753	3.16162e-09	0.0494	2.44141e-11	0.0474	4.5506	3.14697e-09	0.1235	3.17383e-11	0.1185	11.3765	3.19824e-09	0.247	3.41797e-11	0.237	22.753	3.13232e-09
	0.0248	1.46484e-11	0.022	2.2752	3.15918e-09	0.0496	2.44141e-11	0.0476	4.5504	3.14941e-09	0.124	3.17383e-11	0.119	11.376	3.18848e-09	0.248	3.66211e-11	0.238	22.752	3.13477e-09
	0.0249	1.46484e-11	0.0221	2.2751	3.1543e-09	0.0498	2.68555e-11	0.0478	4.5502	3.14941e-09	0.1245	3.17383e-11	0.1195	11.3755	3.20312e-09	0.249	3.66211e-11	0.239	22.751	3.14209e-09
	0.025	1.46484e-11	0.0222	2.275	3.1543e-09	0.05	2.44141e-11	0.048	4.55	3.1543e-09	0.125	3.66211e-11	0.12	11.375	3.19824e-09	0.25	3.66211e-11	0.24	22.75	3.13721e-09
	0.0251	1.2207e-11	0.0223	2.2749	3.15674e-09	0.0502	2.19727e-11	0.0482	4.5498	3.14941e-09	0.1255	2.92969e-11	0.1205	11.3745	3.1958e-09	0.251	3.41797e-11	0.241	22.749	3.13965e-09
	0.0252	1.46484e-11	0.0224	2.2748	3.15918e-09	0.0504	2.19727e-11	0.0484	4.5496	3.14941e-09	0.126	2.92969e-11	0.121	11.374	3.19336e-09	0.252	3.17383e-11	0.242	22.748	3.13477e-09
	0.0253	1.46484e-11	0.0225	2.2747	3.15674e-09	0.0506	2.44141e-11	0.0486	4.5494	3.1543e-09	0.1265	2.92969e-11	0.1215	11.3735	3.19092e-09	0.253	3.41797e-11	0.243	22.747	3.13232e-09
	0.0254	1.70898e-11	0.0226	2.2746	3.1543e-09	0.0508	2.68555e-11	0.0488	4.5492	3.15918e-09	0.127	2.92969e-11	0.122	11.373	3.19824e-09	0.254	3.66211e-11	0.244	22.746	3.13477e-09
	0.0255	1.70898e-11	0.0227	2.2745	3.14941e-09	0.051	2.68555e-11	0.049	4.549	3.16162e-09	0.1275	3.17383e-11	0.1225	11.3725	3.20312e-09	0.255	3.90625e-11	0.245	22.745	3.13232e-09
	0.0256	1.95313e-11	0.0228	2.2744	3.14697e-09	0.0512	2.92969e-11	0.0492	4.5488	3.15674e-09	0.128	2.92969e-11	0.123	11.372	3.20068e-09	0.256	4.15039e-11	0.246	22.744	3.13232e-09
	0.0257	1.70898e-11	0.0229	2.2743	3.14697e-09	0.0514	2.92969e-11	0.0494	4.5486	3.15918e-09	0.1285	3.17383e-11	0.1235	11.3715	3.20068e-09	0.257	3.66211e-11	0.247	22.743	3.14209e-09
	0.0258	1.46484e-11	0.023	2.2742	3.14941e-09	0.0516	2.92969e-11	0.0496	4.5484	3.16406e-09	0.129	2.92969e-11	0.124	11.371	3.18604e-09	0.258	3.41797e-11	0.248	22.742	3.13232e-09
	0.0259	1.70898e-11	0.0231	2.2741	3.14941e-09	0.0518	2.92969e-11	0.0498	4.5482	3.1665e-09	0.1295	3.17383e-11	0.1245	11.3705	3.20068e-09	0.259	3.66211e-11	0.249	22.741	3.13477e-09
	0.026	1.95313e-11	0.0232	2.274	3.15186e-09	0.052	2.92969e-11	0.05	4.548	3.15918e-09	0.13	3.17383e-11	0.125	11.37	3.19824e-09	0.26	3.41797e-11	0.25	22.74	3.15186e-09
	0.0261	1.70898e-11	0.0233	2.2739	3.15186e-09	0.0522	2.92969e-11	0.0502	4.5478	3.15674e-09	0.1305	2.68555e-11	0.1255	11.3695	3.18604e-09	0.261	3.66211e-11	0.251	22.739	3.14697e-09
	0.0262	1.95313e-11	0.0234	2.2738	3.14941e-09	0.0524	2.92969e-11	0.0504	4.5476	3.1543e-09	0.131	2.44141e-11	0.126	11.369	3.20312e-09	0.262	4.15039e-11	0.252	22.738	3.14453e-09
	0.0263	1.70898e-11	0.0235	2.2737	3.1543e-09	0.0526	2.92969e-11	0.0506	4.5474	3.15674e-09	0.1315	2.92969e-11	0.1265	11.3685	3.19824e-09	0.263	3.41797e-11	0.253	22.737	3.13477e-09
	0.0264	1.95313e-11	0.0236	2.2736	3.1543e-09	0.0528	2.92969e-11	0.0508	4.5472	3.15674e-09	0.132	2.68555e-11	0.127	11.368	3.18604e-09	0.264	3.66211e-11	0.254	22.736	3.13965e-09
	0.0265	1.95313e-11	0.0237	2.2735	3.15674e-09	0.053	2.68555e-11	0.051	4.547	3.15674e-09	0.1325	2.92969e-11	0.1275	11.3675	3.20801e-09	0.265	3.90625e-11	0.255	22.735	3.12988e-09
	0.0266	1.95313e-11	0.0238	2.2734	3.15674e-09	0.0532	2.68555e-11	0.0512	4.5468	3.15186e-09	0.133	2.68555e-11	0.128	11.367	3.1958e-09	0.266	3.17383e-11	0.256	22.734	3.14697e-09
	0.0267	1.95313e-11	0.0239	2.2733	3.15674e-09	0.0534	2.44141e-11	0.0514	4.5466	3.14941e-09	0.1335	2.68555e-11	0.1285	11.3665	3.18359e-09	0.267	3.41797e-11	0.257	22.733	3.13477e-09
	0.0268	1.95313e-11	0.024	2.2732	3.1543e-09	0.0536	2.68555e-11	0.0516	4.5464	3.1543e-09	0.134	2.68555e-11	0.129	11.366	3.18604e-09	0.268	3.17383e-11	0.258	22.732	3.13721e-09
	0.0269	1.95313e-11	0.0241	2.2731	3.1543e-09	0.0538	2.92969e-11	0.0518	4.5462	3.15674e-09	0.1345	2.68555e-11	0.1295	11.3655	3.1958e-09	0.269	3.90625e-11	0.259	22.731	3.13721e-09
	0.027	1.95313e-11	0.0242	2.273	3.15186e-09	0.054	2.92969e-11	0.052	4.546	3.15918e-09	0.135	2.68555e-11	0.13	11.365	3.17627e-09	0.27	3.66211e-11	0.26	22.73	3.14941e-09
	0.0271	1.95313e-11	0.0243	2.2729	3.14941e-09	0.0542	2.68555e-11	0.0522	4.5458	3.15674e-09	0.1355	2.68555e-11	0.1305	11.3645	3.19336e-09	0.271	3.66211e-11	0.261	22.729	3.14453e-09
	0.0272	1.95313e-11	0.0244	2.2728	3.1543e-09	0.0544	2.68555e-11	0.0524	4.5456	3.1543e-09	0.136	2.68555e-11	0.131	11.364	3.18848e-09	0.272	3.41797e-11	0.262	22.728	3.13721e-09
	0.0273	1.95313e-11	0.0245	2.2727	3.15674e-09	0.0546	2.68555e-11	0.0526	4.5454	3.15186e-09	0.1365	2.68555e-11	0.1315	11.3635	3.1958e-09	0.273	3.17383e-11	0.263	22.727	3.13477e-09
	0.0274	1.95313e-11	0.0246	2.2726	3.16162e-09	0.0548	2.68555e-11	0.0528	4.5452	3.14697e-09	0.137	2.92969e-11	0.132	11.363	3.19824e-09	0.274	3.41797e-11	0.264	22.726	3.13721e-09
	0.0275	1.95313e-11	0.0247	2.2725	3.16162e-09	0.055	2.68555e-11	0.053	4.545	3.14941e-09	0.1375	3.17383e-11	0.1325	11.3625	3.19092e-09	0.275	3.41797e-11	0.265	22.725	3.11768e-09
	0.0276	1.95313e-11	0.0248	2.2724	3.16162e-09	0.0552	2.92969e-11	0.0532	4.5448	3.1543e-09	0.138	3.17383e-11	0.133	11.362	3.18604e-09	0.276	3.41797e-11	0.266	22.724	3.13965e-09
	0.0277	1.95313e-11	0.0249	2.2723	3.15918e-09	0.0554	2.92969e-11	0.0534	4.5446	3.15674e-09	0.1385	2.92969e-11	0.1335	11.3615	3.19092e-09	0.277	3.17383e-11	0.267	22.723	3.13721e-09
	0.0278	1.95313e-11	0.025	2.2722	3.15918e-09	0.0556	2.92969e-11	0.0536	4.5444	3.15186e-09	0.139	2.68555e-11	0.134	11.361	3.19824e-09	0.278	3.17383e-11	0.268	22.722	3.13477e-09
	0.0279	1.95313e-11	0.0251	2.2721	3.15918e-09	0.0558	2.92969e-11	0.0538	4.5442	3.14941e-09	0.1395	2.92969e-11	0.1345	11.3605	3.18359e-09	0.279	3.41797e-11	0.269	22.721	3.14453e-09
	0.028	2.19727e-11	0.0252	2.272	3.15918e-09	0.056	3.17383e-11	0.054	4.544	3.14209e-09	0.14	2.92969e-11	0.135	11.36	3.19092e-09	0.28	3.90625e-11	0.27	22.72	3.13965e-09
	0.0281	2.19727e-11	0.0253	2.2719	3.16406e-09	0.0562	2.92969e-11	0.0542	4.5438	3.14453e-09	0.1405	2.68555e-11	0.1355	11.3595	3.18359e-09	0.281	3.17383e-11	0.271	22.719	3.13232e-09
	0.0282	2.19727e-11	0.0254	2.2718	3.16406e-09	0.0564	2.68555e-11	0.0544	4.5436	3.15186e-09	0.141	2.68555e-11	0.136	11.359	3.18115e-09	0.282	3.41797e-11	0.272	22.718	3.14453e-09
	0.0283	2.19727e-11	0.0255	2.2717	3.16406e-09	0.0566	2.68555e-11	0.0546	4.5434	3.14941e-09	0.1415	2.92969e-11	0.1365	11.3585	3.19092e-09	0.283	3.66211e-11	0.273	22.717	3.12988e-09
	0.0284	1.95313e-11	0.0256	2.2716	3.16406e-09	0.0568	2.92969e-11	0.0548	4.5432	3.14941e-09	0.142	2.92969e-11	0.137	11.358	3.19336e-09	0.284	3.41797e-11	0.274	22.716	3.13965e-09
	0.0285	2.19727e-11	0.0257	2.2715	3.16406e-09	0.057	2.68555e-11	0.055	4.543	3.1543e-09	0.1425	3.17383e-11	0.1375	11.3575	3.17627e-09	0.285	3.17383e-11	0.275	22.715	3.13721e-09
	0.0286	1.95313e-11	0.0258	2.2714	3.16162e-09	0.0572	2.68555e-11	0.0552	4.5428	3.15674e-09	0.143	3.41797e-11	0.138	11.357	3.18359e-09	0.286	2.68555e-11	0.276	22.714	3.12988e-09
	0.0287	1.95313e-11	0.0259	2.2713	3.15674e-09	0.0574	2.68555e-11	0.0554	4.5426	3.16406e-09	0.1435	3.41797e-11	0.1385	11.3565	3.19092e-09	0.287	3.17383e-11	0.277	22.713	3.13477e-09
	0.0288	1.95313e-11	0.026	2.2712	3.14941e-09	0.0576	2.92969e-11	0.0556	4.5424	3.16406e-09	0.144	2.68555e-11	0.139	11.356	3.18848e-09	0.288	3.90625e-11	0.278	22.712	3.13965e-09
	0.0289	2.19727e-11	0.0261	2.2711	3.15186e-09	0.0578	2.92969e-11	0.0558	4.5422	3.16406e-09	0.1445	2.92969e-11	0.1395	11.3555	3.17627e-09	0.289	3.90625e-11	0.279	22.711	3.14453e-09
	0.029	1.95313e-11	0.0262	2.271	3.1543e-09	0.058	2.68555e-11	0.056	4.542	3.15918e-09	0.145	2.44141e-11	0.14	11.355	3.18359e-09	0.29	3.41797e-11	0.28	22.71	3.13965e-09
	0.0291	1.95313e-11	0.0263	2.2709	3.16162e-09	0.0582	2.44141e-11	0.0562	4.5418	3.15674e-09	0.1455	3.17383e-11	0.1405	11.3545	3.18604e-09	0.291	3.41797e-11	0.281	22.709	3.13232e-09
	0.0292	1.95313e-11	0.0264	2.2708	3.16895e-09	0.0584	2.44141e-11	0.0564	4.5416	3.14941e-09	0.146	2.92969e-11	0.141	11.354	3.20312e-09	0.292	2.92969e-11	0.282	22.708	3.14453e-09
	0.0293	1.95313e-11	0.0265	2.2707	3.16895e-09	0.0586	2.68555e-11	0.0566	4.5414	3.14697e-09	0.1465	2.92969e-11	0.1415	11.3535	3.19824e-09	0.293	3.41797e-11	0.283	22.707	3.14453e-09
	0.0294	1.70898e-11	0.0266	2.2706	3.16895e-09	0.0588	3.17383e-11	0.0568	4.5412	3.14697e-09	0.147	2.92969e-11	0.142	11.353	3.18359e-09	0.294	3.17383e-11	0.284	22.706	3.13232e-09
	0.0295	1.70898e-11	0.0267	2.2705	3.1665e-09	0.059	2.92969e-11	0.057	4.541	3.14453e-09	0.1475	2.92969e-11	0.1425	11.3525	3.17627e-09	0.295	3.41797e-11	0.285	22.705	3.13232e-09
	0.0296	1.95313e-11	0.0268	2.2704	3.16406e-09	0.0592	3.17383e-11	0.0572	4.5408	3.14697e-09	0.148	2.68555e-11	0.143	11.352	3.19092e-09	0.296	3.17383e-11	0.286	22.704	3.13721e-09
	0.0297	1.95313e-11	0.0269	2.2703	3.16406e-09	0.0594	3.17383e-11	0.0574	4.5406	3.15186e-09	0.1485	2.68555e-11	0.1435	11.3515	3.18359e-09	0.297	3.41797e-11	0.287	22.703	3.13721e-09
	0.0298	1.95313e-11	0.027	2.2702	3.16162e-09	0.0596	2.92969e-11	0.0576	4.5404	3.1543e-09	0.149	2.68555e-11	0.144	11.351	3.19336e-09	0.298	3.66211e-11	0.288	22.702	3.13477e-09
	0.0299	1.95313e-11	0.0271	2.2701	3.15918e-09	0.0598	2.92969e-11	0.0578	4.5402	3.1543e-09	0.1495	2.68555e-11	0.1445	11.3505	3.19824e-09	0.299	3.66211e-11	0.289	22.701	3.13965e-09
	0.03	1.95313e-11	0.0272	2.27	3.15674e-09	0.06	2.92969e-11	0.058	4.54	3.15186e-09	0.15	2.68555e-11	0.145	11.35	3.18848e-09	0.3	3.66211e-11	0.29	22.7	3.13477e-09
	0.0301	2.19727e-11	0.0273	2.2699	3.1543e-09	0.0602	2.68555e-11	0.0582	4.5398	3.14941e-09	0.1505	2.92969e-11	0.1455	11.3495	3.18115e-09	0.301	3.17383e-11	0.291	22.699	3.14453e-09
	0.0302	1.95313e-11	0.0274	2.2698	3.15674e-09	0.0604	2.44141e-11	0.0584	4.5396	3.14697e-09	0.151	2.92969e-11	0.146	11.349	3.18848e-09	0.302	2.92969e-11	0.292	22.698	3.12988e-09
	0.0303	1.95313e-11	0.0275	2.2697	3.15918e-09	0.0606	2.44141e-11	0.0586	4.5394	3.14209e-09	0.1515	2.68555e-11	0.1465	11.3485	3.18848e-09	0.303	2.68555e-11	0.293	22.697	3.12744e-09
	0.0304	2.19727e-11	0.0276	2.2696	3.16162e-09	0.0608	2.44141e-11	0.0588	4.5392	3.14453e-09	0.152	2.44141e-11	0.147	11.348	3.19092e-09	0.304	2.92969e-11	0.294	22.696	3.13232e-09
	0.0305	2.19727e-11	0.0277	2.2695	3.16162e-09	0.061	2.68555e-11	0.059	4.539	3.1543e-09	0.1525	2.44141e-11	0.1475	11.3475	3.18604e-09	0.305	3.17383e-11	0.295	22.695	3.14209e-09
	0.0306	2.19727e-11	0.0278	2.2694	3.16162e-09	0.0612	2.44141e-11	0.0592	4.5388	3.1543e-09	0.153	1.95313e-11	0.148	11.347	3.18848e-09	0.306	2.68555e-11	0.296	22.694	3.14453e-09
	0.0307	2.19727e-11	0.0279	2.2693	3.16162e-09	0.0614	2.19727e-11	0.0594	4.5386	3.1543e-09	0.1535	2.44141e-11	0.1485	11.3465	3.17383e-09	0.307	2.68555e-11	0.297	22.693	3.14697e-09
	0.0308	2.19727e-11	0.028	2.2692	3.16162e-09	0.0616	2.44141e-11	0.0596	4.5384	3.15186e-09	0.154	2.68555e-11	0.149	11.346	3.18359e-09	0.308	3.17383e-11	0.298	22.692	3.13965e-09
	0.0309	1.70898e-11	0.0281	2.2691	3.15918e-09	0.0618	2.44141e-11	0.0598	4.5382	3.1543e-09	0.1545	2.68555e-11	0.1495	11.3455	3.16895e-09	0.309	2.92969e-11	0.299	22.691	3.13965e-09
	0.031	1.70898e-11	0.0282	2.269	3.1543e-09	0.062	2.44141e-11	0.06	4.538	3.15674e-09	0.155	3.17383e-11	0.15	11.345	3.18115e-09	0.31	2.92969e-11	0.3	22.69	3.14209e-09
	0.0311	1.70898e-11	0.0283	2.2689	3.14941e-09	0.0622	2.19727e-11	0.0602	4.5378	3.15918e-09	0.1555	3.17383e-11	0.1505	11.3445	3.18115e-09	0.311	3.17383e-11	0.301	22.689	3.13477e-09
	0.0312	1.70898e-11	0.0284	2.2688	3.14941e-09	0.0624	2.19727e-11	0.0604	4.5376	3.15186e-09	0.156	3.17383e-11	0.151	11.344	3.18359e-09	0.312	3.17383e-11	0.302	22.688	3.12988e-09
	0.0313	1.70898e-11	0.0285	2.2687	3.15186e-09	0.0626	2.44141e-11	0.0606	4.5374	3.1543e-09	0.1565	3.17383e-11	0.1515	11.3435	3.18604e-09	0.313	3.41797e-11	0.303	22.687	3.13477e-09
	0.0314	1.70898e-11	0.0286	2.2686	3.1543e-09	0.0628	2.68555e-11	0.0608	4.5372	3.15918e-09	0.157	2.68555e-11	0.152	11.343	3.18848e-09	0.314	3.17383e-11	0.304	22.686	3.12988e-09
	0.0315	1.46484e-11	0.0287	2.2685	3.1543e-09	0.063	2.44141e-11	0.061	4.537	3.1543e-09	0.1575	2.44141e-11	0.1525	11.3425	3.18359e-09	0.315	3.17383e-11	0.305	22.685	3.13477e-09
	0.0316	1.46484e-11	0.0288	2.2684	3.1543e-09	0.0632	2.44141e-11	0.0612	4.5368	3.14697e-09	0.158	2.68555e-11	0.153	11.342	3.18604e-09	0.316	2.92969e-11	0.306	22.684	3.13477e-09
	0.0317	1.46484e-11	0.0289	2.2683	3.15918e-09	0.0634	2.68555e-11	0.0614	4.5366	3.14453e-09	0.1585	2.92969e-11	0.1535	11.3415	3.18604e-09	0.317	3.66211e-11	0.307	22.683	3.12256e-09
	0.0318	1.46484e-11	0.029	2.2682	3.16162e-09	0.0636	2.92969e-11	0.0616	4.5364	3.14697e-09	0.159	2.92969e-11	0.154	11.341	3.17871e-09	0.318	3.90625e-11	0.308	22.682	3.15186e-09
	0.0319	1.2207e-11	0.0291	2.2681	3.16406e-09	0.0638	2.92969e-11	0.0618	4.5362	3.15918e-09	0.1595	2.44141e-11	0.1545	11.3405	3.18115e-09	0.319	3.41797e-11	0.309	22.681	3.13721e-09
	0.032	1.46484e-11	0.0292	2.268	3.16406e-09	0.064	2.92969e-11	0.062	4.536	3.15674e-09	0.16	2.68555e-11	0.155	11.34	3.17871e-09	0.32	3.41797e-11	0.31	22.68	3.14453e-09
	0.0321	1.46484e-11	0.0293	2.2679	3.16162e-09	0.0642	2.68555e-11	0.0622	4.5358	3.15918e-09	0.1605	2.44141e-11	0.1555	11.3395	3.18359e-09	0.321	2.92969e-11	0.311	22.679	3.14209e-09
	0.0322	1.70898e-11	0.0294	2.2678	3.16162e-09	0.0644	2.68555e-11	0.0624	4.5356	3.16162e-09	0.161	2.68555e-11	0.156	11.339	3.17627e-09	0.322	2.92969e-11	0.312	22.678	3.15674e-09
	0.0323	1.70898e-11	0.0295	2.2677	3.15918e-09	0.0646	2.68555e-11	0.0626	4.5354	3.15918e-09	0.1615	2.44141e-11	0.1565	11.3385	3.1958e-09	0.323	2.68555e-11	0.313	22.677	3.14697e-09
	0.0324	1.95313e-11	0.0296	2.2676	3.15674e-09	0.0648	2.44141e-11	0.0628	4.5352	3.14941e-09	0.162	2.19727e-11	0.157	11.338	3.18848e-09	0.324	2.44141e-11	0.314	22.676	3.13965e-09
	0.0325	1.95313e-11	0.0297	2.2675	3.1543e-09	0.065	2.92969e-11	0.063	4.535	3.1543e-09	0.1625	2.68555e-11	0.1575	11.3375	3.19092e-09	0.325	2.92969e-11	0.315	22.675	3.14209e-09
	0.0326	1.70898e-11	0.0298	2.2674	3.1543e-09	0.0652	2.68555e-11	0.0632	4.5348	3.14941e-09	0.163	2.68555e-11	0.158	11.337	3.17871e-09	0.326	3.41797e-11	0.316	22.674	3.13477e-09
	0.0327	1.70898e-11	0.0299	2.2673	3.15674e-09	0.0654	2.92969e-11	0.0634	4.5346	3.14697e-09	0.1635	2.68555e-11	0.1585	11.3365	3.17871e-09	0.327	3.90625e-11	0.317	22.673	3.14209e-09
	0.0328	1.70898e-11	0.03	2.2672	3.16162e-09	0.0656	3.17383e-11	0.0636	4.5344	3.1543e-09	0.164	2.68555e-11	0.159	11.336	3.17383e-09	0.328	3.41797e-11	0.318	22.672	3.13721e-09
	0.0329	1.46484e-11	0.0301	2.2671	3.1665e-09	0.0658	3.17383e-11	0.0638	4.5342	3.15674e-09	0.1645	2.68555e-11	0.1595	11.3355	3.17627e-09	0.329	3.41797e-11	0.319	22.671	3.13965e-09
	0.033	1.2207e-11	0.0302	2.267	3.17139e-09	0.066	3.17383e-11	0.064	4.534	3.15918e-09	0.165	2.44141e-11	0.16	11.335	3.18604e-09	0.33	3.66211e-11	0.32	22.67	3.13477e-09
	0.0331	1.46484e-11	0.0303	2.2669	3.17627e-09	0.0662	3.17383e-11	0.0642	4.5338	3.1543e-09	0.1655	2.44141e-11	0.1605	11.3345	3.17871e-09	0.331	3.41797e-11	0.321	22.669	3.12988e-09
	0.0332	1.46484e-11	0.0304	2.2668	3.17627e-09	0.0664	3.17383e-11	0.0644	4.5336	3.15186e-09	0.166	2.68555e-11	0.161	11.334	3.17871e-09	0.332	3.41797e-11	0.322	22.668	3.13477e-09
	0.0333	1.70898e-11	0.0305	2.2667	3.17383e-09	0.0666	3.41797e-11	0.0646	4.5334	3.1543e-09	0.1665	2.68555e-11	0.1615	11.3335	3.19092e-09	0.333	3.66211e-11	0.323	22.667	3.14209e-09
	0.0334	1.70898e-11	0.0306	2.2666	3.17627e-09	0.0668	3.17383e-11	0.0648	4.5332	3.15674e-09	0.167	2.68555e-11	0.162	11.333	3.18604e-09	0.334	3.41797e-11	0.324	22.666	3.13965e-09
	0.0335	1.46484e-11	0.0307	2.2665	3.17627e-09	0.067	3.17383e-11	0.065	4.533	3.1543e-09	0.1675	2.68555e-11	0.1625	11.3325	3.17139e-09	0.335	3.17383e-11	0.325	22.665	3.14941e-09
	0.0336	1.70898e-11	0.0308	2.2664	3.17627e-09	0.0672	3.17383e-11	0.0652	4.5328	3.15674e-09	0.168	2.19727e-11	0.163	11.332	3.17627e-09	0.336	2.92969e-11	0.326	22.664	3.13721e-09
	0.0337	1.70898e-11	0.0309	2.2663	3.17383e-09	0.0674	2.92969e-11	0.0654	4.5326	3.1665e-09	0.1685	2.68555e-11	0.1635	11.3315	3.19092e-09	0.337	2.92969e-11	0.327	22.663	3.13721e-09
	0.0338	1.70898e-11	0.031	2.2662	3.17139e-09	0.0676	2.92969e-11	0.0656	4.5324	3.15918e-09	0.169	2.44141e-11	0.164	11.331	3.19336e-09	0.338	3.41797e-11	0.328	22.662	3.13477e-09
	0.0339	1.95313e-11	0.0311	2.2661	3.16895e-09	0.0678	3.17383e-11	0.0658	4.5322	3.15918e-09	0.1695	2.44141e-11	0.1645	11.3305	3.18115e-09	0.339	3.66211e-11	0.329	22.661	3.14453e-09
	0.034	1.70898e-11	0.0312	2.266	3.16406e-09	0.068	2.92969e-11	0.066	4.532	3.15674e-09	0.17	2.44141e-11	0.165	11.33	3.18115e-09	0.34	3.66211e-11	0.33	22.66	3.13965e-09
	0.0341	1.95313e-11	0.0313	2.2659	3.16406e-09	0.0682	2.68555e-11	0.0662	4.5318	3.16406e-09	0.1705	2.68555e-11	0.1655	11.3295	3.19092e-09	0.341	3.41797e-11	0.331	22.659	3.14209e-09
	0.0342	1.95313e-11	0.0314	2.2658	3.16895e-09	0.0684	2.68555e-11	0.0664	4.5316	3.16406e-09	0.171	2.92969e-11	0.166	11.329	3.17627e-09	0.342	3.41797e-11	0.332	22.658	3.14697e-09
	0.0343	1.70898e-11	0.0315	2.2657	3.17383e-09	0.0686	2.68555e-11	0.0666	4.5314	3.15918e-09	0.1715	2.92969e-11	0.1665	11.3285	3.18115e-09	0.343	3.17383e-11	0.333	22.657	3.15186e-09
	0.0344	1.95313e-11	0.0316	2.2656	3.17627e-09	0.0688	2.68555e-11	0.0668	4.5312	3.15674e-09	0.172	2.68555e-11	0.167	11.328	3.17627e-09	0.344	2.92969e-11	0.334	22.656	3.13721e-09
	0.0345	2.19727e-11	0.0317	2.2655	3.17871e-09	0.069	2.44141e-11	0.067	4.531	3.16406e-09	0.1725	2.44141e-11	0.1675	11.3275	3.17871e-09	0.345	2.19727e-11	0.335	22.655	3.15186e-09
	0.0346	1.95313e-11	0.0318	2.2654	3.17871e-09	0.0692	2.44141e-11	0.0672	4.5308	3.16162e-09	0.173	2.44141e-11	0.168	11.327	3.19092e-09	0.346	3.17383e-11	0.336	22.654	3.15186e-09
	0.0347	1.95313e-11	0.0319	2.2653	3.18115e-09	0.0694	2.68555e-11	0.0674	4.5306	3.15918e-09	0.1735	2.19727e-11	0.1685	11.3265	3.18359e-09	0.347	3.17383e-11	0.337	22.653	3.14453e-09
	0.0348	1.95313e-11	0.032	2.2652	3.17871e-09	0.0696	2.92969e-11	0.0676	4.5304	3.15186e-09	0.174	2.44141e-11	0.169	11.326	3.18359e-09	0.348	3.66211e-11	0.338	22.652	3.13721e-09
	0.0349	1.95313e-11	0.0321	2.2651	3.17627e-09	0.0698	2.92969e-11	0.0678	4.5302	3.14453e-09	0.1745	2.68555e-11	0.1695	11.3255	3.18848e-09	0.349	3.41797e-11	0.339	22.651	3.13477e-09
	0.035	1.95313e-11	0.0322	2.265	3.17627e-09	0.07	2.92969e-11	0.068	4.53	3.14697e-09	0.175	2.68555e-11	0.17	11.325	3.18848e-09	0.35	3.17383e-11	0.34	22.65	3.13965e-09
	0.0351	2.19727e-11	0.0323	2.2649	3.17627e-09	0.0702	3.17383e-11	0.0682	4.5298	3.15674e-09	0.1755	2.92969e-11	0.1705	11.3245	3.18359e-09	0.351	3.17383e-11	0.341	22.649	3.13232e-09
	0.0352	2.19727e-11	0.0324	2.2648	3.17383e-09	0.0704	3.41797e-11	0.0684	4.5296	3.15918e-09	0.176	2.92969e-11	0.171	11.324	3.19336e-09	0.352	3.66211e-11	0.342	22.648	3.13232e-09
	0.0353	1.95313e-11	0.0325	2.2647	3.17139e-09	0.0706	3.41797e-11	0.0686	4.5294	3.15674e-09	0.1765	2.68555e-11	0.1715	11.3235	3.17871e-09	0.353	3.66211e-11	0.343	22.647	3.13965e-09
	0.0354	1.95313e-11	0.0326	2.2646	3.17139e-09	0.0708	3.41797e-11	0.0688	4.5292	3.15674e-09	0.177	2.44141e-11	0.172	11.323	3.18604e-09	0.354	4.15039e-11	0.344	22.646	3.13721e-09
	0.0355	2.19727e-11	0.0327	2.2645	3.16895e-09	0.071	3.41797e-11	0.069	4.529	3.16406e-09	0.1775	2.68555e-11	0.1725	11.3225	3.18604e-09	0.355	3.66211e-11	0.345	22.645	3.13477e-09
	0.0356	2.19727e-11	0.0328	2.2644	3.17139e-09	0.0712	3.17383e-11	0.0692	4.5288	3.16162e-09	0.178	2.68555e-11	0.173	11.322	3.17139e-09	0.356	4.15039e-11	0.346	22.644	3.12988e-09
	0.0357	1.95313e-11	0.0329	2.2643	3.17139e-09	0.0714	3.41797e-11	0.0694	4.5286	3.15674e-09	0.1785	2.68555e-11	0.1735	11.3215	3.17871e-09	0.357	3.90625e-11	0.347	22.643	3.13232e-09
	0.0358	2.19727e-11	0.033	2.2642	3.17383e-09	0.0716	3.41797e-11	0.0696	4.5284	3.16162e-09	0.179	2.44141e-11	0.174	11.321	3.18359e-09	0.358	3.90625e-11	0.348	22.642	3.13965e-09
	0.0359	1.95313e-11	0.0331	2.2641	3.17383e-09	0.0718	3.17383e-11	0.0698	4.5282	3.1665e-09	0.1795	2.68555e-11	0.1745	11.3205	3.17871e-09	0.359	3.90625e-11	0.349	22.641	3.13477e-09
	0.036	1.95313e-11	0.0332	2.264	3.17383e-09	0.072	3.17383e-11	0.07	4.528	3.1665e-09	0.18	2.44141e-11	0.175	11.32	3.17139e-09	0.36	3.66211e-11	0.35	22.64	3.14209e-09
	0.0361	1.95313e-11	0.0333	2.2639	3.17139e-09	0.0722	2.92969e-11	0.0702	4.5278	3.16406e-09	0.1805	2.68555e-11	0.1755	11.3195	3.18115e-09	0.361	3.41797e-11	0.351	22.639	3.13721e-09
	0.0362	1.95313e-11	0.0334	2.2638	3.16895e-09	0.0724	2.92969e-11	0.0704	4.5276	3.1665e-09	0.181	2.68555e-11	0.176	11.319	3.18604e-09	0.362	3.66211e-11	0.352	22.638	3.13965e-09
	0.0363	2.19727e-11	0.0335	2.2637	3.16406e-09	0.0726	2.92969e-11	0.0706	4.5274	3.16406e-09	0.1815	2.68555e-11	0.1765	11.3185	3.17139e-09	0.363	3.90625e-11	0.353	22.637	3.13232e-09
	0.0364	2.19727e-11	0.0336	2.2636	3.15918e-09	0.0728	2.92969e-11	0.0708	4.5272	3.16406e-09	0.182	2.19727e-11	0.177	11.318	3.18115e-09	0.364	4.15039e-11	0.354	22.636	3.13477e-09
	0.0365	2.19727e-11	0.0337	2.2635	3.1543e-09	0.073	2.68555e-11	0.071	4.527	3.16162e-09	0.1825	2.44141e-11	0.1775	11.3175	3.18359e-09	0.365	4.39453e-11	0.355	22.635	3.13232e-09
	0.0366	2.19727e-11	0.0338	2.2634	3.15674e-09	0.0732	2.68555e-11	0.0712	4.5268	3.16162e-09	0.183	2.68555e-11	0.178	11.317	3.18848e-09	0.366	3.90625e-11	0.356	22.634	3.13721e-09
	0.0367	1.95313e-11	0.0339	2.2633	3.16162e-09	0.0734	2.92969e-11	0.0714	4.5266	3.1543e-09	0.1835	2.68555e-11	0.1785	11.3165	3.18115e-09	0.367	3.90625e-11	0.357	22.633	3.13477e-09
	0.0368	1.95313e-11	0.034	2.2632	3.16406e-09	0.0736	2.92969e-11	0.0716	4.5264	3.14941e-09	0.184	1.95313e-11	0.179	11.316	3.18604e-09	0.368	4.15039e-11	0.358	22.632	3.13965e-09
	0.0369	2.19727e-11	0.0341	2.2631	3.16406e-09	0.0738	2.68555e-11	0.0718	4.5262	3.14941e-09	0.1845	1.95313e-11	0.1795	11.3155	3.17871e-09	0.369	3.66211e-11	0.359	22.631	3.13721e-09
	0.037	1.95313e-11	0.0342	2.263	3.16406e-09	0.074	2.68555e-11	0.072	4.526	3.15186e-09	0.185	2.19727e-11	0.18	11.315	3.19092e-09	0.37	3.66211e-11	0.36	22.63	3.13477e-09
	0.0371	1.95313e-11	0.0343	2.2629	3.16406e-09	0.0742	2.92969e-11	0.0722	4.5258	3.14941e-09	0.1855	2.19727e-11	0.1805	11.3145	3.18604e-09	0.371	2.68555e-11	0.361	22.629	3.13965e-09
	0.0372	1.95313e-11	0.0344	2.2628	3.16406e-09	0.0744	3.41797e-11	0.0724	4.5256	3.13721e-09	0.186	2.44141e-11	0.181	11.314	3.19336e-09	0.372	2.68555e-11	0.362	22.628	3.13232e-09
	0.0373	1.95313e-11	0.0345	2.2627	3.16406e-09	0.0746	3.41797e-11	0.0726	4.5254	3.13477e-09	0.1865	2.44141e-11	0.1815	11.3135	3.18604e-09	0.373	3.66211e-11	0.363	22.627	3.13721e-09
	0.0374	1.95313e-11	0.0346	2.2626	3.16406e-09	0.0748	3.41797e-11	0.0728	4.5252	3.14209e-09	0.187	2.44141e-11	0.182	11.313	3.20312e-09	0.374	4.15039e-11	0.364	22.626	3.13232e-09
	0.0375	1.70898e-11	0.0347	2.2625	3.17139e-09	0.075	3.41797e-11	0.073	4.525	3.14941e-09	0.1875	2.44141e-11	0.1825	11.3125	3.1958e-09	0.375	3.66211e-11	0.365	22.625	3.13477e-09
	0.0376	1.70898e-11	0.0348	2.2624	3.17383e-09	0.0752	3.17383e-11	0.0732	4.5248	3.1543e-09	0.188	2.68555e-11	0.183	11.312	3.18359e-09	0.376	3.17383e-11	0.366	22.624	3.12988e-09
	0.0377	1.70898e-11	0.0349	2.2623	3.16895e-09	0.0754	3.17383e-11	0.0734	4.5246	3.15186e-09	0.1885	2.92969e-11	0.1835	11.3115	3.18848e-09	0.377	3.41797e-11	0.367	22.623	3.13721e-09
	0.0378	1.46484e-11	0.035	2.2622	3.16406e-09	0.0756	3.41797e-11	0.0736	4.5244	3.1543e-09	0.189	2.68555e-11	0.184	11.311	3.19336e-09	0.378	3.66211e-11	0.368	22.622	3.12744e-09
	0.0379	1.70898e-11	0.0351	2.2621	3.16162e-09	0.0758	3.41797e-11	0.0738	4.5242	3.15186e-09	0.1895	2.68555e-11	0.1845	11.3105	3.18848e-09	0.379	3.17383e-11	0.369	22.621	3.12256e-09
	0.038	1.70898e-11	0.0352	2.262	3.16162e-09	0.076	3.66211e-11	0.074	4.524	3.15186e-09	0.19	3.17383e-11	0.185	11.31	3.18359e-09	0.38	3.41797e-11	0.37	22.62	3.13477e-09
	0.0381	1.95313e-11	0.0353	2.2619	3.16406e-09	0.0762	3.41797e-11	0.0742	4.5238	3.14453e-09	0.1905	2.68555e-11	0.1855	11.3095	3.18359e-09	0.381	3.41797e-11	0.371	22.619	3.13232e-09
	0.0382	1.95313e-11	0.0354	2.2618	3.16406e-09	0.0764	2.92969e-11	0.0744	4.5236	3.14209e-09	0.191	2.68555e-11	0.186	11.309	3.18359e-09	0.382	3.17383e-11	0.372	22.618	3.12744e-09
	0.0383	1.95313e-11	0.0355	2.2617	3.16162e-09	0.0766	2.92969e-11	0.0746	4.5234	3.14209e-09	0.1915	2.19727e-11	0.1865	11.3085	3.17871e-09	0.383	3.41797e-11	0.373	22.617	3.12744e-09
	0.0384	2.19727e-11	0.0356	2.2616	3.15918e-09	0.0768	2.92969e-11	0.0748	4.5232	3.14697e-09	0.192	2.19727e-11	0.187	11.308	3.18115e-09	0.384	4.39453e-11	0.374	22.616	3.125e-09
	0.0385	2.19727e-11	0.0357	2.2615	3.15918e-09	0.077	2.92969e-11	0.075	4.523	3.15186e-09	0.1925	2.44141e-11	0.1875	11.3075	3.18359e-09	0.385	4.15039e-11	0.375	22.615	3.13965e-09
	0.0386	2.19727e-11	0.0358	2.2614	3.15918e-09	0.0772	2.92969e-11	0.0752	4.5228	3.15186e-09	0.193	2.44141e-11	0.188	11.307	3.18115e-09	0.386	3.90625e-11	0.376	22.614	3.12988e-09
	0.0387	2.19727e-11	0.0359	2.2613	3.16162e-09	0.0774	2.92969e-11	0.0754	4.5226	3.14941e-09	0.1935	2.44141e-11	0.1885	11.3065	3.19092e-09	0.387	3.66211e-11	0.377	22.613	3.12988e-09
	0.0388	1.95313e-11	0.036	2.2612	3.15918e-09	0.0776	2.68555e-11	0.0756	4.5224	3.1543e-09	0.194	2.92969e-11	0.189	11.306	3.18359e-09	0.388	4.15039e-11	0.378	22.612	3.14453e-09
	0.0389	1.95313e-11	0.0361	2.2611	3.15918e-09	0.0778	2.68555e-11	0.0758	4.5222	3.1543e-09	0.1945	2.92969e-11	0.1895	11.3055	3.19336e-09	0.389	3.90625e-11	0.379	22.611	3.12988e-09
	0.039	1.95313e-11	0.0362	2.261	3.16162e-09	0.078	2.44141e-11	0.076	4.522	3.14209e-09	0.195	2.92969e-11	0.19	11.305	3.18359e-09	0.39	3.66211e-11	0.38	22.61	3.14209e-09
	0.0391	1.46484e-11	0.0363	2.2609	3.16162e-09	0.0782	2.44141e-11	0.0762	4.5218	3.13477e-09	0.1955	3.17383e-11	0.1905	11.3045	3.18604e-09	0.391	3.41797e-11	0.381	22.609	3.12988e-09
	0.0392	1.70898e-11	0.0364	2.2608	3.15918e-09	0.0784	2.44141e-11	0.0764	4.5216	3.13721e-09	0.196	3.17383e-11	0.191	11.304	3.18848e-09	0.392	3.41797e-11	0.382	22.608	3.125e-09
	0.0393	1.70898e-11	0.0365	2.2607	3.16406e-09	0.0786	2.68555e-11	0.0766	4.5214	3.14697e-09	0.1965	2.68555e-11	0.1915	11.3035	3.18604e-09	0.393	4.39453e-11	0.383	22.607	3.12988e-09
	0.0394	1.70898e-11	0.0366	2.2606	3.1665e-09	0.0788	2.68555e-11	0.0768	4.5212	3.14697e-09	0.197	2.44141e-11	0.192	11.303	3.19092e-09	0.394	3.90625e-11	0.384	22.606	3.13232e-09
	0.0395	1.95313e-11	0.0367	2.2605	3.17139e-09	0.079	2.68555e-11	0.077	4.521	3.14209e-09	0.1975	2.44141e-11	0.1925	11.3025	3.18359e-09	0.395	3.90625e-11	0.385	22.605	3.11768e-09
	0.0396	1.95313e-11	0.0368	2.2604	3.17139e-09	0.0792	2.44141e-11	0.0772	4.5208	3.13965e-09	0.198	2.44141e-11	0.193	11.302	3.17627e-09	0.396	4.39453e-11	0.386	22.604	3.12744e-09
	0.0397	1.95313e-11	0.0369	2.2603	3.1665e-09	0.0794	2.44141e-11	0.0774	4.5206	3.14697e-09	0.1985	2.44141e-11	0.1935	11.3015	3.17871e-09	0.397	4.63867e-11	0.387	22.603	3.12744e-09
	0.0398	1.70898e-11	0.037	2.2602	3.16162e-09	0.0796	2.68555e-11	0.0776	4.5204	3.1543e-09	0.199	2.44141e-11	0.194	11.301	3.18359e-09	0.398	5.12695e-11	0.388	22.602	3.13232e-09
	0.0399	1.70898e-11	0.0371	2.2601	3.15918e-09	0.0798	2.68555e-11	0.0778	4.5202	3.1543e-09	0.1995	2.68555e-11	0.1945	11.3005	3.18848e-09	0.399	4.15039e-11	0.389	22.601	3.125e-09
	0.04	1.95313e-11	0.0372	2.26	3.1543e-09	0.08	2.68555e-11	0.078	4.52	3.14697e-09	0.2	2.92969e-11	0.195	11.3	3.18604e-09	0.4	4.15039e-11	0.39	22.6	3.12988e-09
	0.0401	1.70898e-11	0.0373	2.2599	3.15674e-09	0.0802	2.92969e-11	0.0782	4.5198	3.14453e-09	0.2005	2.68555e-11	0.1955	11.2995	3.18359e-09	0.401	4.63867e-11	0.391	22.599	3.13232e-09
	0.0402	1.70898e-11	0.0374	2.2598	3.15674e-09	0.0804	3.17383e-11	0.0784	4.5196	3.13477e-09	0.201	2.68555e-11	0.196	11.299	3.17871e-09	0.402	4.63867e-11	0.392	22.598	3.15186e-09
	0.0403	1.70898e-11	0.0375	2.2597	3.1543e-09	0.0806	3.17383e-11	0.0786	4.5194	3.13965e-09	0.2015	2.68555e-11	0.1965	11.2985	3.18604e-09	0.403	4.39453e-11	0.393	22.597	3.14453e-09
	0.0404	1.70898e-11	0.0376	2.2596	3.1543e-09	0.0808	3.17383e-11	0.0788	4.5192	3.14209e-09	0.202	2.68555e-11	0.197	11.298	3.1958e-09	0.404	4.88281e-11	0.394	22.596	3.13965e-09
	0.0405	1.70898e-11	0.0377	2.2595	3.15918e-09	0.081	3.17383e-11	0.079	4.519	3.14453e-09	0.2025	2.68555e-11	0.1975	11.2975	3.1958e-09	0.405	5.12695e-11	0.395	22.595	3.125e-09
	0.0406	1.70898e-11	0.0378	2.2594	3.16406e-09	0.0812	3.17383e-11	0.0792	4.5188	3.14697e-09	0.203	3.17383e-11	0.198	11.297	3.20068e-09	0.406	4.63867e-11	0.396	22.594	3.12744e-09
	0.0407	1.70898e-11	0.0379	2.2593	3.17383e-09	0.0814	2.92969e-11	0.0794	4.5186	3.14209e-09	0.2035	3.66211e-11	0.1985	11.2965	3.19336e-09	0.407	3.17383e-11	0.397	22.593	3.12744e-09
	0.0408	1.95313e-11	0.038	2.2592	3.17871e-09	0.0816	3.17383e-11	0.0796	4.5184	3.14209e-09	0.204	3.41797e-11	0.199	11.296	3.19336e-09	0.408	4.15039e-11	0.398	22.592	3.12012e-09
	0.0409	1.70898e-11	0.0381	2.2591	3.17627e-09	0.0818	3.17383e-11	0.0798	4.5182	3.1543e-09	0.2045	2.92969e-11	0.1995	11.2955	3.18359e-09	0.409	3.90625e-11	0.399	22.591	3.12256e-09
	0.041	1.95313e-11	0.0382	2.259	3.17383e-09	0.082	3.17383e-11	0.08	4.518	3.15186e-09	0.205	3.17383e-11	0.2	11.295	3.17871e-09	0.41	3.66211e-11	0.4	22.59	3.12744e-09
	0.0411	1.95313e-11	0.0383	2.2589	3.17139e-09	0.0822	3.41797e-11	0.0802	4.5178	3.14209e-09	0.2055	3.17383e-11	0.2005	11.2945	3.18115e-09	0.411	3.41797e-11	0.401	22.589	3.12988e-09
	0.0412	1.70898e-11	0.0384	2.2588	3.1665e-09	0.0824	3.66211e-11	0.0804	4.5176	3.13721e-09	0.206	2.92969e-11	0.201	11.294	3.18604e-09	0.412	3.17383e-11	0.402	22.588	3.12988e-09
	0.0413	1.70898e-11	0.0385	2.2587	3.16406e-09	0.0826	3.66211e-11	0.0806	4.5174	3.13965e-09	0.2065	2.68555e-11	0.2015	11.2935	3.18359e-09	0.413	3.41797e-11	0.403	22.587	3.14453e-09
	0.0414	1.46484e-11	0.0386	2.2586	3.1665e-09	0.0828	3.41797e-11	0.0808	4.5172	3.14453e-09	0.207	2.68555e-11	0.202	11.293	3.18359e-09	0.414	3.90625e-11	0.404	22.586	3.13477e-09
	0.0415	1.46484e-11	0.0387	2.2585	3.16406e-09	0.083	3.17383e-11	0.081	4.517	3.14453e-09	0.2075	2.19727e-11	0.2025	11.2925	3.17627e-09	0.415	4.39453e-11	0.405	22.585	3.14941e-09
	0.0416	1.46484e-11	0.0388	2.2584	3.1665e-09	0.0832	2.92969e-11	0.0812	4.5168	3.14453e-09	0.208	2.19727e-11	0.203	11.292	3.18115e-09	0.416	3.90625e-11	0.406	22.584	3.13232e-09
	0.0417	1.2207e-11	0.0389	2.2583	3.1665e-09	0.0834	2.92969e-11	0.0814	4.5166	3.14453e-09	0.2085	2.19727e-11	0.2035	11.2915	3.17871e-09	0.417	3.90625e-11	0.407	22.583	3.13232e-09
	0.0418	1.2207e-11	0.039	2.2582	3.16895e-09	0.0836	3.17383e-11	0.0816	4.5164	3.14697e-09	0.209	2.19727e-11	0.204	11.291	3.17627e-09	0.418	4.15039e-11	0.408	22.582	3.12988e-09
	0.0419	1.2207e-11	0.0391	2.2581	3.1665e-09	0.0838	3.41797e-11	0.0818	4.5162	3.1543e-09	0.2095	1.70898e-11	0.2045	11.2905	3.18359e-09	0.419	3.66211e-11	0.409	22.581	3.12988e-09
	0.042	1.2207e-11	0.0392	2.258	3.16406e-09	0.084	3.17383e-11	0.082	4.516	3.15918e-09	0.21	1.70898e-11	0.205	11.29	3.18604e-09	0.42	4.15039e-11	0.41	22.58	3.12256e-09
	0.0421	1.2207e-11	0.0393	2.2579	3.1665e-09	0.0842	3.17383e-11	0.0822	4.5158	3.15674e-09	0.2105	1.95313e-11	0.2055	11.2895	3.18359e-09	0.421	3.66211e-11	0.411	22.579	3.12988e-09
	0.0422	1.2207e-11	0.0394	2.2578	3.1665e-09	0.0844	3.17383e-11	0.0824	4.5156	3.15674e-09	0.211	1.95313e-11	0.206	11.289	3.17383e-09	0.422	3.66211e-11	0.412	22.578	3.13965e-09
	0.0423	1.46484e-11	0.0395	2.2577	3.1665e-09	0.0846	2.92969e-11	0.0826	4.5154	3.16162e-09	0.2115	2.44141e-11	0.2065	11.2885	3.18115e-09	0.423	3.17383e-11	0.413	22.577	3.13477e-09
	0.0424	1.46484e-11	0.0396	2.2576	3.16406e-09	0.0848	2.92969e-11	0.0828	4.5152	3.16162e-09	0.212	2.44141e-11	0.207	11.288	3.17871e-09	0.424	3.41797e-11	0.414	22.576	3.12256e-09
	0.0425	1.46484e-11	0.0397	2.2575	3.1665e-09	0.085	2.92969e-11	0.083	4.515	3.15186e-09	0.2125	2.44141e-11	0.2075	11.2875	3.1665e-09	0.425	3.66211e-11	0.415	22.575	3.12744e-09
	0.0426	1.46484e-11	0.0398	2.2574	3.16406e-09	0.0852	2.68555e-11	0.0832	4.5148	3.15186e-09	0.213	2.68555e-11	0.208	11.287	3.18604e-09	0.426	3.41797e-11	0.416	22.574	3.125e-09
	0.0427	1.46484e-11	0.0399	2.2573	3.16162e-09	0.0854	2.68555e-11	0.0834	4.5146	3.1543e-09	0.2135	2.44141e-11	0.2085	11.2865	3.18359e-09	0.427	3.66211e-11	0.417	22.573	3.12256e-09
	0.0428	1.46484e-11	0.04	2.2572	3.16406e-09	0.0856	2.68555e-11	0.0836	4.5144	3.1543e-09	0.214	2.44141e-11	0.209	11.286	3.18115e-09	0.428	3.66211e-11	0.418	22.572	3.12256e-09
	0.0429	1.70898e-11	0.0401	2.2571	3.16162e-09	0.0858	2.68555e-11	0.0838	4.5142	3.15186e-09	0.2145	2.68555e-11	0.2095	11.2855	3.18359e-09	0.429	3.66211e-11	0.419	22.571	3.13477e-09
	0.043	1.70898e-11	0.0402	2.257	3.16162e-09	0.086	2.44141e-11	0.084	4.514	3.14941e-09	0.215	2.44141e-11	0.21	11.285	3.18848e-09	0.43	3.66211e-11	0.42	22.57	3.14209e-09
	0.0431	1.46484e-11	0.0403	2.2569	3.16162e-09	0.0862	2.44141e-11	0.0842	4.5138	3.15186e-09	0.2155	2.68555e-11	0.2105	11.2845	3.18359e-09	0.431	4.39453e-11	0.421	22.569	3.13477e-09
	0.0432	1.46484e-11	0.0404	2.2568	3.16162e-09	0.0864	1.95313e-11	0.0844	4.5136	3.1543e-09	0.216	2.92969e-11	0.211	11.284	3.17627e-09	0.432	4.39453e-11	0.422	22.568	3.12988e-09
	0.0433	1.46484e-11	0.0405	2.2567	3.15674e-09	0.0866	1.95313e-11	0.0846	4.5134	3.14697e-09	0.2165	3.41797e-11	0.2115	11.2835	3.18604e-09	0.433	3.66211e-11	0.423	22.567	3.12988e-09
	0.0434	1.46484e-11	0.0406	2.2566	3.15674e-09	0.0868	1.95313e-11	0.0848	4.5132	3.14697e-09	0.217	3.66211e-11	0.212	11.283	3.17871e-09	0.434	3.90625e-11	0.424	22.566	3.13232e-09
	0.0435	1.95313e-11	0.0407	2.2565	3.15674e-09	0.087	1.95313e-11	0.085	4.513	3.14941e-09	0.2175	3.90625e-11	0.2125	11.2825	3.16895e-09	0.435	3.90625e-11	0.425	22.565	3.13965e-09
	0.0436	1.70898e-11	0.0408	2.2564	3.15674e-09	0.0872	1.95313e-11	0.0852	4.5128	3.1543e-09	0.218	3.41797e-11	0.213	11.282	3.17871e-09	0.436	4.15039e-11	0.426	22.564	3.13965e-09
	0.0437	1.70898e-11	0.0409	2.2563	3.15918e-09	0.0874	1.95313e-11	0.0854	4.5126	3.15186e-09	0.2185	2.92969e-11	0.2135	11.2815	3.18848e-09	0.437	4.15039e-11	0.427	22.563	3.13477e-09
	0.0438	1.70898e-11	0.041	2.2562	3.16406e-09	0.0876	2.19727e-11	0.0856	4.5124	3.14941e-09	0.219	2.92969e-11	0.214	11.281	3.18604e-09	0.438	4.39453e-11	0.428	22.562	3.14209e-09
	0.0439	1.95313e-11	0.0411	2.2561	3.1665e-09	0.0878	2.44141e-11	0.0858	4.5122	3.14697e-09	0.2195	3.41797e-11	0.2145	11.2805	3.18604e-09	0.439	3.41797e-11	0.429	22.561	3.13721e-09
	0.044	1.95313e-11	0.0412	2.256	3.16895e-09	0.088	2.68555e-11	0.086	4.512	3.15186e-09	0.22	3.90625e-11	0.215	11.28	3.17383e-09	0.44	4.39453e-11	0.43	22.56	3.14209e-09
	0.0441	1.95313e-11	0.0413	2.2559	3.1665e-09	0.0882	2.68555e-11	0.0862	4.5118	3.14941e-09	0.2205	3.90625e-11	0.2155	11.2795	3.17139e-09	0.441	4.88281e-11	0.431	22.559	3.12988e-09
	0.0442	2.19727e-11	0.0414	2.2558	3.1665e-09	0.0884	2.68555e-11	0.0864	4.5116	3.14453e-09	0.221	3.66211e-11	0.216	11.279	3.17627e-09	0.442	4.15039e-11	0.432	22.558	3.13965e-09
	0.0443	2.19727e-11	0.0415	2.2557	3.16895e-09	0.0886	2.68555e-11	0.0866	4.5114	3.14209e-09	0.2215	3.66211e-11	0.2165	11.2785	3.17627e-09	0.443	4.15039e-11	0.433	22.557	3.13232e-09
	0.0444	2.44141e-11	0.0416	2.2556	3.17139e-09	0.0888	2.68555e-11	0.0868	4.5112	3.14453e-09	0.222	3.17383e-11	0.217	11.278	3.18848e-09	0.444	4.39453e-11	0.434	22.556	3.12988e-09
	0.0445	2.44141e-11	0.0417	2.2555	3.16895e-09	0.089	2.92969e-11	0.087	4.511	3.14453e-09	0.2225	3.17383e-11	0.2175	11.2775	3.17383e-09	0.445	3.90625e-11	0.435	22.555	3.13477e-09
	0.0446	2.44141e-11	0.0418	2.2554	3.16162e-09	0.0892	2.92969e-11	0.0872	4.5108	3.14453e-09	0.223	3.66211e-11	0.218	11.277	3.18359e-09	0.446	3.90625e-11	0.436	22.554	3.13477e-09
	0.0447	2.44141e-11	0.0419	2.2553	3.1543e-09	0.0894	2.92969e-11	0.0874	4.5106	3.1543e-09	0.2235	3.66211e-11	0.2185	11.2765	3.19336e-09	0.447	3.41797e-11	0.437	22.553	3.12744e-09
	0.0448	2.19727e-11	0.042	2.2552	3.14941e-09	0.0896	2.92969e-11	0.0876	4.5104	3.15674e-09	0.224	3.90625e-11	0.219	11.276	3.18115e-09	0.448	3.17383e-11	0.438	22.552	3.12988e-09
	0.0449	2.19727e-11	0.0421	2.2551	3.14941e-09	0.0898	3.41797e-11	0.0878	4.5102	3.14941e-09	0.2245	3.66211e-11	0.2195	11.2755	3.17383e-09	0.449	3.17383e-11	0.439	22.551	3.12744e-09
	0.045	2.19727e-11	0.0422	2.255	3.15186e-09	0.09	3.41797e-11	0.088	4.51	3.15186e-09	0.225	3.66211e-11	0.22	11.275	3.18848e-09	0.45	3.41797e-11	0.44	22.55	3.13232e-09
	0.0451	2.19727e-11	0.0423	2.2549	3.1543e-09	0.0902	3.17383e-11	0.0882	4.5098	3.1543e-09	0.2255	3.66211e-11	0.2205	11.2745	3.18848e-09	0.451	3.41797e-11	0.441	22.549	3.12744e-09
	0.0452	2.19727e-11	0.0424	2.2548	3.15918e-09	0.0904	3.17383e-11	0.0884	4.5096	3.16162e-09	0.226	3.17383e-11	0.221	11.274	3.19824e-09	0.452	3.17383e-11	0.442	22.548	3.13721e-09
	0.0453	1.95313e-11	0.0425	2.2547	3.15674e-09	0.0906	3.17383e-11	0.0886	4.5094	3.15918e-09	0.2265	2.92969e-11	0.2215	11.2735	3.18359e-09	0.453	3.17383e-11	0.443	22.547	3.13232e-09
	0.0454	1.95313e-11	0.0426	2.2546	3.15186e-09	0.0908	3.41797e-11	0.0888	4.5092	3.1543e-09	0.227	3.17383e-11	0.222	11.273	3.18848e-09	0.454	3.41797e-11	0.444	22.546	3.13477e-09
	0.0455	1.70898e-11	0.0427	2.2545	3.14941e-09	0.091	3.41797e-11	0.089	4.509	3.15674e-09	0.2275	3.41797e-11	0.2225	11.2725	3.18359e-09	0.455	3.66211e-11	0.445	22.545	3.12256e-09
	0.0456	1.70898e-11	0.0428	2.2544	3.15186e-09	0.0912	3.17383e-11	0.0892	4.5088	3.15674e-09	0.228	3.41797e-11	0.223	11.272	3.18604e-09	0.456	3.66211e-11	0.446	22.544	3.13721e-09
	0.0457	1.70898e-11	0.0429	2.2543	3.16162e-09	0.0914	3.41797e-11	0.0894	4.5086	3.15674e-09	0.2285	2.44141e-11	0.2235	11.2715	3.18604e-09	0.457	3.90625e-11	0.447	22.543	3.12012e-09
	0.0458	1.95313e-11	0.043	2.2542	3.1665e-09	0.0916	3.41797e-11	0.0896	4.5084	3.15674e-09	0.229	2.92969e-11	0.224	11.271	3.19092e-09	0.458	3.90625e-11	0.448	22.542	3.14209e-09
	0.0459	1.95313e-11	0.0431	2.2541	3.1665e-09	0.0918	3.17383e-11	0.0898	4.5082	3.1543e-09	0.2295	2.68555e-11	0.2245	11.2705	3.19092e-09	0.459	3.66211e-11	0.449	22.541	3.14209e-09
	0.046	1.95313e-11	0.0432	2.254	3.16406e-09	0.092	2.92969e-11	0.09	4.508	3.15918e-09	0.23	2.68555e-11	0.225	11.27	3.19092e-09	0.46	3.66211e-11	0.45	22.54	3.13477e-09
	0.0461	1.95313e-11	0.0433	2.2539	3.16162e-09	0.0922	2.92969e-11	0.0902	4.5078	3.1543e-09	0.2305	2.92969e-11	0.2255	11.2695	3.18848e-09	0.461	3.90625e-11	0.451	22.539	3.13965e-09
	0.0462	1.95313e-11	0.0434	2.2538	3.15674e-09	0.0924	2.68555e-11	0.0904	4.5076	3.14453e-09	0.231	2.68555e-11	0.226	11.269	3.17871e-09	0.462	3.41797e-11	0.452	22.538	3.14941e-09
	0.0463	1.70898e-11	0.0435	2.2537	3.15918e-09	0.0926	2.68555e-11	0.0906	4.5074	3.14209e-09	0.2315	3.17383e-11	0.2265	11.2685	3.17627e-09	0.463	4.15039e-11	0.453	22.537	3.13965e-09
	0.0464	1.46484e-11	0.0436	2.2536	3.15918e-09	0.0928	2.68555e-11	0.0908	4.5072	3.14697e-09	0.232	3.66211e-11	0.227	11.268	3.18604e-09	0.464	4.39453e-11	0.454	22.536	3.14453e-09
	0.0465	1.46484e-11	0.0437	2.2535	3.15918e-09	0.093	2.68555e-11	0.091	4.507	3.1543e-09	0.2325	3.41797e-11	0.2275	11.2675	3.17871e-09	0.465	4.63867e-11	0.455	22.535	3.13721e-09
	0.0466	1.70898e-11	0.0438	2.2534	3.15918e-09	0.0932	2.68555e-11	0.0912	4.5068	3.15674e-09	0.233	3.41797e-11	0.228	11.267	3.17627e-09	0.466	4.88281e-11	0.456	22.534	3.12744e-09
	0.0467	1.70898e-11	0.0439	2.2533	3.16406e-09	0.0934	2.68555e-11	0.0914	4.5066	3.1543e-09	0.2335	2.92969e-11	0.2285	11.2665	3.17871e-09	0.467	4.88281e-11	0.457	22.533	3.13477e-09
	0.0468	1.46484e-11	0.044	2.2532	3.16406e-09	0.0936	2.92969e-11	0.0916	4.5064	3.15674e-09	0.234	2.92969e-11	0.229	11.266	3.17627e-09	0.468	4.63867e-11	0.458	22.532	3.12988e-09
	0.0469	1.70898e-11	0.0441	2.2531	3.16162e-09	0.0938	2.92969e-11	0.0918	4.5062	3.16162e-09	0.2345	2.92969e-11	0.2295	11.2655	3.18115e-09	0.469	4.39453e-11	0.459	22.531	3.13232e-09
	0.047	1.95313e-11	0.0442	2.253	3.15674e-09	0.094	3.17383e-11	0.092	4.506	3.16162e-09	0.235	3.17383e-11	0.23	11.265	3.17627e-09	0.47	4.15039e-11	0.46	22.53	3.13477e-09
	0.0471	1.70898e-11	0.0443	2.2529	3.14941e-09	0.0942	3.17383e-11	0.0922	4.5058	3.16162e-09	0.2355	3.17383e-11	0.2305	11.2645	3.17383e-09	0.471	4.15039e-11	0.461	22.529	3.13721e-09
	0.0472	1.70898e-11	0.0444	2.2528	3.14697e-09	0.0944	2.92969e-11	0.0924	4.5056	3.15918e-09	0.236	2.92969e-11	0.231	11.264	3.17383e-09	0.472	4.15039e-11	0.462	22.528	3.13477e-09
	0.0473	1.70898e-11	0.0445	2.2527	3.14941e-09	0.0946	2.68555e-11	0.0926	4.5054	3.15674e-09	0.2365	3.41797e-11	0.2315	11.2635	3.17871e-09	0.473	4.15039e-11	0.463	22.527	3.14209e-09
	0.0474	1.46484e-11	0.0446	2.2526	3.1543e-09	0.0948	2.92969e-11	0.0928	4.5052	3.15918e-09	0.237	3.17383e-11	0.232	11.263	3.18604e-09	0.474	3.66211e-11	0.464	22.526	3.12988e-09
	0.0475	1.46484e-11	0.0447	2.2525	3.15674e-09	0.095	2.68555e-11	0.093	4.505	3.14941e-09	0.2375	2.92969e-11	0.2325	11.2625	3.17871e-09	0.475	3.90625e-11	0.465	22.525	3.12744e-09
	0.0476	1.2207e-11	0.0448	2.2524	3.15674e-09	0.0952	2.68555e-11	0.0932	4.5048	3.14941e-09	0.238	2.92969e-11	0.233	11.262	3.18604e-09	0.476	4.15039e-11	0.466	22.524	3.13965e-09
	0.0477	1.2207e-11	0.0449	2.2523	3.15674e-09	0.0954	2.92969e-11	0.0934	4.5046	3.1543e-09	0.2385	2.92969e-11	0.2335	11.2615	3.16895e-09	0.477	4.15039e-11	0.467	22.523	3.13965e-09
	0.0478	1.46484e-11	0.045	2.2522	3.15918e-09	0.0956	2.92969e-11	0.0936	4.5044	3.15918e-09	0.239	3.66211e-11	0.234	11.261	3.18359e-09	0.478	4.15039e-11	0.468	22.522	3.13232e-09
	0.0479	1.46484e-11	0.0451	2.2521	3.16162e-09	0.0958	3.17383e-11	0.0938	4.5042	3.16162e-09	0.2395	3.66211e-11	0.2345	11.2605	3.17627e-09	0.479	4.15039e-11	0.469	22.521	3.13232e-09
	0.048	1.2207e-11	0.0452	2.252	3.16406e-09	0.096	2.92969e-11	0.094	4.504	3.15918e-09	0.24	3.41797e-11	0.235	11.26	3.17871e-09	0.48	4.39453e-11	0.47	22.52	3.14453e-09
	0.0481	1.2207e-11	0.0453	2.2519	3.16406e-09	0.0962	2.92969e-11	0.0942	4.5038	3.14941e-09	0.2405	3.41797e-11	0.2355	11.2595	3.18115e-09	0.481	4.39453e-11	0.471	22.519	3.13721e-09
	0.0482	1.2207e-11	0.0454	2.2518	3.16162e-09	0.0964	3.17383e-11	0.0944	4.5036	3.14941e-09	0.241	3.17383e-11	0.236	11.259	3.18604e-09	0.482	4.15039e-11	0.472	22.518	3.13721e-09
	0.0483	1.2207e-11	0.0455	2.2517	3.16406e-09	0.0966	3.66211e-11	0.0946	4.5034	3.1543e-09	0.2415	2.92969e-11	0.2365	11.2585	3.17871e-09	0.483	3.41797e-11	0.473	22.517	3.13721e-09
	0.0484	1.2207e-11	0.0456	2.2516	3.16162e-09	0.0968	3.66211e-11	0.0948	4.5032	3.1543e-09	0.242	3.17383e-11	0.237	11.258	3.17627e-09	0.484	4.15039e-11	0.474	22.516	3.13721e-09
	0.0485	1.2207e-11	0.0457	2.2515	3.16406e-09	0.097	3.41797e-11	0.095	4.503	3.15674e-09	0.2425	2.92969e-11	0.2375	11.2575	3.17627e-09	0.485	3.41797e-11	0.475	22.515	3.13477e-09
	0.0486	1.46484e-11	0.0458	2.2514	3.1665e-09	0.0972	3.41797e-11	0.0952	4.5028	3.1543e-09	0.243	2.68555e-11	0.238	11.257	3.19336e-09	0.486	3.66211e-11	0.476	22.514	3.12988e-09
	0.0487	1.46484e-11	0.0459	2.2513	3.1665e-09	0.0974	3.41797e-11	0.0954	4.5026	3.13965e-09	0.2435	2.92969e-11	0.2385	11.2565	3.18359e-09	0.487	4.15039e-11	0.477	22.513	3.13477e-09
	0.0488	1.70898e-11	0.046	2.2512	3.16406e-09	0.0976	3.41797e-11	0.0956	4.5024	3.12744e-09	0.244	3.17383e-11	0.239	11.256	3.17383e-09	0.488	4.63867e-11	0.478	22.512	3.13477e-09
	0.0489	1.70898e-11	0.0461	2.2511	3.1665e-09	0.0978	3.17383e-11	0.0958	4.5022	3.13965e-09	0.2445	2.92969e-11	0.2395	11.2555	3.17139e-09	0.489	4.63867e-11	0.479	22.511	3.13477e-09
	0.049	1.70898e-11	0.0462	2.251	3.1665e-09	0.098	3.41797e-11	0.096	4.502	3.14697e-09	0.245	2.68555e-11	0.24	11.255	3.17383e-09	0.49	4.15039e-11	0.48	22.51	3.13477e-09
	0.0491	1.70898e-11	0.0463	2.2509	3.17139e-09	0.0982	3.66211e-11	0.0962	4.5018	3.14209e-09	0.2455	2.68555e-11	0.2405	11.2545	3.18848e-09	0.491	4.39453e-11	0.481	22.509	3.13721e-09
	0.0492	1.70898e-11	0.0464	2.2508	3.16895e-09	0.0984	3.66211e-11	0.0964	4.5016	3.14697e-09	0.246	2.68555e-11	0.241	11.254	3.18115e-09	0.492	4.39453e-11	0.482	22.508	3.14209e-09
	0.0493	1.95313e-11	0.0465	2.2507	3.16406e-09	0.0986	3.66211e-11	0.0966	4.5014	3.14697e-09	0.2465	3.17383e-11	0.2415	11.2535	3.19092e-09	0.493	3.90625e-11	0.483	22.507	3.13965e-09
	0.0494	1.95313e-11	0.0466	2.2506	3.16162e-09	0.0988	3.41797e-11	0.0968	4.5012	3.1543e-09	0.247	2.92969e-11	0.242	11.253	3.18848e-09	0.494	4.39453e-11	0.484	22.506	3.14453e-09
	0.0495	1.95313e-11	0.0467	2.2505	3.15918e-09	0.099	3.41797e-11	0.097	4.501	3.14697e-09	0.2475	2.68555e-11	0.2425	11.2525	3.18604e-09	0.495	3.66211e-11	0.485	22.505	3.14941e-09
	0.0496	1.95313e-11	0.0468	2.2504	3.16406e-09	0.0992	3.41797e-11	0.0972	4.5008	3.15186e-09	0.248	3.17383e-11	0.243	11.252	3.18359e-09	0.496	3.66211e-11	0.486	22.504	3.13721e-09
	0.0497	1.95313e-11	0.0469	2.2503	3.1665e-09	0.0994	3.17383e-11	0.0974	4.5006	3.15918e-09	0.2485	2.92969e-11	0.2435	11.2515	3.18604e-09	0.497	3.41797e-11	0.487	22.503	3.13232e-09
	0.0498	1.95313e-11	0.047	2.2502	3.16895e-09	0.0996	3.17383e-11	0.0976	4.5004	3.14941e-09	0.249	2.68555e-11	0.244	11.251	3.18359e-09	0.498	4.15039e-11	0.488	22.502	3.14453e-09
	0.0499	1.95313e-11	0.0471	2.2501	3.1665e-09	0.0998	2.92969e-11	0.0978	4.5002	3.14941e-09	0.2495	2.44141e-11	0.2445	11.2505	3.17871e-09	0.499	3.41797e-11	0.489	22.501	3.13232e-09
	0.05	1.95313e-11	0.0472	2.25	3.16162e-09	0.1	2.92969e-11	0.098	4.5	3.14941e-09	0.25	2.92969e-11	0.245	11.25	3.18359e-09	0.5	3.41797e-11	0.49	22.5	3.14209e-09
	0.0501	1.95313e-11	0.0473	2.2499	3.15674e-09	0.1002	3.17383e-11	0.0982	4.4998	3.1543e-09	0.2505	3.41797e-11	0.2455	11.2495	3.19336e-09	0.501	3.17383e-11	0.491	22.499	3.13965e-09
	0.0502	2.19727e-11	0.0474	2.2498	3.1543e-09	0.1004	3.17383e-11	0.0984	4.4996	3.15186e-09	0.251	2.92969e-11	0.246	11.249	3.18115e-09	0.502	3.90625e-11	0.492	22.498	3.14209e-09
	0.0503	2.19727e-11	0.0475	2.2497	3.15674e-09	0.1006	3.41797e-11	0.0986	4.4994	3.15186e-09	0.2515	2.92969e-11	0.2465	11.2485	3.17871e-09	0.503	3.66211e-11	0.493	22.497	3.13477e-09
	0.0504	2.19727e-11	0.0476	2.2496	3.15918e-09	0.1008	3.66211e-11	0.0988	4.4992	3.1543e-09	0.252	3.66211e-11	0.247	11.248	3.18359e-09	0.504	3.66211e-11	0.494	22.496	3.13477e-09
	0.0505	2.44141e-11	0.0477	2.2495	3.16162e-09	0.101	3.41797e-11	0.099	4.499	3.16162e-09	0.2525	3.17383e-11	0.2475	11.2475	3.18604e-09	0.505	4.15039e-11	0.495	22.495	3.13721e-09
	0.0506	2.19727e-11	0.0478	2.2494	3.16406e-09	0.1012	3.17383e-11	0.0992	4.4988	3.1543e-09	0.253	2.92969e-11	0.248	11.247	3.17871e-09	0.506	3.41797e-11	0.496	22.494	3.12988e-09
	0.0507	2.44141e-11	0.0479	2.2493	3.16895e-09	0.1014	2.92969e-11	0.0994	4.4986	3.14697e-09	0.2535	2.19727e-11	0.2485	11.2465	3.17871e-09	0.507	3.66211e-11	0.497	22.493	3.13721e-09
	0.0508	2.19727e-11	0.048	2.2492	3.16895e-09	0.1016	2.68555e-11	0.0996	4.4984	3.14453e-09	0.254	2.44141e-11	0.249	11.246	3.18359e-09	0.508	3.41797e-11	0.498	22.492	3.14209e-09
	0.0509	2.19727e-11	0.0481	2.2491	3.16895e-09	0.1018	2.68555e-11	0.0998	4.4982	3.14697e-09	0.2545	2.44141e-11	0.2495	11.2455	3.17139e-09	0.509	3.41797e-11	0.499	22.491	3.14697e-09
	0.051	2.19727e-11	0.0482	2.249	3.1665e-09	0.102	2.92969e-11	0.1	4.498	3.14941e-09	0.255	2.68555e-11	0.25	11.245	3.17871e-09	0.51	3.41797e-11	0.5	22.49	3.13232e-09
	0.0511	2.19727e-11	0.0483	2.2489	3.1665e-09	0.1022	2.92969e-11	0.1002	4.4978	3.14697e-09	0.2555	2.68555e-11	0.2505	11.2445	3.17139e-09	0.511	3.66211e-11	0.501	22.489	3.14453e-09
	0.0512	2.19727e-11	0.0484	2.2488	3.1665e-09	0.1024	2.92969e-11	0.1004	4.4976	3.14209e-09	0.256	2.44141e-11	0.251	11.244	3.18359e-09	0.512	3.17383e-11	0.502	22.488	3.13721e-09
	0.0513	2.19727e-11	0.0485	2.2487	3.16895e-09	0.1026	3.41797e-11	0.1006	4.4974	3.14453e-09	0.2565	2.19727e-11	0.2515	11.2435	3.18359e-09	0.513	3.66211e-11	0.503	22.487	3.13965e-09
	0.0514	2.19727e-11	0.0486	2.2486	3.16895e-09	0.1028	3.41797e-11	0.1008	4.4972	3.14453e-09	0.257	2.44141e-11	0.252	11.243	3.18848e-09	0.514	4.15039e-11	0.504	22.486	3.14209e-09
	0.0515	1.95313e-11	0.0487	2.2485	3.1665e-09	0.103	3.17383e-11	0.101	4.497	3.14941e-09	0.2575	2.92969e-11	0.2525	11.2425	3.17871e-09	0.515	3.17383e-11	0.505	22.485	3.14209e-09
	0.0516	1.95313e-11	0.0488	2.2484	3.16406e-09	0.1032	3.41797e-11	0.1012	4.4968	3.15186e-09	0.258	3.17383e-11	0.253	11.242	3.18604e-09	0.516	2.92969e-11	0.506	22.484	3.12256e-09
	0.0517	1.95313e-11	0.0489	2.2483	3.16406e-09	0.1034	3.17383e-11	0.1014	4.4966	3.14453e-09	0.2585	2.92969e-11	0.2535	11.2415	3.17871e-09	0.517	2.92969e-11	0.507	22.483	3.13721e-09
	0.0518	1.70898e-11	0.049	2.2482	3.16406e-09	0.1036	3.66211e-11	0.1016	4.4964	3.13965e-09	0.259	2.92969e-11	0.254	11.241	3.18848e-09	0.518	3.90625e-11	0.508	22.482	3.13477e-09
	0.0519	1.95313e-11	0.0491	2.2481	3.16406e-09	0.1038	3.41797e-11	0.1018	4.4962	3.14697e-09	0.2595	2.92969e-11	0.2545	11.2405	3.18359e-09	0.519	3.90625e-11	0.509	22.481	3.13721e-09
	0.052	1.95313e-11	0.0492	2.248	3.16406e-09	0.104	3.41797e-11	0.102	4.496	3.14941e-09	0.26	2.68555e-11	0.255	11.24	3.19092e-09	0.52	3.41797e-11	0.51	22.48	3.13232e-09
	0.0521	1.95313e-11	0.0493	2.2479	3.16406e-09	0.1042	3.17383e-11	0.1022	4.4958	3.14941e-09	0.2605	2.92969e-11	0.2555	11.2395	3.18359e-09	0.521	4.15039e-11	0.511	22.479	3.13477e-09
	0.0522	1.70898e-11	0.0494	2.2478	3.16406e-09	0.1044	3.17383e-11	0.1024	4.4956	3.14941e-09	0.261	3.17383e-11	0.256	11.239	3.17871e-09	0.522	4.15039e-11	0.512	22.478	3.14209e-09
	0.0523	1.70898e-11	0.0495	2.2477	3.16162e-09	0.1046	3.17383e-11	0.1026	4.4954	3.14453e-09	0.2615	3.41797e-11	0.2565	11.2385	3.17139e-09	0.523	3.90625e-11	0.513	22.477	3.13965e-09
	0.0524	1.70898e-11	0.0496	2.2476	3.15918e-09	0.1048	3.17383e-11	0.1028	4.4952	3.14941e-09	0.262	3.17383e-11	0.257	11.238	3.18604e-09	0.524	4.15039e-11	0.514	22.476	3.14209e-09
	0.0525	1.95313e-11	0.0497	2.2475	3.16162e-09	0.105	3.41797e-11	0.103	4.495	3.15674e-09	0.2625	2.92969e-11	0.2575	11.2375	3.17871e-09	0.525	5.12695e-11	0.515	22.475	3.13721e-09
	0.0526	1.95313e-11	0.0498	2.2474	3.15918e-09	0.1052	3.17383e-11	0.1032	4.4948	3.15186e-09	0.263	2.44141e-11	0.258	11.237	3.16406e-09	0.526	4.15039e-11	0.516	22.474	3.12256e-09
	0.0527	1.95313e-11	0.0499	2.2473	3.15674e-09	0.1054	3.41797e-11	0.1034	4.4946	3.1543e-09	0.2635	2.19727e-11	0.2585	11.2365	3.17383e-09	0.527	4.88281e-11	0.517	22.473	3.12988e-09
	0.0528	1.95313e-11	0.05	2.2472	3.1543e-09	0.1056	3.41797e-11	0.1036	4.4944	3.14941e-09	0.264	2.68555e-11	0.259	11.236	3.17383e-09	0.528	3.66211e-11	0.518	22.472	3.14453e-09
	0.0529	1.95313e-11	0.0501	2.2471	3.15186e-09	0.1058	3.66211e-11	0.1038	4.4942	3.14697e-09	0.2645	2.68555e-11	0.2595	11.2355	3.18848e-09	0.529	3.90625e-11	0.519	22.471	3.13477e-09
	0.053	1.70898e-11	0.0502	2.247	3.15186e-09	0.106	3.17383e-11	0.104	4.494	3.15186e-09	0.265	2.68555e-11	0.26	11.235	3.18604e-09	0.53	3.90625e-11	0.52	22.47	3.14453e-09
	0.0531	1.70898e-11	0.0503	2.2469	3.1543e-09	0.1062	3.17383e-11	0.1042	4.4938	3.14697e-09	0.2655	2.68555e-11	0.2605	11.2345	3.18115e-09	0.531	3.41797e-11	0.521	22.469	3.13721e-09
	0.0532	1.70898e-11	0.0504	2.2468	3.15674e-09	0.1064	2.92969e-11	0.1044	4.4936	3.14941e-09	0.266	2.92969e-11	0.261	11.234	3.18848e-09	0.532	3.41797e-11	0.522	22.468	3.12744e-09
	0.0533	1.95313e-11	0.0505	2.2467	3.15918e-09	0.1066	2.68555e-11	0.1046	4.4934	3.1543e-09	0.2665	3.17383e-11	0.2615	11.2335	3.18359e-09	0.533	3.41797e-11	0.523	22.467	3.13232e-09
	0.0534	1.95313e-11	0.0506	2.2466	3.16406e-09	0.1068	2.68555e-11	0.1048	4.4932	3.15918e-09	0.267	2.92969e-11	0.262	11.233	3.18604e-09	0.534	3.17383e-11	0.524	22.466	3.13965e-09
	0.0535	2.19727e-11	0.0507	2.2465	3.1665e-09	0.107	2.68555e-11	0.105	4.493	3.15918e-09	0.2675	2.44141e-11	0.2625	11.2325	3.17871e-09	0.535	2.92969e-11	0.525	22.465	3.13965e-09
	0.0536	2.19727e-11	0.0508	2.2464	3.1665e-09	0.1072	2.44141e-11	0.1052	4.4928	3.1543e-09	0.268	2.44141e-11	0.263	11.232	3.17383e-09	0.536	3.17383e-11	0.526	22.464	3.12744e-09
	0.0537	2.19727e-11	0.0509	2.2463	3.16406e-09	0.1074	2.68555e-11	0.1054	4.4926	3.15186e-09	0.2685	2.44141e-11	0.2635	11.2315	3.17139e-09	0.537	3.90625e-11	0.527	22.463	3.12256e-09
	0.0538	2.19727e-11	0.051	2.2462	3.16162e-09	0.1076	2.68555e-11	0.1056	4.4924	3.14941e-09	0.269	2.68555e-11	0.264	11.231	3.17383e-09	0.538	3.17383e-11	0.528	22.462	3.12744e-09
	0.0539	1.95313e-11	0.0511	2.2461	3.16406e-09	0.1078	2.44141e-11	0.1058	4.4922	3.1543e-09	0.2695	2.92969e-11	0.2645	11.2305	3.1958e-09	0.539	3.66211e-11	0.529	22.461	3.14209e-09
	0.054	2.19727e-11	0.0512	2.246	3.15918e-09	0.108	2.68555e-11	0.106	4.492	3.15918e-09	0.27	2.92969e-11	0.265	11.23	3.19336e-09	0.54	3.90625e-11	0.53	22.46	3.14209e-09
	0.0541	1.95313e-11	0.0513	2.2459	3.15918e-09	0.1082	2.44141e-11	0.1062	4.4918	3.1543e-09	0.2705	3.17383e-11	0.2655	11.2295	3.20068e-09	0.541	3.41797e-11	0.531	22.459	3.13232e-09
	0.0542	1.95313e-11	0.0514	2.2458	3.15674e-09	0.1084	2.44141e-11	0.1064	4.4916	3.15186e-09	0.271	3.17383e-11	0.266	11.229	3.18848e-09	0.542	3.90625e-11	0.532	22.458	3.13721e-09
	0.0543	1.70898e-11	0.0515	2.2457	3.15674e-09	0.1086	2.44141e-11	0.1066	4.4914	3.1543e-09	0.2715	3.41797e-11	0.2665	11.2285	3.18604e-09	0.543	4.39453e-11	0.533	22.457	3.13477e-09
	0.0544	1.95313e-11	0.0516	2.2456	3.15674e-09	0.1088	2.92969e-11	0.1068	4.4912	3.15186e-09	0.272	3.66211e-11	0.267	11.228	3.18848e-09	0.544	3.66211e-11	0.534	22.456	3.12744e-09
	0.0545	1.70898e-11	0.0517	2.2455	3.16162e-09	0.109	3.17383e-11	0.107	4.491	3.14941e-09	0.2725	3.41797e-11	0.2675	11.2275	3.19092e-09	0.545	3.90625e-11	0.535	22.455	3.125e-09
	0.0546	1.46484e-11	0.0518	2.2454	3.1665e-09	0.1092	3.41797e-11	0.1072	4.4908	3.14697e-09	0.273	3.66211e-11	0.268	11.227	3.1958e-09	0.546	4.63867e-11	0.536	22.454	3.12744e-09
	0.0547	1.70898e-11	0.0519	2.2453	3.16895e-09	0.1094	3.41797e-11	0.1074	4.4906	3.14697e-09	0.2735	3.66211e-11	0.2685	11.2265	3.19824e-09	0.547	5.12695e-11	0.537	22.453	3.12744e-09
	0.0548	1.70898e-11	0.052	2.2452	3.17139e-09	0.1096	3.17383e-11	0.1076	4.4904	3.1543e-09	0.274	3.41797e-11	0.269	11.226	3.19824e-09	0.548	4.39453e-11	0.538	22.452	3.12012e-09
	0.0549	1.70898e-11	0.0521	2.2451	3.16895e-09	0.1098	3.17383e-11	0.1078	4.4902	3.14453e-09	0.2745	3.66211e-11	0.2695	11.2255	3.18848e-09	0.549	4.39453e-11	0.539	22.451	3.125e-09
	0.055	1.95313e-11	0.0522	2.245	3.1665e-09	0.11	2.92969e-11	0.108	4.49	3.14941e-09	0.275	3.66211e-11	0.27	11.225	3.17871e-09	0.55	4.39453e-11	0.54	22.45	3.14453e-09
	0.0551	1.95313e-11	0.0523	2.2449	3.16406e-09	0.1102	2.68555e-11	0.1082	4.4898	3.14941e-09	0.2755	3.17383e-11	0.2705	11.2245	3.18848e-09	0.551	4.15039e-11	0.541	22.449	3.14453e-09
	0.0552	1.70898e-11	0.0524	2.2448	3.16406e-09	0.1104	2.44141e-11	0.1084	4.4896	3.13965e-09	0.276	2.92969e-11	0.271	11.224	3.18359e-09	0.552	4.15039e-11	0.542	22.448	3.13232e-09
	0.0553	1.70898e-11	0.0525	2.2447	3.16406e-09	0.1106	2.44141e-11	0.1086	4.4894	3.13721e-09	0.2765	3.17383e-11	0.2715	11.2235	3.17627e-09	0.553	3.66211e-11	0.543	22.447	3.13232e-09
	0.0554	1.46484e-11	0.0526	2.2446	3.16406e-09	0.1108	2.68555e-11	0.1088	4.4892	3.14453e-09	0.277	3.17383e-11	0.272	11.223	3.17871e-09	0.554	3.90625e-11	0.544	22.446	3.12744e-09
	0.0555	1.70898e-11	0.0527	2.2445	3.16162e-09	0.111	2.92969e-11	0.109	4.489	3.14941e-09	0.2775	3.17383e-11	0.2725	11.2225	3.18115e-09	0.555	3.66211e-11	0.545	22.445	3.125e-09
	0.0556	1.46484e-11	0.0528	2.2444	3.15674e-09	0.1112	2.68555e-11	0.1092	4.4888	3.1543e-09	0.278	3.17383e-11	0.273	11.222	3.1958e-09	0.556	4.15039e-11	0.546	22.444	3.13477e-09
	0.0557	1.70898e-11	0.0529	2.2443	3.14941e-09	0.1114	2.68555e-11	0.1094	4.4886	3.15674e-09	0.2785	2.92969e-11	0.2735	11.2215	3.20068e-09	0.557	3.66211e-11	0.547	22.443	3.14453e-09
	0.0558	1.70898e-11	0.053	2.2442	3.14697e-09	0.1116	2.44141e-11	0.1096	4.4884	3.1543e-09	0.279	3.41797e-11	0.274	11.221	3.19824e-09	0.558	3.17383e-11	0.548	22.442	3.12988e-09
	0.0559	1.70898e-11	0.0531	2.2441	3.14697e-09	0.1118	2.44141e-11	0.1098	4.4882	3.15186e-09	0.2795	3.41797e-11	0.2745	11.2205	3.1958e-09	0.559	3.90625e-11	0.549	22.441	3.13477e-09
	0.056	1.70898e-11	0.0532	2.244	3.14941e-09	0.112	2.44141e-11	0.11	4.488	3.14941e-09	0.28	3.41797e-11	0.275	11.22	3.20312e-09	0.56	4.39453e-11	0.55	22.44	3.12988e-09
	0.0561	1.70898e-11	0.0533	2.2439	3.14941e-09	0.1122	2.44141e-11	0.1102	4.4878	3.15186e-09	0.2805	3.90625e-11	0.2755	11.2195	3.19824e-09	0.561	3.90625e-11	0.551	22.439	3.14453e-09
	0.0562	1.95313e-11	0.0534	2.2438	3.14941e-09	0.1124	2.44141e-11	0.1104	4.4876	3.14941e-09	0.281	3.66211e-11	0.276	11.219	3.1958e-09	0.562	4.15039e-11	0.552	22.438	3.13965e-09
	0.0563	1.70898e-11	0.0535	2.2437	3.14941e-09	0.1126	2.44141e-11	0.1106	4.4874	3.1543e-09	0.2815	3.90625e-11	0.2765	11.2185	3.19824e-09	0.563	3.90625e-11	0.553	22.437	3.13721e-09
	0.0564	1.70898e-11	0.0536	2.2436	3.14941e-09	0.1128	2.44141e-11	0.1108	4.4872	3.1543e-09	0.282	3.41797e-11	0.277	11.218	3.19824e-09	0.564	4.39453e-11	0.554	22.436	3.13721e-09
	0.0565	1.46484e-11	0.0537	2.2435	3.15186e-09	0.113	2.44141e-11	0.111	4.487	3.14697e-09	0.2825	3.66211e-11	0.2775	11.2175	3.19336e-09	0.565	4.39453e-11	0.555	22.435	3.14209e-09
	0.0566	1.2207e-11	0.0538	2.2434	3.15186e-09	0.1132	2.44141e-11	0.1112	4.4868	3.14941e-09	0.283	3.66211e-11	0.278	11.217	3.19092e-09	0.566	3.90625e-11	0.556	22.434	3.14697e-09
	0.0567	1.46484e-11	0.0539	2.2433	3.1543e-09	0.1134	2.44141e-11	0.1114	4.4866	3.14941e-09	0.2835	3.17383e-11	0.2785	11.2165	3.19336e-09	0.567	3.90625e-11	0.557	22.433	3.14209e-09
	0.0568	1.46484e-11	0.054	2.2432	3.1543e-09	0.1136	2.68555e-11	0.1116	4.4864	3.1543e-09	0.284	2.68555e-11	0.279	11.216	3.19824e-09	0.568	3.17383e-11	0.558	22.432	3.13965e-09
	0.0569	1.46484e-11	0.0541	2.2431	3.1543e-09	0.1138	2.44141e-11	0.1118	4.4862	3.15674e-09	0.2845	2.44141e-11	0.2795	11.2155	3.18848e-09	0.569	3.41797e-11	0.559	22.431	3.14697e-09
	0.057	1.46484e-11	0.0542	2.243	3.1543e-09	0.114	2.44141e-11	0.112	4.486	3.15186e-09	0.285	2.44141e-11	0.28	11.215	3.18848e-09	0.57	3.41797e-11	0.56	22.43	3.15186e-09
	0.0571	1.46484e-11	0.0543	2.2429	3.15674e-09	0.1142	2.19727e-11	0.1122	4.4858	3.14697e-09	0.2855	2.68555e-11	0.2805	11.2145	3.17139e-09	0.571	2.92969e-11	0.561	22.429	3.14941e-09
	0.0572	1.70898e-11	0.0544	2.2428	3.15674e-09	0.1144	2.19727e-11	0.1124	4.4856	3.14697e-09	0.286	2.92969e-11	0.281	11.214	3.18604e-09	0.572	3.66211e-11	0.562	22.428	3.14453e-09
	0.0573	1.46484e-11	0.0545	2.2427	3.15674e-09	0.1146	2.19727e-11	0.1126	4.4854	3.14453e-09	0.2865	2.92969e-11	0.2815	11.2135	3.18115e-09	0.573	3.90625e-11	0.563	22.427	3.14209e-09
	0.0574	1.46484e-11	0.0546	2.2426	3.15918e-09	0.1148	2.44141e-11	0.1128	4.4852	3.14453e-09	0.287	3.17383e-11	0.282	11.213	3.17871e-09	0.574	4.39453e-11	0.564	22.426	3.13232e-09
	0.0575	1.70898e-11	0.0547	2.2425	3.16162e-09	0.115	2.19727e-11	0.113	4.485	3.13965e-09	0.2875	2.68555e-11	0.2825	11.2125	3.19092e-09	0.575	3.90625e-11	0.565	22.425	3.13232e-09
	0.0576	1.46484e-11	0.0548	2.2424	3.16895e-09	0.1152	2.44141e-11	0.1132	4.4848	3.13721e-09	0.288	2.68555e-11	0.283	11.212	3.19336e-09	0.576	3.66211e-11	0.566	22.424	3.13721e-09
	0.0577	1.46484e-11	0.0549	2.2423	3.16895e-09	0.1154	2.44141e-11	0.1134	4.4846	3.14941e-09	0.2885	2.44141e-11	0.2835	11.2115	3.18115e-09	0.577	4.15039e-11	0.567	22.423	3.14453e-09
	0.0578	1.2207e-11	0.055	2.2422	3.1665e-09	0.1156	2.44141e-11	0.1136	4.4844	3.1543e-09	0.289	2.44141e-11	0.284	11.211	3.1958e-09	0.578	3.90625e-11	0.568	22.422	3.13965e-09
	0.0579	1.2207e-11	0.0551	2.2421	3.16406e-09	0.1158	2.19727e-11	0.1138	4.4842	3.14697e-09	0.2895	2.19727e-11	0.2845	11.2105	3.19336e-09	0.579	4.39453e-11	0.569	22.421	3.14697e-09
	0.058	1.2207e-11	0.0552	2.242	3.16406e-09	0.116	2.44141e-11	0.114	4.484	3.14453e-09	0.29	2.19727e-11	0.285	11.21	3.19092e-09	0.58	5.12695e-11	0.57	22.42	3.14209e-09
	0.0581	9.76563e-12	0.0553	2.2419	3.16406e-09	0.1162	2.44141e-11	0.1142	4.4838	3.14697e-09	0.2905	2.44141e-11	0.2855	11.2095	3.1958e-09	0.581	4.15039e-11	0.571	22.419	3.1543e-09
	0.0582	1.46484e-11	0.0554	2.2418	3.16406e-09	0.1164	2.19727e-11	0.1144	4.4836	3.14209e-09	0.291	2.19727e-11	0.286	11.209	3.18115e-09	0.582	4.39453e-11	0.572	22.418	3.15186e-09
	0.0583	1.46484e-11	0.0555	2.2417	3.15674e-09	0.1166	2.19727e-11	0.1146	4.4834	3.14453e-09	0.2915	2.44141e-11	0.2865	11.2085	3.18115e-09	0.583	5.12695e-11	0.573	22.417	3.14697e-09
	0.0584	1.2207e-11	0.0556	2.2416	3.15918e-09	0.1168	2.44141e-11	0.1148	4.4832	3.14453e-09	0.292	2.68555e-11	0.287	11.208	3.18848e-09	0.584	4.15039e-11	0.574	22.416	3.14453e-09
	0.0585	1.2207e-11	0.0557	2.2415	3.15918e-09	0.117	2.44141e-11	0.115	4.483	3.13477e-09	0.2925	2.19727e-11	0.2875	11.2075	3.17871e-09	0.585	4.15039e-11	0.575	22.415	3.14209e-09
	0.0586	1.2207e-11	0.0558	2.2414	3.15918e-09	0.1172	2.44141e-11	0.1152	4.4828	3.13477e-09	0.293	2.68555e-11	0.288	11.207	3.18604e-09	0.586	3.90625e-11	0.576	22.414	3.14941e-09
	0.0587	1.46484e-11	0.0559	2.2413	3.15918e-09	0.1174	2.68555e-11	0.1154	4.4826	3.13965e-09	0.2935	3.17383e-11	0.2885	11.2065	3.18359e-09	0.587	3.17383e-11	0.577	22.413	3.14941e-09
	0.0588	1.2207e-11	0.056	2.2412	3.15186e-09	0.1176	2.68555e-11	0.1156	4.4824	3.13721e-09	0.294	3.41797e-11	0.289	11.206	3.18848e-09	0.588	3.66211e-11	0.578	22.412	3.14453e-09
	0.0589	1.2207e-11	0.0561	2.2411	3.14941e-09	0.1178	2.92969e-11	0.1158	4.4822	3.13721e-09	0.2945	3.17383e-11	0.2895	11.2055	3.18115e-09	0.589	3.90625e-11	0.579	22.411	3.14697e-09
	0.059	1.2207e-11	0.0562	2.241	3.14697e-09	0.118	2.68555e-11	0.116	4.482	3.13965e-09	0.295	2.92969e-11	0.29	11.205	3.19336e-09	0.59	3.41797e-11	0.58	22.41	3.14453e-09
	0.0591	1.2207e-11	0.0563	2.2409	3.14697e-09	0.1182	2.68555e-11	0.1162	4.4818	3.14453e-09	0.2955	3.17383e-11	0.2905	11.2045	3.19336e-09	0.591	3.17383e-11	0.581	22.409	3.13721e-09
	0.0592	1.2207e-11	0.0564	2.2408	3.15186e-09	0.1184	2.68555e-11	0.1164	4.4816	3.14941e-09	0.296	2.44141e-11	0.291	11.204	3.19336e-09	0.592	3.66211e-11	0.582	22.408	3.12988e-09
	0.0593	1.2207e-11	0.0565	2.2407	3.15674e-09	0.1186	2.68555e-11	0.1166	4.4814	3.14697e-09	0.2965	2.44141e-11	0.2915	11.2035	3.20068e-09	0.593	2.92969e-11	0.583	22.407	3.13232e-09
	0.0594	9.76563e-12	0.0566	2.2406	3.15918e-09	0.1188	2.92969e-11	0.1168	4.4812	3.14453e-09	0.297	2.19727e-11	0.292	11.203	3.19092e-09	0.594	3.17383e-11	0.584	22.406	3.14453e-09
	0.0595	9.76563e-12	0.0567	2.2405	3.15674e-09	0.119	3.17383e-11	0.117	4.481	3.13721e-09	0.2975	2.19727e-11	0.2925	11.2025	3.19336e-09	0.595	2.92969e-11	0.585	22.405	3.14697e-09
	0.0596	9.76563e-12	0.0568	2.2404	3.16162e-09	0.1192	3.41797e-11	0.1172	4.4808	3.13965e-09	0.298	2.19727e-11	0.293	11.202	3.19336e-09	0.596	2.92969e-11	0.586	22.404	3.14209e-09
	0.0597	9.76563e-12	0.0569	2.2403	3.16406e-09	0.1194	3.41797e-11	0.1174	4.4806	3.13965e-09	0.2985	2.68555e-11	0.2935	11.2015	3.18115e-09	0.597	2.92969e-11	0.587	22.403	3.13721e-09
	0.0598	9.76563e-12	0.057	2.2402	3.1665e-09	0.1196	3.17383e-11	0.1176	4.4804	3.13965e-09	0.299	3.17383e-11	0.294	11.201	3.17383e-09	0.598	3.41797e-11	0.588	22.402	3.13965e-09
	0.0599	9.76563e-12	0.0571	2.2401	3.16406e-09	0.1198	2.92969e-11	0.1178	4.4802	3.13965e-09	0.2995	2.92969e-11	0.2945	11.2005	3.18115e-09	0.599	3.66211e-11	0.589	22.401	3.14697e-09
	0.06	1.2207e-11	0.0572	2.24	3.15918e-09	0.12	2.68555e-11	0.118	4.48	3.13965e-09	0.3	2.44141e-11	0.295	11.2	3.18848e-09	0.6	3.17383e-11	0.59	22.4	3.13965e-09
	0.0601	1.2207e-11	0.0573	2.2399	3.1543e-09	0.1202	2.68555e-11	0.1182	4.4798	3.13965e-09	0.3005	3.41797e-11	0.2955	11.1995	3.18604e-09	0.601	3.17383e-11	0.591	22.399	3.14209e-09
	0.0602	1.2207e-11	0.0574	2.2398	3.15186e-09	0.1204	2.92969e-11	0.1184	4.4796	3.14697e-09	0.301	3.17383e-11	0.296	11.199	3.19092e-09	0.602	2.68555e-11	0.592	22.398	3.14697e-09
	0.0603	1.2207e-11	0.0575	2.2397	3.15186e-09	0.1206	3.17383e-11	0.1186	4.4794	3.14209e-09	0.3015	2.92969e-11	0.2965	11.1985	3.18848e-09	0.603	3.66211e-11	0.593	22.397	3.1543e-09
	0.0604	1.2207e-11	0.0576	2.2396	3.14941e-09	0.1208	3.17383e-11	0.1188	4.4792	3.13721e-09	0.302	2.44141e-11	0.297	11.198	3.17871e-09	0.604	3.90625e-11	0.594	22.396	3.14453e-09
	0.0605	1.2207e-11	0.0577	2.2395	3.14941e-09	0.121	3.17383e-11	0.119	4.479	3.13477e-09	0.3025	2.19727e-11	0.2975	11.1975	3.17871e-09	0.605	3.66211e-11	0.595	22.395	3.13965e-09
	0.0606	1.2207e-11	0.0578	2.2394	3.14697e-09	0.1212	3.17383e-11	0.1192	4.4788	3.13477e-09	0.303	2.68555e-11	0.298	11.197	3.18604e-09	0.606	4.15039e-11	0.596	22.394	3.13232e-09
	0.0607	1.2207e-11	0.0579	2.2393	3.14453e-09	0.1214	2.92969e-11	0.1194	4.4786	3.12988e-09	0.3035	2.92969e-11	0.2985	11.1965	3.18115e-09	0.607	4.39453e-11	0.597	22.393	3.13477e-09
	0.0608	1.2207e-11	0.058	2.2392	3.14453e-09	0.1216	3.66211e-11	0.1196	4.4784	3.13721e-09	0.304	2.92969e-11	0.299	11.196	3.17871e-09	0.608	3.41797e-11	0.598	22.392	3.13721e-09
	0.0609	1.2207e-11	0.0581	2.2391	3.14941e-09	0.1218	3.66211e-11	0.1198	4.4782	3.14941e-09	0.3045	2.92969e-11	0.2995	11.1955	3.18848e-09	0.609	3.41797e-11	0.599	22.391	3.13721e-09
	0.061	1.46484e-11	0.0582	2.239	3.14941e-09	0.122	3.90625e-11	0.12	4.478	3.1543e-09	0.305	2.92969e-11	0.3	11.195	3.19336e-09	0.61	3.66211e-11	0.6	22.39	3.13232e-09
	0.0611	1.2207e-11	0.0583	2.2389	3.14941e-09	0.1222	3.66211e-11	0.1202	4.4778	3.15186e-09	0.3055	3.17383e-11	0.3005	11.1945	3.1958e-09	0.611	3.17383e-11	0.601	22.389	3.12744e-09
	0.0612	1.2207e-11	0.0584	2.2388	3.14941e-09	0.1224	3.41797e-11	0.1204	4.4776	3.15674e-09	0.306	2.92969e-11	0.301	11.194	3.19336e-09	0.612	3.17383e-11	0.602	22.388	3.125e-09
	0.0613	1.2207e-11	0.0585	2.2387	3.15186e-09	0.1226	3.41797e-11	0.1206	4.4774	3.15918e-09	0.3065	2.92969e-11	0.3015	11.1935	3.19092e-09	0.613	3.41797e-11	0.603	22.387	3.13477e-09
	0.0614	1.46484e-11	0.0586	2.2386	3.15674e-09	0.1228	3.17383e-11	0.1208	4.4772	3.16162e-09	0.307	2.92969e-11	0.302	11.193	3.1958e-09	0.614	3.90625e-11	0.604	22.386	3.11768e-09
	0.0615	1.2207e-11	0.0587	2.2385	3.15918e-09	0.123	2.92969e-11	0.121	4.477	3.15918e-09	0.3075	3.41797e-11	0.3025	11.1925	3.19336e-09	0.615	3.90625e-11	0.605	22.385	3.125e-09
	0.0616	1.2207e-11	0.0588	2.2384	3.1543e-09	0.1232	2.92969e-11	0.1212	4.4768	3.15186e-09	0.308	3.66211e-11	0.303	11.192	3.18848e-09	0.616	3.90625e-11	0.606	22.384	3.13721e-09
	0.0617	1.2207e-11	0.0589	2.2383	3.15186e-09	0.1234	2.92969e-11	0.1214	4.4766	3.14697e-09	0.3085	3.17383e-11	0.3035	11.1915	3.20557e-09	0.617	3.66211e-11	0.607	22.383	3.12988e-09
	0.0618	1.2207e-11	0.059	2.2382	3.15186e-09	0.1236	2.92969e-11	0.1216	4.4764	3.14941e-09	0.309	3.17383e-11	0.304	11.191	3.20312e-09	0.618	3.41797e-11	0.608	22.382	3.13721e-09
	0.0619	1.2207e-11	0.0591	2.2381	3.14941e-09	0.1238	3.17383e-11	0.1218	4.4762	3.1543e-09	0.3095	3.17383e-11	0.3045	11.1905	3.20801e-09	0.619	3.17383e-11	0.609	22.381	3.13965e-09
	0.062	1.46484e-11	0.0592	2.238	3.1543e-09	0.124	3.41797e-11	0.122	4.476	3.1543e-09	0.31	3.17383e-11	0.305	11.19	3.1958e-09	0.62	3.90625e-11	0.61	22.38	3.13477e-09
	0.0621	1.46484e-11	0.0593	2.2379	3.15674e-09	0.1242	3.66211e-11	0.1222	4.4758	3.1543e-09	0.3105	3.17383e-11	0.3055	11.1895	3.19336e-09	0.621	3.66211e-11	0.611	22.379	3.13965e-09
	0.0622	1.46484e-11	0.0594	2.2378	3.15674e-09	0.1244	3.41797e-11	0.1224	4.4756	3.14941e-09	0.311	3.17383e-11	0.306	11.189	3.19336e-09	0.622	3.41797e-11	0.612	22.378	3.125e-09
	0.0623	1.46484e-11	0.0595	2.2377	3.15674e-09	0.1246	3.41797e-11	0.1226	4.4754	3.15674e-09	0.3115	3.17383e-11	0.3065	11.1885	3.19092e-09	0.623	2.92969e-11	0.613	22.377	3.13232e-09
	0.0624	1.46484e-11	0.0596	2.2376	3.15674e-09	0.1248	3.41797e-11	0.1228	4.4752	3.16406e-09	0.312	3.17383e-11	0.307	11.188	3.18359e-09	0.624	3.17383e-11	0.614	22.376	3.12988e-09
	0.0625	1.46484e-11	0.0597	2.2375	3.1543e-09	0.125	3.17383e-11	0.123	4.475	3.15674e-09	0.3125	3.41797e-11	0.3075	11.1875	3.18359e-09	0.625	3.17383e-11	0.615	22.375	3.13477e-09
	0.0626	1.46484e-11	0.0598	2.2374	3.15186e-09	0.1252	2.92969e-11	0.1232	4.4748	3.15674e-09	0.313	3.17383e-11	0.308	11.187	3.18604e-09	0.626	3.66211e-11	0.616	22.374	3.13477e-09
	0.0627	1.46484e-11	0.0599	2.2373	3.1543e-09	0.1254	2.92969e-11	0.1234	4.4746	3.15674e-09	0.3135	3.17383e-11	0.3085	11.1865	3.1958e-09	0.627	3.17383e-11	0.617	22.373	3.13232e-09
	0.0628	1.46484e-11	0.06	2.2372	3.14941e-09	0.1256	2.92969e-11	0.1236	4.4744	3.15186e-09	0.314	2.68555e-11	0.309	11.186	3.18115e-09	0.628	3.17383e-11	0.618	22.372	3.13965e-09
	0.0629	1.70898e-11	0.0601	2.2371	3.15186e-09	0.1258	2.92969e-11	0.1238	4.4742	3.15186e-09	0.3145	2.92969e-11	0.3095	11.1855	3.17871e-09	0.629	3.41797e-11	0.619	22.371	3.13721e-09
	0.063	1.70898e-11	0.0602	2.237	3.15186e-09	0.126	3.17383e-11	0.124	4.474	3.15918e-09	0.315	2.44141e-11	0.31	11.185	3.18359e-09	0.63	3.41797e-11	0.62	22.37	3.13477e-09
	0.0631	1.70898e-11	0.0603	2.2369	3.1543e-09	0.1262	2.68555e-11	0.1242	4.4738	3.16406e-09	0.3155	2.44141e-11	0.3105	11.1845	3.18115e-09	0.631	2.92969e-11	0.621	22.369	3.125e-09
	0.0632	1.70898e-11	0.0604	2.2368	3.1543e-09	0.1264	2.92969e-11	0.1244	4.4736	3.16406e-09	0.316	2.19727e-11	0.311	11.184	3.18604e-09	0.632	3.90625e-11	0.622	22.368	3.13965e-09
	0.0633	1.95313e-11	0.0605	2.2367	3.15186e-09	0.1266	3.17383e-11	0.1246	4.4734	3.15918e-09	0.3165	2.44141e-11	0.3115	11.1835	3.18604e-09	0.633	3.90625e-11	0.623	22.367	3.13965e-09
	0.0634	1.95313e-11	0.0606	2.2366	3.14697e-09	0.1268	2.92969e-11	0.1248	4.4732	3.15918e-09	0.317	2.19727e-11	0.312	11.183	3.18115e-09	0.634	4.39453e-11	0.624	22.366	3.14453e-09
	0.0635	1.95313e-11	0.0607	2.2365	3.14697e-09	0.127	3.17383e-11	0.125	4.473	3.1543e-09	0.3175	1.95313e-11	0.3125	11.1825	3.18359e-09	0.635	3.66211e-11	0.625	22.365	3.13965e-09
	0.0636	1.95313e-11	0.0608	2.2364	3.14453e-09	0.1272	3.41797e-11	0.1252	4.4728	3.14941e-09	0.318	2.44141e-11	0.313	11.182	3.1665e-09	0.636	3.66211e-11	0.626	22.364	3.13721e-09
	0.0637	1.95313e-11	0.0609	2.2363	3.14453e-09	0.1274	3.41797e-11	0.1254	4.4726	3.14941e-09	0.3185	2.92969e-11	0.3135	11.1815	3.17871e-09	0.637	3.90625e-11	0.627	22.363	3.125e-09
	0.0638	1.95313e-11	0.061	2.2362	3.14697e-09	0.1276	3.66211e-11	0.1256	4.4724	3.14941e-09	0.319	2.68555e-11	0.314	11.181	3.17383e-09	0.638	4.15039e-11	0.628	22.362	3.13232e-09
	0.0639	2.19727e-11	0.0611	2.2361	3.14941e-09	0.1278	3.17383e-11	0.1258	4.4722	3.13965e-09	0.3195	2.92969e-11	0.3145	11.1805	3.17627e-09	0.639	3.90625e-11	0.629	22.361	3.13477e-09
	0.064	2.19727e-11	0.0612	2.236	3.15186e-09	0.128	3.17383e-11	0.126	4.472	3.14453e-09	0.32	2.92969e-11	0.315	11.18	3.17383e-09	0.64	4.15039e-11	0.63	22.36	3.13721e-09
	0.0641	2.19727e-11	0.0613	2.2359	3.1543e-09	0.1282	2.92969e-11	0.1262	4.4718	3.14941e-09	0.3205	2.92969e-11	0.3155	11.1795	3.17383e-09	0.641	4.15039e-11	0.631	22.359	3.13232e-09
	0.0642	2.19727e-11	0.0614	2.2358	3.1543e-09	0.1284	2.92969e-11	0.1264	4.4716	3.14697e-09	0.321	3.17383e-11	0.316	11.179	3.17383e-09	0.642	4.63867e-11	0.632	22.358	3.14697e-09
	0.0643	2.19727e-11	0.0615	2.2357	3.15186e-09	0.1286	3.41797e-11	0.1266	4.4714	3.14697e-09	0.3215	3.41797e-11	0.3165	11.1785	3.17383e-09	0.643	4.39453e-11	0.633	22.357	3.13232e-09
	0.0644	2.19727e-11	0.0616	2.2356	3.14697e-09	0.1288	3.41797e-11	0.1268	4.4712	3.15186e-09	0.322	2.68555e-11	0.317	11.178	3.19092e-09	0.644	3.66211e-11	0.634	22.356	3.12988e-09
	0.0645	2.44141e-11	0.0617	2.2355	3.14453e-09	0.129	2.92969e-11	0.127	4.471	3.1543e-09	0.3225	2.68555e-11	0.3175	11.1775	3.18604e-09	0.645	4.15039e-11	0.635	22.355	3.13477e-09
	0.0646	1.95313e-11	0.0618	2.2354	3.13965e-09	0.1292	2.68555e-11	0.1272	4.4708	3.14697e-09	0.323	2.44141e-11	0.318	11.177	3.18848e-09	0.646	3.90625e-11	0.636	22.354	3.12256e-09
	0.0647	1.95313e-11	0.0619	2.2353	3.13965e-09	0.1294	2.92969e-11	0.1274	4.4706	3.14453e-09	0.3235	2.68555e-11	0.3185	11.1765	3.18848e-09	0.647	4.15039e-11	0.637	22.353	3.13721e-09
	0.0648	2.19727e-11	0.062	2.2352	3.14453e-09	0.1296	2.92969e-11	0.1276	4.4704	3.15186e-09	0.324	2.68555e-11	0.319	11.176	3.19336e-09	0.648	3.90625e-11	0.638	22.352	3.13477e-09
	0.0649	2.19727e-11	0.0621	2.2351	3.15186e-09	0.1298	2.92969e-11	0.1278	4.4702	3.14941e-09	0.3245	2.92969e-11	0.3195	11.1755	3.18604e-09	0.649	3.90625e-11	0.639	22.351	3.13477e-09
	0.065	2.19727e-11	0.0622	2.235	3.1543e-09	0.13	2.92969e-11	0.128	4.47	3.14453e-09	0.325	2.68555e-11	0.32	11.175	3.1958e-09	0.65	3.90625e-11	0.64	22.35	3.13477e-09
	0.0651	2.19727e-11	0.0623	2.2349	3.15674e-09	0.1302	2.44141e-11	0.1282	4.4698	3.13721e-09	0.3255	2.44141e-11	0.3205	11.1745	3.19336e-09	0.651	4.15039e-11	0.641	22.349	3.13477e-09
	0.0652	2.19727e-11	0.0624	2.2348	3.1543e-09	0.1304	2.19727e-11	0.1284	4.4696	3.14209e-09	0.326	2.44141e-11	0.321	11.174	3.18359e-09	0.652	3.66211e-11	0.642	22.348	3.14209e-09
	0.0653	2.19727e-11	0.0625	2.2347	3.1543e-09	0.1306	2.19727e-11	0.1286	4.4694	3.14697e-09	0.3265	2.92969e-11	0.3215	11.1735	3.19092e-09	0.653	3.90625e-11	0.643	22.347	3.14697e-09
	0.0654	2.19727e-11	0.0626	2.2346	3.1543e-09	0.1308	2.19727e-11	0.1288	4.4692	3.1543e-09	0.327	2.92969e-11	0.322	11.173	3.19336e-09	0.654	3.90625e-11	0.644	22.346	3.13965e-09
	0.0655	2.19727e-11	0.0627	2.2345	3.15674e-09	0.131	2.19727e-11	0.129	4.469	3.1543e-09	0.3275	2.92969e-11	0.3225	11.1725	3.20312e-09	0.655	3.66211e-11	0.645	22.345	3.13721e-09
	0.0656	2.68555e-11	0.0628	2.2344	3.15674e-09	0.1312	2.19727e-11	0.1292	4.4688	3.1543e-09	0.328	2.68555e-11	0.323	11.172	3.20068e-09	0.656	3.90625e-11	0.646	22.344	3.12988e-09
	0.0657	2.68555e-11	0.0629	2.2343	3.1543e-09	0.1314	2.19727e-11	0.1294	4.4686	3.1543e-09	0.3285	2.68555e-11	0.3235	11.1715	3.18604e-09	0.657	3.90625e-11	0.647	22.343	3.14453e-09
	0.0658	2.44141e-11	0.063	2.2342	3.15186e-09	0.1316	2.44141e-11	0.1296	4.4684	3.14697e-09	0.329	2.68555e-11	0.324	11.171	3.19824e-09	0.658	3.66211e-11	0.648	22.342	3.13965e-09
	0.0659	2.68555e-11	0.0631	2.2341	3.14941e-09	0.1318	2.44141e-11	0.1298	4.4682	3.14697e-09	0.3295	3.41797e-11	0.3245	11.1705	3.19092e-09	0.659	3.66211e-11	0.649	22.341	3.13721e-09
	0.066	2.44141e-11	0.0632	2.234	3.14453e-09	0.132	2.44141e-11	0.13	4.468	3.14697e-09	0.33	2.44141e-11	0.325	11.17	3.18359e-09	0.66	4.15039e-11	0.65	22.34	3.12988e-09
	0.0661	2.44141e-11	0.0633	2.2339	3.14453e-09	0.1322	2.44141e-11	0.1302	4.4678	3.15186e-09	0.3305	2.92969e-11	0.3255	11.1695	3.19336e-09	0.661	4.63867e-11	0.651	22.339	3.12012e-09
	0.0662	2.19727e-11	0.0634	2.2338	3.14941e-09	0.1324	2.19727e-11	0.1304	4.4676	3.1543e-09	0.331	2.92969e-11	0.326	11.169	3.18359e-09	0.662	4.39453e-11	0.652	22.338	3.13721e-09
	0.0663	1.95313e-11	0.0635	2.2337	3.14941e-09	0.1326	2.19727e-11	0.1306	4.4674	3.14697e-09	0.3315	3.17383e-11	0.3265	11.1685	3.19336e-09	0.663	4.88281e-11	0.653	22.337	3.13721e-09
	0.0664	1.95313e-11	0.0636	2.2336	3.14941e-09	0.1328	2.19727e-11	0.1308	4.4672	3.14209e-09	0.332	3.17383e-11	0.327	11.168	3.19092e-09	0.664	4.88281e-11	0.654	22.336	3.13477e-09
	0.0665	1.95313e-11	0.0637	2.2335	3.15186e-09	0.133	2.44141e-11	0.131	4.467	3.14453e-09	0.3325	3.17383e-11	0.3275	11.1675	3.19092e-09	0.665	4.15039e-11	0.655	22.335	3.14453e-09
	0.0666	2.19727e-11	0.0638	2.2334	3.15674e-09	0.1332	2.68555e-11	0.1312	4.4668	3.14453e-09	0.333	2.92969e-11	0.328	11.167	3.20312e-09	0.666	3.66211e-11	0.656	22.334	3.13232e-09
	0.0667	2.19727e-11	0.0639	2.2333	3.15918e-09	0.1334	2.44141e-11	0.1314	4.4666	3.14453e-09	0.3335	2.92969e-11	0.3285	11.1665	3.1958e-09	0.667	3.66211e-11	0.657	22.333	3.13477e-09
	0.0668	2.19727e-11	0.064	2.2332	3.15674e-09	0.1336	2.68555e-11	0.1316	4.4664	3.14209e-09	0.334	2.92969e-11	0.329	11.166	3.18848e-09	0.668	3.41797e-11	0.658	22.332	3.14453e-09
	0.0669	2.19727e-11	0.0641	2.2331	3.1543e-09	0.1338	2.44141e-11	0.1318	4.4662	3.13965e-09	0.3345	2.92969e-11	0.3295	11.1655	3.1958e-09	0.669	3.90625e-11	0.659	22.331	3.13721e-09
	0.067	2.19727e-11	0.0642	2.233	3.14941e-09	0.134	2.92969e-11	0.132	4.466	3.14209e-09	0.335	2.68555e-11	0.33	11.165	3.1958e-09	0.67	3.90625e-11	0.66	22.33	3.14453e-09
	0.0671	2.19727e-11	0.0643	2.2329	3.14697e-09	0.1342	2.92969e-11	0.1322	4.4658	3.1543e-09	0.3355	2.92969e-11	0.3305	11.1645	3.18848e-09	0.671	3.90625e-11	0.661	22.329	3.13477e-09
	0.0672	1.95313e-11	0.0644	2.2328	3.15186e-09	0.1344	3.17383e-11	0.1324	4.4656	3.15186e-09	0.336	3.41797e-11	0.331	11.164	3.18359e-09	0.672	3.41797e-11	0.662	22.328	3.13965e-09
	0.0673	1.70898e-11	0.0645	2.2327	3.1543e-09	0.1346	3.17383e-11	0.1326	4.4654	3.14697e-09	0.3365	2.68555e-11	0.3315	11.1635	3.18359e-09	0.673	3.66211e-11	0.663	22.327	3.13721e-09
	0.0674	1.46484e-11	0.0646	2.2326	3.1543e-09	0.1348	3.17383e-11	0.1328	4.4652	3.13721e-09	0.337	2.92969e-11	0.332	11.163	3.17871e-09	0.674	3.90625e-11	0.664	22.326	3.12988e-09
	0.0675	1.70898e-11	0.0647	2.2325	3.1543e-09	0.135	2.92969e-11	0.133	4.465	3.14209e-09	0.3375	2.92969e-11	0.3325	11.1625	3.17383e-09	0.675	3.66211e-11	0.665	22.325	3.13721e-09
	0.0676	1.70898e-11	0.0648	2.2324	3.15674e-09	0.1352	2.68555e-11	0.1332	4.4648	3.14209e-09	0.338	2.68555e-11	0.333	11.162	3.17383e-09	0.676	3.66211e-11	0.666	22.324	3.12744e-09
	0.0677	1.46484e-11	0.0649	2.2323	3.1543e-09	0.1354	2.68555e-11	0.1334	4.4646	3.13721e-09	0.3385	2.92969e-11	0.3335	11.1615	3.18359e-09	0.677	3.41797e-11	0.667	22.323	3.13477e-09
	0.0678	1.46484e-11	0.065	2.2322	3.1543e-09	0.1356	2.68555e-11	0.1336	4.4644	3.14209e-09	0.339	2.92969e-11	0.334	11.161	3.17871e-09	0.678	3.66211e-11	0.668	22.322	3.13721e-09
	0.0679	1.46484e-11	0.0651	2.2321	3.15918e-09	0.1358	2.68555e-11	0.1338	4.4642	3.14209e-09	0.3395	2.92969e-11	0.3345	11.1605	3.18604e-09	0.679	4.15039e-11	0.669	22.321	3.14453e-09
	0.068	1.46484e-11	0.0652	2.232	3.15918e-09	0.136	2.44141e-11	0.134	4.464	3.14941e-09	0.34	3.17383e-11	0.335	11.16	3.18359e-09	0.68	3.66211e-11	0.67	22.32	3.13232e-09
	0.0681	1.46484e-11	0.0653	2.2319	3.16162e-09	0.1362	2.44141e-11	0.1342	4.4638	3.14453e-09	0.3405	2.92969e-11	0.3355	11.1595	3.18848e-09	0.681	3.66211e-11	0.671	22.319	3.12988e-09
	0.0682	1.70898e-11	0.0654	2.2318	3.16162e-09	0.1364	2.44141e-11	0.1344	4.4636	3.13965e-09	0.341	3.66211e-11	0.336	11.159	3.19092e-09	0.682	3.66211e-11	0.672	22.318	3.13721e-09
	0.0683	1.70898e-11	0.0655	2.2317	3.15674e-09	0.1366	2.44141e-11	0.1346	4.4634	3.14209e-09	0.3415	3.41797e-11	0.3365	11.1585	3.18359e-09	0.683	3.90625e-11	0.673	22.317	3.13477e-09
	0.0684	1.70898e-11	0.0656	2.2316	3.15674e-09	0.1368	2.68555e-11	0.1348	4.4632	3.13965e-09	0.342	2.68555e-11	0.337	11.158	3.18359e-09	0.684	3.66211e-11	0.674	22.316	3.12988e-09
	0.0685	1.70898e-11	0.0657	2.2315	3.15918e-09	0.137	2.92969e-11	0.135	4.463	3.13965e-09	0.3425	2.92969e-11	0.3375	11.1575	3.18604e-09	0.685	3.90625e-11	0.675	22.315	3.14453e-09
	0.0686	1.70898e-11	0.0658	2.2314	3.16162e-09	0.1372	2.68555e-11	0.1352	4.4628	3.13965e-09	0.343	2.68555e-11	0.338	11.157	3.17383e-09	0.686	4.15039e-11	0.676	22.314	3.13965e-09
	0.0687	1.46484e-11	0.0659	2.2313	3.16162e-09	0.1374	2.68555e-11	0.1354	4.4626	3.13477e-09	0.3435	2.92969e-11	0.3385	11.1565	3.17627e-09	0.687	4.15039e-11	0.677	22.313	3.13477e-09
	0.0688	1.46484e-11	0.066	2.2312	3.16162e-09	0.1376	2.68555e-11	0.1356	4.4624	3.13721e-09	0.344	3.17383e-11	0.339	11.156	3.18848e-09	0.688	3.41797e-11	0.678	22.312	3.12256e-09
	0.0689	1.2207e-11	0.0661	2.2311	3.15918e-09	0.1378	2.92969e-11	0.1358	4.4622	3.14453e-09	0.3445	2.92969e-11	0.3395	11.1555	3.19092e-09	0.689	3.41797e-11	0.679	22.311	3.13965e-09
	0.069	1.46484e-11	0.0662	2.231	3.1543e-09	0.138	3.41797e-11	0.136	4.462	3.13965e-09	0.345	2.92969e-11	0.34	11.155	3.19336e-09	0.69	3.90625e-11	0.68	22.31	3.11523e-09
	0.0691	1.70898e-11	0.0663	2.2309	3.15186e-09	0.1382	3.41797e-11	0.1362	4.4618	3.13477e-09	0.3455	2.92969e-11	0.3405	11.1545	3.20312e-09	0.691	3.41797e-11	0.681	22.309	3.12744e-09
	0.0692	1.70898e-11	0.0664	2.2308	3.1543e-09	0.1384	3.17383e-11	0.1364	4.4616	3.13965e-09	0.346	2.92969e-11	0.341	11.154	3.18848e-09	0.692	3.90625e-11	0.682	22.308	3.11523e-09
	0.0693	1.70898e-11	0.0665	2.2307	3.1543e-09	0.1386	2.92969e-11	0.1366	4.4614	3.14453e-09	0.3465	2.92969e-11	0.3415	11.1535	3.19092e-09	0.693	3.41797e-11	0.683	22.307	3.11768e-09
	0.0694	1.95313e-11	0.0666	2.2306	3.14941e-09	0.1388	2.92969e-11	0.1368	4.4612	3.13965e-09	0.347	2.68555e-11	0.342	11.153	3.18848e-09	0.694	3.41797e-11	0.684	22.306	3.125e-09
	0.0695	1.95313e-11	0.0667	2.2305	3.14941e-09	0.139	2.92969e-11	0.137	4.461	3.13965e-09	0.3475	2.92969e-11	0.3425	11.1525	3.17139e-09	0.695	3.17383e-11	0.685	22.305	3.11768e-09
	0.0696	1.70898e-11	0.0668	2.2304	3.14941e-09	0.1392	2.44141e-11	0.1372	4.4608	3.14209e-09	0.348	3.17383e-11	0.343	11.152	3.18359e-09	0.696	3.41797e-11	0.686	22.304	3.12744e-09
	0.0697	1.70898e-11	0.0669	2.2303	3.14697e-09	0.1394	2.68555e-11	0.1374	4.4606	3.14209e-09	0.3485	3.41797e-11	0.3435	11.1515	3.17383e-09	0.697	3.41797e-11	0.687	22.303	3.125e-09
	0.0698	2.19727e-11	0.067	2.2302	3.14697e-09	0.1396	2.44141e-11	0.1376	4.4604	3.14453e-09	0.349	3.17383e-11	0.344	11.151	3.17871e-09	0.698	3.66211e-11	0.688	22.302	3.12744e-09
	0.0699	1.95313e-11	0.0671	2.2301	3.14697e-09	0.1398	2.92969e-11	0.1378	4.4602	3.14453e-09	0.3495	2.44141e-11	0.3445	11.1505	3.17383e-09	0.699	4.15039e-11	0.689	22.301	3.13232e-09
	0.07	1.95313e-11	0.0672	2.23	3.14453e-09	0.14	2.92969e-11	0.138	4.46	3.15186e-09	0.35	2.68555e-11	0.345	11.15	3.18604e-09	0.7	4.15039e-11	0.69	22.3	3.12988e-09
	0.0701	2.19727e-11	0.0673	2.2299	3.14697e-09	0.1402	2.92969e-11	0.1382	4.4598	3.15186e-09	0.3505	2.92969e-11	0.3455	11.1495	3.17871e-09	0.701	3.66211e-11	0.691	22.299	3.13477e-09
	0.0702	2.44141e-11	0.0674	2.2298	3.15186e-09	0.1404	2.92969e-11	0.1384	4.4596	3.14941e-09	0.351	3.17383e-11	0.346	11.149	3.17627e-09	0.702	3.17383e-11	0.692	22.298	3.11523e-09
	0.0703	2.19727e-11	0.0675	2.2297	3.1543e-09	0.1406	3.17383e-11	0.1386	4.4594	3.14941e-09	0.3515	3.41797e-11	0.3465	11.1485	3.18604e-09	0.703	3.66211e-11	0.693	22.297	3.13232e-09
	0.0704	2.19727e-11	0.0676	2.2296	3.1543e-09	0.1408	3.17383e-11	0.1388	4.4592	3.14453e-09	0.352	3.17383e-11	0.347	11.148	3.18604e-09	0.704	3.17383e-11	0.694	22.296	3.125e-09
	0.0705	2.19727e-11	0.0677	2.2295	3.15918e-09	0.141	2.68555e-11	0.139	4.459	3.14697e-09	0.3525	2.92969e-11	0.3475	11.1475	3.18359e-09	0.705	3.90625e-11	0.695	22.295	3.12744e-09
	0.0706	2.44141e-11	0.0678	2.2294	3.16406e-09	0.1412	2.44141e-11	0.1392	4.4588	3.14697e-09	0.353	2.92969e-11	0.348	11.147	3.18848e-09	0.706	4.88281e-11	0.696	22.294	3.13721e-09
	0.0707	2.44141e-11	0.0679	2.2293	3.16162e-09	0.1414	2.44141e-11	0.1394	4.4586	3.14453e-09	0.3535	2.68555e-11	0.3485	11.1465	3.18604e-09	0.707	4.63867e-11	0.697	22.293	3.12988e-09
	0.0708	2.44141e-11	0.068	2.2292	3.15918e-09	0.1416	2.44141e-11	0.1396	4.4584	3.14697e-09	0.354	2.68555e-11	0.349	11.146	3.18115e-09	0.708	4.15039e-11	0.698	22.292	3.12012e-09
	0.0709	2.19727e-11	0.0681	2.2291	3.1543e-09	0.1418	2.19727e-11	0.1398	4.4582	3.14941e-09	0.3545	2.92969e-11	0.3495	11.1455	3.19092e-09	0.709	3.66211e-11	0.699	22.291	3.12988e-09
	0.071	2.44141e-11	0.0682	2.229	3.1543e-09	0.142	2.19727e-11	0.14	4.458	3.1543e-09	0.355	3.17383e-11	0.35	11.145	3.18604e-09	0.71	4.15039e-11	0.7	22.29	3.13965e-09
	0.0711	2.44141e-11	0.0683	2.2289	3.15186e-09	0.1422	2.44141e-11	0.1402	4.4578	3.15186e-09	0.3555	2.92969e-11	0.3505	11.1445	3.19824e-09	0.711	3.90625e-11	0.701	22.289	3.14453e-09
	0.0712	2.44141e-11	0.0684	2.2288	3.15186e-09	0.1424	2.19727e-11	0.1404	4.4576	3.14453e-09	0.356	2.92969e-11	0.351	11.144	3.1958e-09	0.712	3.17383e-11	0.702	22.288	3.13232e-09
	0.0713	2.44141e-11	0.0685	2.2287	3.14941e-09	0.1426	1.95313e-11	0.1406	4.4574	3.14453e-09	0.3565	2.68555e-11	0.3515	11.1435	3.17871e-09	0.713	2.92969e-11	0.703	22.287	3.14209e-09
	0.0714	2.44141e-11	0.0686	2.2286	3.15186e-09	0.1428	2.19727e-11	0.1408	4.4572	3.14941e-09	0.357	3.17383e-11	0.352	11.143	3.19336e-09	0.714	2.92969e-11	0.704	22.286	3.13965e-09
	0.0715	2.44141e-11	0.0687	2.2285	3.15186e-09	0.143	2.44141e-11	0.141	4.457	3.1543e-09	0.3575	3.41797e-11	0.3525	11.1425	3.19092e-09	0.715	3.41797e-11	0.705	22.285	3.13232e-09
	0.0716	2.68555e-11	0.0688	2.2284	3.1543e-09	0.1432	2.68555e-11	0.1412	4.4568	3.15918e-09	0.358	3.41797e-11	0.353	11.142	3.19824e-09	0.716	3.17383e-11	0.706	22.284	3.13721e-09
	0.0717	2.44141e-11	0.0689	2.2283	3.15674e-09	0.1434	2.44141e-11	0.1414	4.4566	3.15674e-09	0.3585	3.41797e-11	0.3535	11.1415	3.20068e-09	0.717	2.92969e-11	0.707	22.283	3.125e-09
	0.0718	2.68555e-11	0.069	2.2282	3.16162e-09	0.1436	2.44141e-11	0.1416	4.4564	3.14941e-09	0.359	3.41797e-11	0.354	11.141	3.19336e-09	0.718	3.66211e-11	0.708	22.282	3.12256e-09
	0.0719	2.44141e-11	0.0691	2.2281	3.1665e-09	0.1438	2.68555e-11	0.1418	4.4562	3.15186e-09	0.3595	3.17383e-11	0.3545	11.1405	3.18604e-09	0.719	3.66211e-11	0.709	22.281	3.125e-09
	0.072	2.44141e-11	0.0692	2.228	3.16895e-09	0.144	2.44141e-11	0.142	4.456	3.15674e-09	0.36	3.41797e-11	0.355	11.14	3.17871e-09	0.72	3.41797e-11	0.71	22.28	3.13477e-09
	0.0721	2.68555e-11	0.0693	2.2279	3.1665e-09	0.1442	2.44141e-11	0.1422	4.4558	3.14941e-09	0.3605	3.41797e-11	0.3555	11.1395	3.1958e-09	0.721	3.66211e-11	0.711	22.279	3.13232e-09
	0.0722	2.44141e-11	0.0694	2.2278	3.16406e-09	0.1444	2.68555e-11	0.1424	4.4556	3.13965e-09	0.361	3.41797e-11	0.356	11.139	3.18848e-09	0.722	4.15039e-11	0.712	22.278	3.13232e-09
	0.0723	2.19727e-11	0.0695	2.2277	3.16162e-09	0.1446	2.68555e-11	0.1426	4.4554	3.14453e-09	0.3615	3.17383e-11	0.3565	11.1385	3.17871e-09	0.723	3.90625e-11	0.713	22.277	3.13721e-09
	0.0724	2.19727e-11	0.0696	2.2276	3.15918e-09	0.1448	2.92969e-11	0.1428	4.4552	3.14941e-09	0.362	2.68555e-11	0.357	11.138	3.18115e-09	0.724	3.90625e-11	0.714	22.276	3.14697e-09
	0.0725	2.19727e-11	0.0697	2.2275	3.15918e-09	0.145	2.92969e-11	0.143	4.455	3.1543e-09	0.3625	2.44141e-11	0.3575	11.1375	3.18848e-09	0.725	3.90625e-11	0.715	22.275	3.13477e-09
	0.0726	2.19727e-11	0.0698	2.2274	3.16162e-09	0.1452	3.17383e-11	0.1432	4.4548	3.1543e-09	0.363	2.19727e-11	0.358	11.137	3.17627e-09	0.726	3.66211e-11	0.716	22.274	3.13965e-09
	0.0727	2.19727e-11	0.0699	2.2273	3.16162e-09	0.1454	3.41797e-11	0.1434	4.4546	3.14453e-09	0.3635	2.68555e-11	0.3585	11.1365	3.18604e-09	0.727	3.41797e-11	0.717	22.273	3.13965e-09
	0.0728	1.95313e-11	0.07	2.2272	3.15918e-09	0.1456	3.17383e-11	0.1436	4.4544	3.14941e-09	0.364	2.68555e-11	0.359	11.136	3.18359e-09	0.728	3.66211e-11	0.718	22.272	3.13965e-09
	0.0729	2.19727e-11	0.0701	2.2271	3.15918e-09	0.1458	2.92969e-11	0.1438	4.4542	3.1543e-09	0.3645	2.68555e-11	0.3595	11.1355	3.19824e-09	0.729	3.41797e-11	0.719	22.271	3.13477e-09
	0.073	2.19727e-11	0.0702	2.227	3.15674e-09	0.146	3.17383e-11	0.144	4.454	3.14697e-09	0.365	3.17383e-11	0.36	11.135	3.18604e-09	0.73	3.41797e-11	0.72	22.27	3.13721e-09
	0.0731	2.19727e-11	0.0703	2.2269	3.15674e-09	0.1462	2.92969e-11	0.1442	4.4538	3.14453e-09	0.3655	3.17383e-11	0.3605	11.1345	3.18848e-09	0.731	3.41797e-11	0.721	22.269	3.12988e-09
	0.0732	1.95313e-11	0.0704	2.2268	3.15918e-09	0.1464	2.92969e-11	0.1444	4.4536	3.14453e-09	0.366	2.44141e-11	0.361	11.134	3.18359e-09	0.732	3.90625e-11	0.722	22.268	3.125e-09
	0.0733	1.95313e-11	0.0705	2.2267	3.16162e-09	0.1466	2.68555e-11	0.1446	4.4534	3.14941e-09	0.3665	2.92969e-11	0.3615	11.1335	3.18115e-09	0.733	3.90625e-11	0.723	22.267	3.12256e-09
	0.0734	1.95313e-11	0.0706	2.2266	3.16406e-09	0.1468	2.68555e-11	0.1448	4.4532	3.14941e-09	0.367	2.68555e-11	0.362	11.133	3.18115e-09	0.734	3.66211e-11	0.724	22.266	3.13232e-09
	0.0735	2.19727e-11	0.0707	2.2265	3.15918e-09	0.147	3.17383e-11	0.145	4.453	3.14941e-09	0.3675	2.44141e-11	0.3625	11.1325	3.18604e-09	0.735	3.66211e-11	0.725	22.265	3.12988e-09
	0.0736	2.19727e-11	0.0708	2.2264	3.1543e-09	0.1472	2.92969e-11	0.1452	4.4528	3.1543e-09	0.368	2.68555e-11	0.363	11.132	3.18359e-09	0.736	3.17383e-11	0.726	22.264	3.12256e-09
	0.0737	2.44141e-11	0.0709	2.2263	3.14941e-09	0.1474	3.17383e-11	0.1454	4.4526	3.15918e-09	0.3685	2.44141e-11	0.3635	11.1315	3.18604e-09	0.737	3.17383e-11	0.727	22.263	3.125e-09
	0.0738	2.44141e-11	0.071	2.2262	3.14941e-09	0.1476	3.17383e-11	0.1456	4.4524	3.1543e-09	0.369	2.68555e-11	0.364	11.131	3.19336e-09	0.738	3.17383e-11	0.728	22.262	3.13477e-09
	0.0739	2.44141e-11	0.0711	2.2261	3.1543e-09	0.1478	3.17383e-11	0.1458	4.4522	3.1543e-09	0.3695	2.68555e-11	0.3645	11.1305	3.1958e-09	0.739	3.66211e-11	0.729	22.261	3.12988e-09
	0.074	2.19727e-11	0.0712	2.226	3.15674e-09	0.148	3.17383e-11	0.146	4.452	3.1543e-09	0.37	3.17383e-11	0.365	11.13	3.17627e-09	0.74	3.41797e-11	0.73	22.26	3.14209e-09
	0.0741	2.19727e-11	0.0713	2.2259	3.15674e-09	0.1482	3.17383e-11	0.1462	4.4518	3.14453e-09	0.3705	3.17383e-11	0.3655	11.1295	3.18604e-09	0.741	3.66211e-11	0.731	22.259	3.14941e-09
	0.0742	1.95313e-11	0.0714	2.2258	3.1543e-09	0.1484	3.41797e-11	0.1464	4.4516	3.14209e-09	0.371	2.44141e-11	0.366	11.129	3.18848e-09	0.742	3.41797e-11	0.732	22.258	3.13965e-09
	0.0743	2.19727e-11	0.0715	2.2257	3.14941e-09	0.1486	3.66211e-11	0.1466	4.4514	3.14209e-09	0.3715	2.68555e-11	0.3665	11.1285	3.1665e-09	0.743	3.17383e-11	0.733	22.257	3.12988e-09
	0.0744	1.95313e-11	0.0716	2.2256	3.14941e-09	0.1488	3.66211e-11	0.1468	4.4512	3.13965e-09	0.372	2.68555e-11	0.367	11.128	3.17627e-09	0.744	3.17383e-11	0.734	22.256	3.12988e-09
	0.0745	1.95313e-11	0.0717	2.2255	3.15186e-09	0.149	3.41797e-11	0.147	4.451	3.14453e-09	0.3725	2.68555e-11	0.3675	11.1275	3.17871e-09	0.745	2.92969e-11	0.735	22.255	3.12256e-09
	0.0746	1.95313e-11	0.0718	2.2254	3.15674e-09	0.1492	3.41797e-11	0.1472	4.4508	3.14209e-09	0.373	2.44141e-11	0.368	11.127	3.18359e-09	0.746	3.90625e-11	0.736	22.254	3.12744e-09
	0.0747	1.95313e-11	0.0719	2.2253	3.16162e-09	0.1494	3.41797e-11	0.1474	4.4506	3.14453e-09	0.3735	2.44141e-11	0.3685	11.1265	3.17139e-09	0.747	3.90625e-11	0.737	22.253	3.13232e-09
	0.0748	2.19727e-11	0.072	2.2252	3.16406e-09	0.1496	3.41797e-11	0.1476	4.4504	3.14453e-09	0.374	2.68555e-11	0.369	11.126	3.17383e-09	0.748	3.90625e-11	0.738	22.252	3.13965e-09
	0.0749	1.95313e-11	0.0721	2.2251	3.16162e-09	0.1498	3.17383e-11	0.1478	4.4502	3.15186e-09	0.3745	2.92969e-11	0.3695	11.1255	3.18604e-09	0.749	3.17383e-11	0.739	22.251	3.13965e-09
	0.075	2.19727e-11	0.0722	2.225	3.15918e-09	0.15	2.92969e-11	0.148	4.45	3.15186e-09	0.375	2.92969e-11	0.37	11.125	3.17139e-09	0.75	3.41797e-11	0.74	22.25	3.12988e-09
	0.0751	1.95313e-11	0.0723	2.2249	3.1543e-09	0.1502	2.92969e-11	0.1482	4.4498	3.14697e-09	0.3755	3.17383e-11	0.3705	11.1245	3.18359e-09	0.751	3.90625e-11	0.741	22.249	3.12256e-09
	0.0752	1.95313e-11	0.0724	2.2248	3.1543e-09	0.1504	2.92969e-11	0.1484	4.4496	3.14453e-09	0.376	3.17383e-11	0.371	11.124	3.19092e-09	0.752	4.15039e-11	0.742	22.248	3.14209e-09
	0.0753	2.19727e-11	0.0725	2.2247	3.15186e-09	0.1506	3.17383e-11	0.1486	4.4494	3.13721e-09	0.3765	3.41797e-11	0.3715	11.1235	3.18604e-09	0.753	4.15039e-11	0.743	22.247	3.12988e-09
	0.0754	2.44141e-11	0.0726	2.2246	3.1543e-09	0.1508	3.41797e-11	0.1488	4.4492	3.12988e-09	0.377	3.17383e-11	0.372	11.123	3.18359e-09	0.754	3.66211e-11	0.744	22.246	3.12988e-09
	0.0755	2.44141e-11	0.0727	2.2245	3.16162e-09	0.151	2.92969e-11	0.149	4.449	3.12988e-09	0.3775	3.41797e-11	0.3725	11.1225	3.17139e-09	0.755	4.39453e-11	0.745	22.245	3.13232e-09
	0.0756	2.19727e-11	0.0728	2.2244	3.16406e-09	0.1512	2.92969e-11	0.1492	4.4488	3.13721e-09	0.378	3.17383e-11	0.373	11.122	3.18115e-09	0.756	4.39453e-11	0.746	22.244	3.125e-09
	0.0757	2.44141e-11	0.0729	2.2243	3.16406e-09	0.1514	3.17383e-11	0.1494	4.4486	3.14453e-09	0.3785	2.92969e-11	0.3735	11.1215	3.19092e-09	0.757	3.17383e-11	0.747	22.243	3.13477e-09
	0.0758	2.19727e-11	0.073	2.2242	3.16406e-09	0.1516	2.92969e-11	0.1496	4.4484	3.14453e-09	0.379	2.68555e-11	0.374	11.121	3.18359e-09	0.758	4.15039e-11	0.748	22.242	3.13965e-09
	0.0759	2.19727e-11	0.0731	2.2241	3.16162e-09	0.1518	2.92969e-11	0.1498	4.4482	3.14453e-09	0.3795	2.68555e-11	0.3745	11.1205	3.19092e-09	0.759	4.15039e-11	0.749	22.241	3.12988e-09
	0.076	2.19727e-11	0.0732	2.224	3.15918e-09	0.152	2.68555e-11	0.15	4.448	3.13721e-09	0.38	2.68555e-11	0.375	11.12	3.1958e-09	0.76	3.90625e-11	0.75	22.24	3.12988e-09
	0.0761	2.19727e-11	0.0733	2.2239	3.15674e-09	0.1522	2.92969e-11	0.1502	4.4478	3.13721e-09	0.3805	2.68555e-11	0.3755	11.1195	3.18604e-09	0.761	2.92969e-11	0.751	22.239	3.14209e-09
	0.0762	2.44141e-11	0.0734	2.2238	3.1543e-09	0.1524	2.92969e-11	0.1504	4.4476	3.14453e-09	0.381	2.68555e-11	0.376	11.119	3.19092e-09	0.762	3.17383e-11	0.752	22.238	3.13477e-09
	0.0763	2.44141e-11	0.0735	2.2237	3.1543e-09	0.1526	2.68555e-11	0.1506	4.4474	3.14697e-09	0.3815	2.68555e-11	0.3765	11.1185	3.18359e-09	0.763	4.15039e-11	0.753	22.237	3.12744e-09
	0.0764	2.44141e-11	0.0736	2.2236	3.15918e-09	0.1528	2.68555e-11	0.1508	4.4472	3.14453e-09	0.382	2.44141e-11	0.377	11.118	3.20312e-09	0.764	3.66211e-11	0.754	22.236	3.14453e-09
	0.0765	2.44141e-11	0.0737	2.2235	3.16162e-09	0.153	2.68555e-11	0.151	4.447	3.14453e-09	0.3825	2.44141e-11	0.3775	11.1175	3.18604e-09	0.765	4.15039e-11	0.755	22.235	3.12988e-09
	0.0766	2.44141e-11	0.0738	2.2234	3.16162e-09	0.1532	2.68555e-11	0.1512	4.4468	3.13721e-09	0.383	1.95313e-11	0.378	11.117	3.18115e-09	0.766	3.41797e-11	0.756	22.234	3.14453e-09
	0.0767	2.44141e-11	0.0739	2.2233	3.15918e-09	0.1534	3.17383e-11	0.1514	4.4466	3.14453e-09	0.3835	2.44141e-11	0.3785	11.1165	3.19092e-09	0.767	3.66211e-11	0.757	22.233	3.12988e-09
	0.0768	2.44141e-11	0.074	2.2232	3.15918e-09	0.1536	3.17383e-11	0.1516	4.4464	3.14697e-09	0.384	2.68555e-11	0.379	11.116	3.20068e-09	0.768	3.90625e-11	0.758	22.232	3.13721e-09
	0.0769	2.44141e-11	0.0741	2.2231	3.16162e-09	0.1538	3.17383e-11	0.1518	4.4462	3.14453e-09	0.3845	2.92969e-11	0.3795	11.1155	3.18848e-09	0.769	4.63867e-11	0.759	22.231	3.14209e-09
	0.077	2.19727e-11	0.0742	2.223	3.15918e-09	0.154	3.17383e-11	0.152	4.446	3.14453e-09	0.385	2.68555e-11	0.38	11.115	3.1958e-09	0.77	4.88281e-11	0.76	22.23	3.13965e-09
	0.0771	2.44141e-11	0.0743	2.2229	3.16406e-09	0.1542	3.17383e-11	0.1522	4.4458	3.14453e-09	0.3855	2.92969e-11	0.3805	11.1145	3.18115e-09	0.771	3.90625e-11	0.761	22.229	3.14209e-09
	0.0772	1.95313e-11	0.0744	2.2228	3.16162e-09	0.1544	2.92969e-11	0.1524	4.4456	3.14453e-09	0.386	2.92969e-11	0.381	11.114	3.20068e-09	0.772	4.15039e-11	0.762	22.228	3.125e-09
	0.0773	2.19727e-11	0.0745	2.2227	3.15918e-09	0.1546	2.92969e-11	0.1526	4.4454	3.14697e-09	0.3865	2.68555e-11	0.3815	11.1135	3.1958e-09	0.773	4.15039e-11	0.763	22.227	3.12744e-09
	0.0774	2.19727e-11	0.0746	2.2226	3.16162e-09	0.1548	2.92969e-11	0.1528	4.4452	3.13965e-09	0.387	2.68555e-11	0.382	11.113	3.1958e-09	0.774	4.15039e-11	0.764	22.226	3.13232e-09
	0.0775	2.19727e-11	0.0747	2.2225	3.16162e-09	0.155	2.92969e-11	0.153	4.445	3.13721e-09	0.3875	2.19727e-11	0.3825	11.1125	3.1958e-09	0.775	4.39453e-11	0.765	22.225	3.125e-09
	0.0776	2.19727e-11	0.0748	2.2224	3.15918e-09	0.1552	2.92969e-11	0.1532	4.4448	3.13721e-09	0.388	2.19727e-11	0.383	11.112	3.20312e-09	0.776	3.66211e-11	0.766	22.224	3.12012e-09
	0.0777	2.44141e-11	0.0749	2.2223	3.16162e-09	0.1554	3.41797e-11	0.1534	4.4446	3.14453e-09	0.3885	2.68555e-11	0.3835	11.1115	3.19824e-09	0.777	3.17383e-11	0.767	22.223	3.12012e-09
	0.0778	2.19727e-11	0.075	2.2222	3.15918e-09	0.1556	3.90625e-11	0.1536	4.4444	3.14209e-09	0.389	2.68555e-11	0.384	11.111	3.20557e-09	0.778	2.92969e-11	0.768	22.222	3.12256e-09
	0.0779	2.44141e-11	0.0751	2.2221	3.15674e-09	0.1558	3.41797e-11	0.1538	4.4442	3.13965e-09	0.3895	2.44141e-11	0.3845	11.1105	3.20068e-09	0.779	3.66211e-11	0.769	22.221	3.12988e-09
	0.078	2.44141e-11	0.0752	2.222	3.15674e-09	0.156	3.41797e-11	0.154	4.444	3.14209e-09	0.39	2.19727e-11	0.385	11.11	3.19092e-09	0.78	3.90625e-11	0.77	22.22	3.14697e-09
	0.0781	2.19727e-11	0.0753	2.2219	3.1543e-09	0.1562	2.92969e-11	0.1542	4.4438	3.13477e-09	0.3905	2.44141e-11	0.3855	11.1095	3.1958e-09	0.781	3.66211e-11	0.771	22.219	3.125e-09
	0.0782	2.44141e-11	0.0754	2.2218	3.1543e-09	0.1564	2.68555e-11	0.1544	4.4436	3.14209e-09	0.391	2.19727e-11	0.386	11.109	3.1958e-09	0.782	3.17383e-11	0.772	22.218	3.12012e-09
	0.0783	2.44141e-11	0.0755	2.2217	3.15674e-09	0.1566	2.68555e-11	0.1546	4.4434	3.14453e-09	0.3915	2.68555e-11	0.3865	11.1085	3.18848e-09	0.783	3.66211e-11	0.773	22.217	3.125e-09
	0.0784	2.44141e-11	0.0756	2.2216	3.16162e-09	0.1568	2.68555e-11	0.1548	4.4432	3.14453e-09	0.392	2.68555e-11	0.387	11.108	3.20312e-09	0.784	3.66211e-11	0.774	22.216	3.12988e-09
	0.0785	2.44141e-11	0.0757	2.2215	3.16406e-09	0.157	2.92969e-11	0.155	4.443	3.13965e-09	0.3925	2.44141e-11	0.3875	11.1075	3.19336e-09	0.785	4.63867e-11	0.775	22.215	3.11523e-09
	0.0786	2.44141e-11	0.0758	2.2214	3.16406e-09	0.1572	3.17383e-11	0.1552	4.4428	3.13965e-09	0.393	2.19727e-11	0.388	11.107	3.18359e-09	0.786	3.90625e-11	0.776	22.214	3.12988e-09
	0.0787	2.19727e-11	0.0759	2.2213	3.16162e-09	0.1574	3.66211e-11	0.1554	4.4426	3.13721e-09	0.3935	2.19727e-11	0.3885	11.1065	3.18604e-09	0.787	3.41797e-11	0.777	22.213	3.125e-09
	0.0788	2.19727e-11	0.076	2.2212	3.15674e-09	0.1576	3.41797e-11	0.1556	4.4424	3.14209e-09	0.394	2.68555e-11	0.389	11.106	3.1958e-09	0.788	3.66211e-11	0.778	22.212	3.12012e-09
	0.0789	1.95313e-11	0.0761	2.2211	3.1543e-09	0.1578	3.41797e-11	0.1558	4.4422	3.14453e-09	0.3945	2.68555e-11	0.3895	11.1055	3.1958e-09	0.789	4.15039e-11	0.779	22.211	3.13721e-09
	0.079	2.19727e-11	0.0762	2.221	3.15186e-09	0.158	3.41797e-11	0.156	4.442	3.13232e-09	0.395	2.68555e-11	0.39	11.105	3.19336e-09	0.79	3.66211e-11	0.78	22.21	3.125e-09
	0.0791	1.70898e-11	0.0763	2.2209	3.15186e-09	0.1582	3.17383e-11	0.1562	4.4418	3.12988e-09	0.3955	2.68555e-11	0.3905	11.1045	3.18604e-09	0.791	2.92969e-11	0.781	22.209	3.12744e-09
	0.0792	1.70898e-11	0.0764	2.2208	3.15186e-09	0.1584	3.17383e-11	0.1564	4.4416	3.13965e-09	0.396	2.19727e-11	0.391	11.104	3.19336e-09	0.792	3.41797e-11	0.782	22.208	3.12988e-09
	0.0793	1.70898e-11	0.0765	2.2207	3.15186e-09	0.1586	2.92969e-11	0.1566	4.4414	3.14697e-09	0.3965	2.19727e-11	0.3915	11.1035	3.1958e-09	0.793	3.17383e-11	0.783	22.207	3.12744e-09
	0.0794	1.70898e-11	0.0766	2.2206	3.15674e-09	0.1588	2.68555e-11	0.1568	4.4412	3.14697e-09	0.397	2.44141e-11	0.392	11.103	3.20312e-09	0.794	3.66211e-11	0.784	22.206	3.125e-09
	0.0795	1.70898e-11	0.0767	2.2205	3.15674e-09	0.159	2.44141e-11	0.157	4.441	3.13965e-09	0.3975	2.92969e-11	0.3925	11.1025	3.20557e-09	0.795	3.66211e-11	0.785	22.205	3.125e-09
	0.0796	1.70898e-11	0.0768	2.2204	3.15674e-09	0.1592	2.44141e-11	0.1572	4.4408	3.14453e-09	0.398	2.44141e-11	0.393	11.102	3.1958e-09	0.796	3.90625e-11	0.786	22.204	3.12988e-09
	0.0797	1.95313e-11	0.0769	2.2203	3.15674e-09	0.1594	2.44141e-11	0.1574	4.4406	3.15186e-09	0.3985	2.44141e-11	0.3935	11.1015	3.18604e-09	0.797	3.90625e-11	0.787	22.203	3.13232e-09
	0.0798	1.95313e-11	0.077	2.2202	3.15674e-09	0.1596	2.44141e-11	0.1576	4.4404	3.1543e-09	0.399	2.19727e-11	0.394	11.101	3.18848e-09	0.798	3.90625e-11	0.788	22.202	3.13965e-09
	0.0799	1.95313e-11	0.0771	2.2201	3.15918e-09	0.1598	2.44141e-11	0.1578	4.4402	3.15674e-09	0.3995	2.19727e-11	0.3945	11.1005	3.19092e-09	0.799	3.90625e-11	0.789	22.201	3.125e-09
	0.08	1.70898e-11	0.0772	2.22	3.16162e-09	0.16	2.68555e-11	0.158	4.44	3.16406e-09	0.4	2.19727e-11	0.395	11.1	3.18115e-09	0.8	3.90625e-11	0.79	22.2	3.11523e-09
	0.0801	1.46484e-11	0.0773	2.2199	3.16406e-09	0.1602	2.68555e-11	0.1582	4.4398	3.1543e-09	0.4005	2.19727e-11	0.3955	11.0995	3.18848e-09	0.801	3.66211e-11	0.791	22.199	3.13721e-09
	0.0802	1.70898e-11	0.0774	2.2198	3.16406e-09	0.1604	2.68555e-11	0.1584	4.4396	3.1543e-09	0.401	1.95313e-11	0.396	11.099	3.17627e-09	0.802	3.17383e-11	0.792	22.198	3.13232e-09
	0.0803	1.46484e-11	0.0775	2.2197	3.16406e-09	0.1606	2.92969e-11	0.1586	4.4394	3.15186e-09	0.4015	1.95313e-11	0.3965	11.0985	3.18604e-09	0.803	3.17383e-11	0.793	22.197	3.13721e-09
	0.0804	1.46484e-11	0.0776	2.2196	3.16406e-09	0.1608	2.68555e-11	0.1588	4.4392	3.15674e-09	0.402	2.19727e-11	0.397	11.098	3.18359e-09	0.804	3.17383e-11	0.794	22.196	3.12988e-09
	0.0805	1.2207e-11	0.0777	2.2195	3.16406e-09	0.161	2.44141e-11	0.159	4.439	3.1543e-09	0.4025	2.44141e-11	0.3975	11.0975	3.1665e-09	0.805	3.66211e-11	0.795	22.195	3.13232e-09
	0.0806	1.2207e-11	0.0778	2.2194	3.16162e-09	0.1612	2.68555e-11	0.1592	4.4388	3.1543e-09	0.403	2.44141e-11	0.398	11.097	3.1665e-09	0.806	3.17383e-11	0.796	22.194	3.125e-09
	0.0807	1.2207e-11	0.0779	2.2193	3.1543e-09	0.1614	2.92969e-11	0.1594	4.4386	3.1543e-09	0.4035	2.44141e-11	0.3985	11.0965	3.17871e-09	0.807	3.17383e-11	0.797	22.193	3.12744e-09
	0.0808	1.46484e-11	0.078	2.2192	3.14941e-09	0.1616	2.92969e-11	0.1596	4.4384	3.14941e-09	0.404	2.68555e-11	0.399	11.096	3.18115e-09	0.808	2.92969e-11	0.798	22.192	3.125e-09
	0.0809	1.46484e-11	0.0781	2.2191	3.14941e-09	0.1618	2.68555e-11	0.1598	4.4382	3.14941e-09	0.4045	2.44141e-11	0.3995	11.0955	3.18359e-09	0.809	2.68555e-11	0.799	22.191	3.11768e-09
	0.081	1.46484e-11	0.0782	2.219	3.15186e-09	0.162	2.68555e-11	0.16	4.438	3.1543e-09	0.405	2.44141e-11	0.4	11.095	3.17871e-09	0.81	2.68555e-11	0.8	22.19	3.12988e-09
	0.0811	1.2207e-11	0.0783	2.2189	3.15674e-09	0.1622	2.92969e-11	0.1602	4.4378	3.14453e-09	0.4055	1.95313e-11	0.4005	11.0945	3.18115e-09	0.811	3.17383e-11	0.801	22.189	3.125e-09
	0.0812	1.2207e-11	0.0784	2.2188	3.15918e-09	0.1624	2.92969e-11	0.1604	4.4376	3.14209e-09	0.406	1.95313e-11	0.401	11.094	3.18848e-09	0.812	3.17383e-11	0.802	22.188	3.125e-09
	0.0813	1.2207e-11	0.0785	2.2187	3.15674e-09	0.1626	2.92969e-11	0.1606	4.4374	3.13721e-09	0.4065	1.95313e-11	0.4015	11.0935	3.18604e-09	0.813	3.90625e-11	0.803	22.187	3.12988e-09
	0.0814	1.2207e-11	0.0786	2.2186	3.1543e-09	0.1628	2.92969e-11	0.1608	4.4372	3.14209e-09	0.407	2.19727e-11	0.402	11.093	3.17627e-09	0.814	3.66211e-11	0.804	22.186	3.12988e-09
	0.0815	1.2207e-11	0.0787	2.2185	3.1543e-09	0.163	3.17383e-11	0.161	4.437	3.14453e-09	0.4075	2.68555e-11	0.4025	11.0925	3.1665e-09	0.815	3.90625e-11	0.805	22.185	3.12256e-09
	0.0816	1.2207e-11	0.0788	2.2184	3.1543e-09	0.1632	3.17383e-11	0.1612	4.4368	3.13965e-09	0.408	2.44141e-11	0.403	11.092	3.16406e-09	0.816	3.90625e-11	0.806	22.184	3.125e-09
	0.0817	9.76563e-12	0.0789	2.2183	3.14941e-09	0.1634	3.17383e-11	0.1614	4.4366	3.14209e-09	0.4085	2.19727e-11	0.4035	11.0915	3.17383e-09	0.817	3.66211e-11	0.807	22.183	3.13477e-09
	0.0818	1.2207e-11	0.079	2.2182	3.14453e-09	0.1636	3.17383e-11	0.1616	4.4364	3.14453e-09	0.409	2.19727e-11	0.404	11.091	3.16406e-09	0.818	4.15039e-11	0.808	22.182	3.12012e-09
	0.0819	1.2207e-11	0.0791	2.2181	3.14209e-09	0.1638	2.92969e-11	0.1618	4.4362	3.14209e-09	0.4095	2.68555e-11	0.4045	11.0905	3.17627e-09	0.819	4.39453e-11	0.809	22.181	3.12012e-09
	0.082	1.2207e-11	0.0792	2.218	3.14209e-09	0.164	2.92969e-11	0.162	4.436	3.14209e-09	0.41	2.44141e-11	0.405	11.09	3.18359e-09	0.82	4.15039e-11	0.81	22.18	3.125e-09
	0.0821	1.46484e-11	0.0793	2.2179	3.14697e-09	0.1642	2.92969e-11	0.1622	4.4358	3.15186e-09	0.4105	2.68555e-11	0.4055	11.0895	3.17627e-09	0.821	3.66211e-11	0.811	22.179	3.13477e-09
	0.0822	1.2207e-11	0.0794	2.2178	3.14697e-09	0.1644	2.92969e-11	0.1624	4.4356	3.14697e-09	0.411	2.44141e-11	0.406	11.089	3.17871e-09	0.822	3.41797e-11	0.812	22.178	3.13965e-09
	0.0823	1.2207e-11	0.0795	2.2177	3.14453e-09	0.1646	2.68555e-11	0.1626	4.4354	3.14453e-09	0.4115	2.19727e-11	0.4065	11.0885	3.18359e-09	0.823	3.17383e-11	0.813	22.177	3.125e-09
	0.0824	1.2207e-11	0.0796	2.2176	3.14209e-09	0.1648	2.19727e-11	0.1628	4.4352	3.14453e-09	0.412	2.44141e-11	0.407	11.088	3.18848e-09	0.824	3.41797e-11	0.814	22.176	3.13721e-09
	0.0825	1.46484e-11	0.0797	2.2175	3.13965e-09	0.165	2.44141e-11	0.163	4.435	3.13721e-09	0.4125	2.68555e-11	0.4075	11.0875	3.18848e-09	0.825	2.92969e-11	0.815	22.175	3.13965e-09
	0.0826	1.46484e-11	0.0798	2.2174	3.14209e-09	0.1652	2.44141e-11	0.1632	4.4348	3.13721e-09	0.413	2.68555e-11	0.408	11.087	3.17139e-09	0.826	3.41797e-11	0.816	22.174	3.14209e-09
	0.0827	1.46484e-11	0.0799	2.2173	3.14453e-09	0.1654	2.68555e-11	0.1634	4.4346	3.14209e-09	0.4135	2.44141e-11	0.4085	11.0865	3.18604e-09	0.827	3.41797e-11	0.817	22.173	3.14453e-09
	0.0828	1.70898e-11	0.08	2.2172	3.14453e-09	0.1656	2.68555e-11	0.1636	4.4344	3.14697e-09	0.414	2.68555e-11	0.409	11.086	3.18848e-09	0.828	3.17383e-11	0.818	22.172	3.13477e-09
	0.0829	1.70898e-11	0.0801	2.2171	3.13965e-09	0.1658	2.68555e-11	0.1638	4.4342	3.14941e-09	0.4145	2.92969e-11	0.4095	11.0855	3.17871e-09	0.829	4.15039e-11	0.819	22.171	3.125e-09
	0.083	1.95313e-11	0.0802	2.217	3.13965e-09	0.166	2.44141e-11	0.164	4.434	3.15186e-09	0.415	2.92969e-11	0.41	11.085	3.18115e-09	0.83	3.66211e-11	0.82	22.17	3.13477e-09
	0.0831	1.95313e-11	0.0803	2.2169	3.13721e-09	0.1662	2.68555e-11	0.1642	4.4338	3.15918e-09	0.4155	3.17383e-11	0.4105	11.0845	3.17627e-09	0.831	3.90625e-11	0.821	22.169	3.14453e-09
	0.0832	1.95313e-11	0.0804	2.2168	3.13965e-09	0.1664	2.44141e-11	0.1644	4.4336	3.1543e-09	0.416	3.17383e-11	0.411	11.084	3.16895e-09	0.832	3.66211e-11	0.822	22.168	3.125e-09
	0.0833	1.95313e-11	0.0805	2.2167	3.13965e-09	0.1666	2.44141e-11	0.1646	4.4334	3.15186e-09	0.4165	2.44141e-11	0.4115	11.0835	3.18359e-09	0.833	3.17383e-11	0.823	22.167	3.12988e-09
	0.0834	1.70898e-11	0.0806	2.2166	3.14209e-09	0.1668	2.68555e-11	0.1648	4.4332	3.14941e-09	0.417	2.68555e-11	0.412	11.083	3.17627e-09	0.834	3.41797e-11	0.824	22.166	3.12744e-09
	0.0835	1.95313e-11	0.0807	2.2165	3.14453e-09	0.167	2.68555e-11	0.165	4.433	3.13721e-09	0.4175	2.68555e-11	0.4125	11.0825	3.17627e-09	0.835	3.90625e-11	0.825	22.165	3.12988e-09
	0.0836	1.95313e-11	0.0808	2.2164	3.14697e-09	0.1672	2.68555e-11	0.1652	4.4328	3.13477e-09	0.418	2.68555e-11	0.413	11.082	3.16895e-09	0.836	3.66211e-11	0.826	22.164	3.13232e-09
	0.0837	1.95313e-11	0.0809	2.2163	3.15186e-09	0.1674	3.17383e-11	0.1654	4.4326	3.14453e-09	0.4185	2.68555e-11	0.4135	11.0815	3.17627e-09	0.837	4.15039e-11	0.827	22.163	3.13232e-09
	0.0838	1.70898e-11	0.081	2.2162	3.15186e-09	0.1676	2.92969e-11	0.1656	4.4324	3.14453e-09	0.419	2.68555e-11	0.414	11.081	3.18359e-09	0.838	3.90625e-11	0.828	22.162	3.12012e-09
	0.0839	1.95313e-11	0.0811	2.2161	3.15186e-09	0.1678	2.92969e-11	0.1658	4.4322	3.13965e-09	0.4195	3.17383e-11	0.4145	11.0805	3.19336e-09	0.839	2.92969e-11	0.829	22.161	3.13232e-09
	0.084	1.70898e-11	0.0812	2.216	3.1543e-09	0.168	2.92969e-11	0.166	4.432	3.13721e-09	0.42	2.92969e-11	0.415	11.08	3.17871e-09	0.84	3.17383e-11	0.83	22.16	3.13965e-09
	0.0841	1.70898e-11	0.0813	2.2159	3.15674e-09	0.1682	2.92969e-11	0.1662	4.4318	3.14209e-09	0.4205	3.17383e-11	0.4155	11.0795	3.17383e-09	0.841	4.15039e-11	0.831	22.159	3.13721e-09
	0.0842	1.46484e-11	0.0814	2.2158	3.15918e-09	0.1684	2.92969e-11	0.1664	4.4316	3.14209e-09	0.421	2.92969e-11	0.416	11.079	3.18115e-09	0.842	3.66211e-11	0.832	22.158	3.13721e-09
	0.0843	1.70898e-11	0.0815	2.2157	3.15918e-09	0.1686	2.68555e-11	0.1666	4.4314	3.14453e-09	0.4215	2.92969e-11	0.4165	11.0785	3.18604e-09	0.843	3.17383e-11	0.833	22.157	3.13965e-09
	0.0844	1.46484e-11	0.0816	2.2156	3.1543e-09	0.1688	2.92969e-11	0.1668	4.4312	3.13965e-09	0.422	3.17383e-11	0.417	11.078	3.17383e-09	0.844	3.41797e-11	0.834	22.156	3.12744e-09
	0.0845	1.70898e-11	0.0817	2.2155	3.14941e-09	0.169	2.92969e-11	0.167	4.431	3.12988e-09	0.4225	3.41797e-11	0.4175	11.0775	3.18359e-09	0.845	3.66211e-11	0.835	22.155	3.13232e-09
	0.0846	1.70898e-11	0.0818	2.2154	3.14941e-09	0.1692	2.68555e-11	0.1672	4.4308	3.13232e-09	0.423	3.17383e-11	0.418	11.077	3.1958e-09	0.846	3.90625e-11	0.836	22.154	3.13477e-09
	0.0847	1.70898e-11	0.0819	2.2153	3.14941e-09	0.1694	2.92969e-11	0.1674	4.4306	3.12988e-09	0.4235	2.92969e-11	0.4185	11.0765	3.18604e-09	0.847	3.90625e-11	0.837	22.153	3.13232e-09
	0.0848	1.95313e-11	0.082	2.2152	3.14941e-09	0.1696	2.92969e-11	0.1676	4.4304	3.12988e-09	0.424	2.92969e-11	0.419	11.076	3.1958e-09	0.848	3.66211e-11	0.838	22.152	3.13232e-09
	0.0849	1.95313e-11	0.0821	2.2151	3.14941e-09	0.1698	2.92969e-11	0.1678	4.4302	3.12988e-09	0.4245	3.17383e-11	0.4195	11.0755	3.18848e-09	0.849	3.90625e-11	0.839	22.151	3.14209e-09
	0.085	1.95313e-11	0.0822	2.215	3.14941e-09	0.17	2.92969e-11	0.168	4.43	3.12744e-09	0.425	2.68555e-11	0.42	11.075	3.17627e-09	0.85	3.90625e-11	0.84	22.15	3.12256e-09
	0.0851	1.95313e-11	0.0823	2.2149	3.15186e-09	0.1702	2.68555e-11	0.1682	4.4298	3.12988e-09	0.4255	2.68555e-11	0.4205	11.0745	3.18604e-09	0.851	4.39453e-11	0.841	22.149	3.13477e-09
	0.0852	1.95313e-11	0.0824	2.2148	3.15186e-09	0.1704	2.92969e-11	0.1684	4.4296	3.12744e-09	0.426	2.44141e-11	0.421	11.074	3.18604e-09	0.852	3.90625e-11	0.842	22.148	3.13477e-09
	0.0853	1.95313e-11	0.0825	2.2147	3.15674e-09	0.1706	2.92969e-11	0.1686	4.4294	3.125e-09	0.4265	2.44141e-11	0.4215	11.0735	3.19336e-09	0.853	3.90625e-11	0.843	22.147	3.13965e-09
	0.0854	1.95313e-11	0.0826	2.2146	3.15674e-09	0.1708	2.68555e-11	0.1688	4.4292	3.13232e-09	0.427	2.68555e-11	0.422	11.073	3.19092e-09	0.854	3.90625e-11	0.844	22.146	3.13232e-09
	0.0855	1.95313e-11	0.0827	2.2145	3.1543e-09	0.171	2.68555e-11	0.169	4.429	3.13721e-09	0.4275	2.92969e-11	0.4225	11.0725	3.18359e-09	0.855	3.90625e-11	0.845	22.145	3.13477e-09
	0.0856	1.95313e-11	0.0828	2.2144	3.15186e-09	0.1712	2.68555e-11	0.1692	4.4288	3.13721e-09	0.428	2.92969e-11	0.423	11.072	3.18604e-09	0.856	3.90625e-11	0.846	22.144	3.125e-09
	0.0857	1.95313e-11	0.0829	2.2143	3.15186e-09	0.1714	2.68555e-11	0.1694	4.4286	3.13477e-09	0.4285	2.92969e-11	0.4235	11.0715	3.18604e-09	0.857	3.90625e-11	0.847	22.143	3.13965e-09
	0.0858	1.95313e-11	0.083	2.2142	3.15186e-09	0.1716	2.44141e-11	0.1696	4.4284	3.12988e-09	0.429	3.41797e-11	0.424	11.071	3.19824e-09	0.858	3.41797e-11	0.848	22.142	3.12988e-09
	0.0859	1.95313e-11	0.0831	2.2141	3.14697e-09	0.1718	2.44141e-11	0.1698	4.4282	3.12988e-09	0.4295	3.17383e-11	0.4245	11.0705	3.19336e-09	0.859	3.66211e-11	0.849	22.141	3.13232e-09
	0.086	1.70898e-11	0.0832	2.214	3.14209e-09	0.172	2.68555e-11	0.17	4.428	3.13232e-09	0.43	2.68555e-11	0.425	11.07	3.18604e-09	0.86	3.90625e-11	0.85	22.14	3.13477e-09
	0.0861	1.70898e-11	0.0833	2.2139	3.13965e-09	0.1722	2.68555e-11	0.1702	4.4278	3.13477e-09	0.4305	2.68555e-11	0.4255	11.0695	3.19092e-09	0.861	3.66211e-11	0.851	22.139	3.13721e-09
	0.0862	1.70898e-11	0.0834	2.2138	3.14209e-09	0.1724	2.68555e-11	0.1704	4.4276	3.13477e-09	0.431	2.68555e-11	0.426	11.069	3.19336e-09	0.862	3.66211e-11	0.852	22.138	3.13721e-09
	0.0863	1.95313e-11	0.0835	2.2137	3.14697e-09	0.1726	2.68555e-11	0.1706	4.4274	3.13965e-09	0.4315	2.92969e-11	0.4265	11.0685	3.18848e-09	0.863	3.90625e-11	0.853	22.137	3.12744e-09
	0.0864	1.95313e-11	0.0836	2.2136	3.14697e-09	0.1728	2.92969e-11	0.1708	4.4272	3.14453e-09	0.432	2.92969e-11	0.427	11.068	3.18115e-09	0.864	3.41797e-11	0.854	22.136	3.13477e-09
	0.0865	1.95313e-11	0.0837	2.2135	3.14697e-09	0.173	3.17383e-11	0.171	4.427	3.13965e-09	0.4325	2.92969e-11	0.4275	11.0675	3.17871e-09	0.865	3.66211e-11	0.855	22.135	3.14453e-09
	0.0866	1.95313e-11	0.0838	2.2134	3.14453e-09	0.1732	3.41797e-11	0.1712	4.4268	3.13232e-09	0.433	2.92969e-11	0.428	11.067	3.18848e-09	0.866	4.15039e-11	0.856	22.134	3.13721e-09
	0.0867	1.95313e-11	0.0839	2.2133	3.14209e-09	0.1734	3.17383e-11	0.1714	4.4266	3.13232e-09	0.4335	2.68555e-11	0.4285	11.0665	3.20068e-09	0.867	4.39453e-11	0.857	22.133	3.12744e-09
	0.0868	1.70898e-11	0.084	2.2132	3.13965e-09	0.1736	3.17383e-11	0.1716	4.4264	3.13965e-09	0.434	2.68555e-11	0.429	11.066	3.17139e-09	0.868	3.90625e-11	0.858	22.132	3.14209e-09
	0.0869	1.70898e-11	0.0841	2.2131	3.13721e-09	0.1738	2.92969e-11	0.1718	4.4262	3.14209e-09	0.4345	2.92969e-11	0.4295	11.0655	3.18359e-09	0.869	3.90625e-11	0.859	22.131	3.13965e-09
	0.087	1.46484e-11	0.0842	2.213	3.14453e-09	0.174	2.68555e-11	0.172	4.426	3.14209e-09	0.435	3.17383e-11	0.43	11.065	3.17383e-09	0.87	3.41797e-11	0.86	22.13	3.13965e-09
	0.0871	1.2207e-11	0.0843	2.2129	3.15186e-09	0.1742	2.68555e-11	0.1722	4.4258	3.14453e-09	0.4355	2.92969e-11	0.4305	11.0645	3.18359e-09	0.871	3.66211e-11	0.861	22.129	3.125e-09
	0.0872	1.46484e-11	0.0844	2.2128	3.15674e-09	0.1744	2.68555e-11	0.1724	4.4256	3.14453e-09	0.436	2.92969e-11	0.431	11.064	3.18115e-09	0.872	4.39453e-11	0.862	22.128	3.12988e-09
	0.0873	1.46484e-11	0.0845	2.2127	3.1543e-09	0.1746	2.44141e-11	0.1726	4.4254	3.14209e-09	0.4365	2.68555e-11	0.4315	11.0635	3.18848e-09	0.873	4.63867e-11	0.863	22.127	3.13477e-09
	0.0874	1.46484e-11	0.0846	2.2126	3.15186e-09	0.1748	2.44141e-11	0.1728	4.4252	3.13477e-09	0.437	2.68555e-11	0.432	11.063	3.18848e-09	0.874	4.39453e-11	0.864	22.126	3.13721e-09
	0.0875	1.46484e-11	0.0847	2.2125	3.14697e-09	0.175	2.19727e-11	0.173	4.425	3.13477e-09	0.4375	2.44141e-11	0.4325	11.0625	3.18359e-09	0.875	4.63867e-11	0.865	22.125	3.13965e-09
	0.0876	1.46484e-11	0.0848	2.2124	3.14453e-09	0.1752	2.44141e-11	0.1732	4.4248	3.14453e-09	0.438	2.44141e-11	0.433	11.062	3.17627e-09	0.876	4.88281e-11	0.866	22.124	3.13965e-09
	0.0877	1.46484e-11	0.0849	2.2123	3.14453e-09	0.1754	2.19727e-11	0.1734	4.4246	3.15186e-09	0.4385	2.44141e-11	0.4335	11.0615	3.18848e-09	0.877	4.88281e-11	0.867	22.123	3.13721e-09
	0.0878	1.70898e-11	0.085	2.2122	3.14209e-09	0.1756	2.19727e-11	0.1736	4.4244	3.14941e-09	0.439	2.68555e-11	0.434	11.061	3.17383e-09	0.878	4.39453e-11	0.868	22.122	3.14453e-09
	0.0879	1.70898e-11	0.0851	2.2121	3.13965e-09	0.1758	2.44141e-11	0.1738	4.4242	3.14209e-09	0.4395	2.68555e-11	0.4345	11.0605	3.18115e-09	0.879	4.15039e-11	0.869	22.121	3.14209e-09
	0.088	1.46484e-11	0.0852	2.212	3.13965e-09	0.176	2.68555e-11	0.174	4.424	3.14209e-09	0.44	2.68555e-11	0.435	11.06	3.17383e-09	0.88	5.12695e-11	0.87	22.12	3.13721e-09
	0.0881	1.46484e-11	0.0853	2.2119	3.13965e-09	0.1762	2.44141e-11	0.1742	4.4238	3.14697e-09	0.4405	2.92969e-11	0.4355	11.0595	3.18359e-09	0.881	4.39453e-11	0.871	22.119	3.14209e-09
	0.0882	1.46484e-11	0.0854	2.2118	3.14209e-09	0.1764	2.68555e-11	0.1744	4.4236	3.14453e-09	0.441	2.68555e-11	0.436	11.059	3.18115e-09	0.882	4.39453e-11	0.872	22.118	3.14941e-09
	0.0883	1.46484e-11	0.0855	2.2117	3.14453e-09	0.1766	2.68555e-11	0.1746	4.4234	3.13232e-09	0.4415	2.68555e-11	0.4365	11.0585	3.17139e-09	0.883	3.90625e-11	0.873	22.117	3.14453e-09
	0.0884	1.70898e-11	0.0856	2.2116	3.14697e-09	0.1768	2.68555e-11	0.1748	4.4232	3.13477e-09	0.442	2.44141e-11	0.437	11.058	3.17871e-09	0.884	3.66211e-11	0.874	22.116	3.12988e-09
	0.0885	1.70898e-11	0.0857	2.2115	3.14697e-09	0.177	2.44141e-11	0.175	4.423	3.14209e-09	0.4425	2.44141e-11	0.4375	11.0575	3.19336e-09	0.885	3.41797e-11	0.875	22.115	3.13232e-09
	0.0886	1.70898e-11	0.0858	2.2114	3.14209e-09	0.1772	2.68555e-11	0.1752	4.4228	3.14453e-09	0.443	2.68555e-11	0.438	11.057	3.1958e-09	0.886	3.41797e-11	0.876	22.114	3.13232e-09
	0.0887	1.70898e-11	0.0859	2.2113	3.13965e-09	0.1774	2.68555e-11	0.1754	4.4226	3.13965e-09	0.4435	2.68555e-11	0.4385	11.0565	3.18848e-09	0.887	4.15039e-11	0.877	22.113	3.13232e-09
	0.0888	1.46484e-11	0.086	2.2112	3.13477e-09	0.1776	2.68555e-11	0.1756	4.4224	3.13965e-09	0.444	3.17383e-11	0.439	11.056	3.17871e-09	0.888	3.41797e-11	0.878	22.112	3.13477e-09
	0.0889	1.2207e-11	0.0861	2.2111	3.13477e-09	0.1778	2.68555e-11	0.1758	4.4222	3.13965e-09	0.4445	2.68555e-11	0.4395	11.0555	3.17383e-09	0.889	3.66211e-11	0.879	22.111	3.13477e-09
	0.089	1.70898e-11	0.0862	2.211	3.13477e-09	0.178	2.68555e-11	0.176	4.422	3.14453e-09	0.445	2.68555e-11	0.44	11.055	3.17627e-09	0.89	3.41797e-11	0.88	22.11	3.13477e-09
	0.0891	1.46484e-11	0.0863	2.2109	3.13721e-09	0.1782	2.44141e-11	0.1762	4.4218	3.14453e-09	0.4455	2.68555e-11	0.4405	11.0545	3.18604e-09	0.891	3.66211e-11	0.881	22.109	3.11279e-09
	0.0892	1.70898e-11	0.0864	2.2108	3.13477e-09	0.1784	2.68555e-11	0.1764	4.4216	3.13721e-09	0.446	2.68555e-11	0.441	11.054	3.17871e-09	0.892	3.66211e-11	0.882	22.108	3.125e-09
	0.0893	1.70898e-11	0.0865	2.2107	3.13721e-09	0.1786	2.44141e-11	0.1766	4.4214	3.12988e-09	0.4465	2.92969e-11	0.4415	11.0535	3.17871e-09	0.893	3.66211e-11	0.883	22.107	3.12012e-09
	0.0894	1.95313e-11	0.0866	2.2106	3.13477e-09	0.1788	2.68555e-11	0.1768	4.4212	3.13232e-09	0.447	2.92969e-11	0.442	11.053	3.18359e-09	0.894	3.66211e-11	0.884	22.106	3.125e-09
	0.0895	1.70898e-11	0.0867	2.2105	3.13477e-09	0.179	2.68555e-11	0.177	4.421	3.14209e-09	0.4475	2.44141e-11	0.4425	11.0525	3.18848e-09	0.895	3.41797e-11	0.885	22.105	3.12256e-09
	0.0896	1.95313e-11	0.0868	2.2104	3.13477e-09	0.1792	2.44141e-11	0.1772	4.4208	3.14453e-09	0.448	2.92969e-11	0.443	11.052	3.18115e-09	0.896	3.41797e-11	0.886	22.104	3.13721e-09
	0.0897	1.95313e-11	0.0869	2.2103	3.13965e-09	0.1794	2.19727e-11	0.1774	4.4206	3.13721e-09	0.4485	2.92969e-11	0.4435	11.0515	3.18359e-09	0.897	3.41797e-11	0.887	22.103	3.14209e-09
	0.0898	1.95313e-11	0.087	2.2102	3.14941e-09	0.1796	2.19727e-11	0.1776	4.4204	3.13232e-09	0.449	2.92969e-11	0.444	11.051	3.18604e-09	0.898	3.66211e-11	0.888	22.102	3.12988e-09
	0.0899	1.95313e-11	0.0871	2.2101	3.15674e-09	0.1798	2.44141e-11	0.1778	4.4202	3.12988e-09	0.4495	2.19727e-11	0.4445	11.0505	3.17871e-09	0.899	3.66211e-11	0.889	22.101	3.13477e-09
	0.09	1.46484e-11	0.0872	2.21	3.16406e-09	0.18	2.44141e-11	0.178	4.42	3.125e-09	0.45	2.44141e-11	0.445	11.05	3.18115e-09	0.9	3.17383e-11	0.89	22.1	3.14453e-09
	0.0901	1.70898e-11	0.0873	2.2099	3.16406e-09	0.1802	2.92969e-11	0.1782	4.4198	3.125e-09	0.4505	2.19727e-11	0.4455	11.0495	3.18848e-09	0.901	2.92969e-11	0.891	22.099	3.13232e-09
	0.0902	1.46484e-11	0.0874	2.2098	3.16406e-09	0.1804	3.17383e-11	0.1784	4.4196	3.13232e-09	0.451	2.68555e-11	0.446	11.049	3.18604e-09	0.902	2.68555e-11	0.892	22.098	3.13965e-09
	0.0903	1.46484e-11	0.0875	2.2097	3.16406e-09	0.1806	3.17383e-11	0.1786	4.4194	3.13477e-09	0.4515	2.44141e-11	0.4465	11.0485	3.1665e-09	0.903	2.92969e-11	0.893	22.097	3.13721e-09
	0.0904	1.46484e-11	0.0876	2.2096	3.16162e-09	0.1808	3.41797e-11	0.1788	4.4192	3.12988e-09	0.452	2.92969e-11	0.447	11.048	3.17627e-09	0.904	3.41797e-11	0.894	22.096	3.14453e-09
	0.0905	1.46484e-11	0.0877	2.2095	3.15674e-09	0.181	3.17383e-11	0.179	4.419	3.12744e-09	0.4525	2.68555e-11	0.4475	11.0475	3.17627e-09	0.905	3.90625e-11	0.895	22.095	3.13232e-09
	0.0906	1.46484e-11	0.0878	2.2094	3.1543e-09	0.1812	2.92969e-11	0.1792	4.4188	3.12744e-09	0.453	2.92969e-11	0.448	11.047	3.18604e-09	0.906	3.66211e-11	0.896	22.094	3.13965e-09
	0.0907	1.2207e-11	0.0879	2.2093	3.1543e-09	0.1814	2.92969e-11	0.1794	4.4186	3.12744e-09	0.4535	3.17383e-11	0.4485	11.0465	3.17383e-09	0.907	3.66211e-11	0.897	22.093	3.13965e-09
	0.0908	1.46484e-11	0.088	2.2092	3.1543e-09	0.1816	3.17383e-11	0.1796	4.4184	3.13232e-09	0.454	3.17383e-11	0.449	11.046	3.17627e-09	0.908	3.66211e-11	0.898	22.092	3.125e-09
	0.0909	1.46484e-11	0.0881	2.2091	3.15674e-09	0.1818	3.41797e-11	0.1798	4.4182	3.12988e-09	0.4545	2.92969e-11	0.4495	11.0455	3.17139e-09	0.909	3.90625e-11	0.899	22.091	3.12988e-09
	0.091	1.70898e-11	0.0882	2.209	3.15918e-09	0.182	3.41797e-11	0.18	4.418	3.13232e-09	0.455	2.92969e-11	0.45	11.045	3.17383e-09	0.91	3.66211e-11	0.9	22.09	3.13232e-09
	0.0911	1.70898e-11	0.0883	2.2089	3.15918e-09	0.1822	3.17383e-11	0.1802	4.4178	3.14453e-09	0.4555	3.17383e-11	0.4505	11.0445	3.17871e-09	0.911	4.39453e-11	0.901	22.089	3.13232e-09
	0.0912	1.70898e-11	0.0884	2.2088	3.15918e-09	0.1824	3.17383e-11	0.1804	4.4176	3.14209e-09	0.456	3.17383e-11	0.451	11.044	3.18604e-09	0.912	3.90625e-11	0.902	22.088	3.12988e-09
	0.0913	1.70898e-11	0.0885	2.2087	3.16162e-09	0.1826	3.17383e-11	0.1806	4.4174	3.13721e-09	0.4565	3.66211e-11	0.4515	11.0435	3.18604e-09	0.913	3.66211e-11	0.903	22.087	3.125e-09
	0.0914	1.70898e-11	0.0886	2.2086	3.16162e-09	0.1828	3.17383e-11	0.1808	4.4172	3.13965e-09	0.457	3.17383e-11	0.452	11.043	3.17871e-09	0.914	3.66211e-11	0.904	22.086	3.12012e-09
	0.0915	1.70898e-11	0.0887	2.2085	3.16406e-09	0.183	2.92969e-11	0.181	4.417	3.13721e-09	0.4575	3.41797e-11	0.4525	11.0425	3.18848e-09	0.915	3.90625e-11	0.905	22.085	3.12256e-09
	0.0916	1.95313e-11	0.0888	2.2084	3.16162e-09	0.1832	2.68555e-11	0.1812	4.4168	3.13477e-09	0.458	2.92969e-11	0.453	11.042	3.18359e-09	0.916	2.92969e-11	0.906	22.084	3.12256e-09
	0.0917	1.70898e-11	0.0889	2.2083	3.15918e-09	0.1834	2.92969e-11	0.1814	4.4166	3.13477e-09	0.4585	2.68555e-11	0.4535	11.0415	3.18604e-09	0.917	3.41797e-11	0.907	22.083	3.13477e-09
	0.0918	1.46484e-11	0.089	2.2082	3.1543e-09	0.1836	2.92969e-11	0.1816	4.4164	3.13965e-09	0.459	2.92969e-11	0.454	11.041	3.18359e-09	0.918	3.41797e-11	0.908	22.082	3.12256e-09
	0.0919	1.70898e-11	0.0891	2.2081	3.15186e-09	0.1838	3.17383e-11	0.1818	4.4162	3.13965e-09	0.4595	2.68555e-11	0.4545	11.0405	3.18359e-09	0.919	3.90625e-11	0.909	22.081	3.13965e-09
	0.092	1.70898e-11	0.0892	2.208	3.14941e-09	0.184	3.17383e-11	0.182	4.416	3.14209e-09	0.46	2.68555e-11	0.455	11.04	3.18848e-09	0.92	3.66211e-11	0.91	22.08	3.13232e-09
	0.0921	1.95313e-11	0.0893	2.2079	3.14941e-09	0.1842	3.17383e-11	0.1822	4.4158	3.14697e-09	0.4605	2.92969e-11	0.4555	11.0395	3.18604e-09	0.921	3.41797e-11	0.911	22.079	3.13721e-09
	0.0922	1.95313e-11	0.0894	2.2078	3.14697e-09	0.1844	2.92969e-11	0.1824	4.4156	3.13965e-09	0.461	2.44141e-11	0.456	11.039	3.1958e-09	0.922	3.90625e-11	0.912	22.078	3.13721e-09
	0.0923	1.95313e-11	0.0895	2.2077	3.14941e-09	0.1846	3.17383e-11	0.1826	4.4154	3.13721e-09	0.4615	2.68555e-11	0.4565	11.0385	3.19336e-09	0.923	3.90625e-11	0.913	22.077	3.12988e-09
	0.0924	1.95313e-11	0.0896	2.2076	3.15186e-09	0.1848	2.92969e-11	0.1828	4.4152	3.14697e-09	0.462	2.68555e-11	0.457	11.038	3.19824e-09	0.924	3.90625e-11	0.914	22.076	3.13477e-09
	0.0925	1.95313e-11	0.0897	2.2075	3.15186e-09	0.185	2.44141e-11	0.183	4.415	3.14941e-09	0.4625	2.68555e-11	0.4575	11.0375	3.1958e-09	0.925	3.66211e-11	0.915	22.075	3.13965e-09
	0.0926	1.70898e-11	0.0898	2.2074	3.1543e-09	0.1852	2.68555e-11	0.1832	4.4148	3.14941e-09	0.463	2.92969e-11	0.458	11.037	3.18848e-09	0.926	3.17383e-11	0.916	22.074	3.13232e-09
	0.0927	1.95313e-11	0.0899	2.2073	3.15186e-09	0.1854	2.92969e-11	0.1834	4.4146	3.14697e-09	0.4635	2.92969e-11	0.4585	11.0365	3.1958e-09	0.927	2.92969e-11	0.917	22.073	3.13232e-09
	0.0928	1.95313e-11	0.09	2.2072	3.15186e-09	0.1856	2.92969e-11	0.1836	4.4144	3.14453e-09	0.464	2.44141e-11	0.459	11.036	3.18359e-09	0.928	2.92969e-11	0.918	22.072	3.13721e-09
	0.0929	1.95313e-11	0.0901	2.2071	3.14941e-09	0.1858	2.68555e-11	0.1838	4.4142	3.14209e-09	0.4645	2.68555e-11	0.4595	11.0355	3.18115e-09	0.929	2.92969e-11	0.919	22.071	3.14453e-09
	0.093	1.95313e-11	0.0902	2.207	3.14697e-09	0.186	2.44141e-11	0.184	4.414	3.13721e-09	0.465	2.92969e-11	0.46	11.035	3.17383e-09	0.93	2.68555e-11	0.92	22.07	3.12744e-09
	0.0931	1.95313e-11	0.0903	2.2069	3.14941e-09	0.1862	2.68555e-11	0.1842	4.4138	3.13477e-09	0.4655	2.92969e-11	0.4605	11.0345	3.18848e-09	0.931	2.92969e-11	0.921	22.069	3.11768e-09
	0.0932	1.70898e-11	0.0904	2.2068	3.15186e-09	0.1864	2.68555e-11	0.1844	4.4136	3.13965e-09	0.466	2.44141e-11	0.461	11.034	3.18604e-09	0.932	3.41797e-11	0.922	22.068	3.12744e-09
	0.0933	1.95313e-11	0.0905	2.2067	3.1543e-09	0.1866	2.92969e-11	0.1846	4.4134	3.14697e-09	0.4665	2.68555e-11	0.4615	11.0335	3.18359e-09	0.933	3.17383e-11	0.923	22.067	3.13965e-09
	0.0934	1.95313e-11	0.0906	2.2066	3.1543e-09	0.1868	2.92969e-11	0.1848	4.4132	3.15186e-09	0.467	3.17383e-11	0.462	11.033	3.18359e-09	0.934	3.17383e-11	0.924	22.066	3.13477e-09
	0.0935	1.95313e-11	0.0907	2.2065	3.15674e-09	0.187	2.92969e-11	0.185	4.413	3.15186e-09	0.4675	2.92969e-11	0.4625	11.0325	3.18115e-09	0.935	3.66211e-11	0.925	22.065	3.12256e-09
	0.0936	1.70898e-11	0.0908	2.2064	3.15918e-09	0.1872	2.92969e-11	0.1852	4.4128	3.14941e-09	0.468	3.17383e-11	0.463	11.032	3.18848e-09	0.936	3.66211e-11	0.926	22.064	3.12256e-09
	0.0937	1.70898e-11	0.0909	2.2063	3.15918e-09	0.1874	3.17383e-11	0.1854	4.4126	3.14209e-09	0.4685	3.17383e-11	0.4635	11.0315	3.20312e-09	0.937	4.39453e-11	0.927	22.063	3.12256e-09
	0.0938	1.70898e-11	0.091	2.2062	3.1543e-09	0.1876	2.92969e-11	0.1856	4.4124	3.14209e-09	0.469	2.68555e-11	0.464	11.031	3.18359e-09	0.938	3.90625e-11	0.928	22.062	3.13232e-09
	0.0939	1.70898e-11	0.0911	2.2061	3.15186e-09	0.1878	2.68555e-11	0.1858	4.4122	3.14453e-09	0.4695	2.92969e-11	0.4645	11.0305	3.18115e-09	0.939	3.90625e-11	0.929	22.061	3.13232e-09
	0.094	1.70898e-11	0.0912	2.206	3.14697e-09	0.188	2.92969e-11	0.186	4.412	3.14941e-09	0.47	2.68555e-11	0.465	11.03	3.18848e-09	0.94	3.66211e-11	0.93	22.06	3.13721e-09
	0.0941	1.70898e-11	0.0913	2.2059	3.14697e-09	0.1882	2.92969e-11	0.1862	4.4118	3.14453e-09	0.4705	2.44141e-11	0.4655	11.0295	3.18115e-09	0.941	4.15039e-11	0.931	22.059	3.13232e-09
	0.0942	1.46484e-11	0.0914	2.2058	3.14453e-09	0.1884	2.92969e-11	0.1864	4.4116	3.13721e-09	0.471	1.95313e-11	0.466	11.029	3.1958e-09	0.942	3.90625e-11	0.932	22.058	3.125e-09
	0.0943	1.70898e-11	0.0915	2.2057	3.14453e-09	0.1886	2.68555e-11	0.1866	4.4114	3.14209e-09	0.4715	1.70898e-11	0.4665	11.0285	3.1958e-09	0.943	4.15039e-11	0.933	22.057	3.13721e-09
	0.0944	1.46484e-11	0.0916	2.2056	3.14697e-09	0.1888	2.68555e-11	0.1868	4.4112	3.13721e-09	0.472	2.19727e-11	0.467	11.028	3.19336e-09	0.944	3.66211e-11	0.934	22.056	3.13721e-09
	0.0945	1.70898e-11	0.0917	2.2055	3.14941e-09	0.189	2.68555e-11	0.187	4.411	3.13477e-09	0.4725	2.92969e-11	0.4675	11.0275	3.19824e-09	0.945	3.41797e-11	0.935	22.055	3.13232e-09
	0.0946	1.70898e-11	0.0918	2.2054	3.15186e-09	0.1892	2.68555e-11	0.1872	4.4108	3.13965e-09	0.473	2.92969e-11	0.468	11.027	3.19336e-09	0.946	3.66211e-11	0.936	22.054	3.13965e-09
	0.0947	1.95313e-11	0.0919	2.2053	3.1543e-09	0.1894	2.92969e-11	0.1874	4.4106	3.13965e-09	0.4735	2.68555e-11	0.4685	11.0265	3.19092e-09	0.947	3.17383e-11	0.937	22.053	3.13721e-09
	0.0948	1.95313e-11	0.092	2.2052	3.15186e-09	0.1896	2.92969e-11	0.1876	4.4104	3.13965e-09	0.474	2.44141e-11	0.469	11.026	3.1958e-09	0.948	3.41797e-11	0.938	22.052	3.13721e-09
	0.0949	1.95313e-11	0.0921	2.2051	3.1543e-09	0.1898	3.17383e-11	0.1878	4.4102	3.14209e-09	0.4745	1.95313e-11	0.4695	11.0255	3.18359e-09	0.949	3.17383e-11	0.939	22.051	3.125e-09
	0.095	1.95313e-11	0.0922	2.205	3.1543e-09	0.19	3.17383e-11	0.188	4.41	3.14941e-09	0.475	2.19727e-11	0.47	11.025	3.18604e-09	0.95	3.17383e-11	0.94	22.05	3.13721e-09
	0.0951	1.70898e-11	0.0923	2.2049	3.1543e-09	0.1902	2.92969e-11	0.1882	4.4098	3.13965e-09	0.4755	2.92969e-11	0.4705	11.0245	3.19092e-09	0.951	3.90625e-11	0.941	22.049	3.12744e-09
	0.0952	1.95313e-11	0.0924	2.2048	3.15186e-09	0.1904	2.68555e-11	0.1884	4.4096	3.13232e-09	0.476	2.68555e-11	0.471	11.024	3.19336e-09	0.952	3.66211e-11	0.942	22.048	3.12988e-09
	0.0953	1.95313e-11	0.0925	2.2047	3.14697e-09	0.1906	3.17383e-11	0.1886	4.4094	3.13721e-09	0.4765	2.92969e-11	0.4715	11.0235	3.1958e-09	0.953	3.66211e-11	0.943	22.047	3.12744e-09
	0.0954	1.95313e-11	0.0926	2.2046	3.14453e-09	0.1908	2.92969e-11	0.1888	4.4092	3.14209e-09	0.477	3.17383e-11	0.472	11.023	3.19336e-09	0.954	3.66211e-11	0.944	22.046	3.125e-09
	0.0955	1.70898e-11	0.0927	2.2045	3.14453e-09	0.191	2.92969e-11	0.189	4.409	3.14209e-09	0.4775	3.17383e-11	0.4725	11.0225	3.17383e-09	0.955	3.66211e-11	0.945	22.045	3.13232e-09
	0.0956	1.70898e-11	0.0928	2.2044	3.14697e-09	0.1912	2.68555e-11	0.1892	4.4088	3.13721e-09	0.478	2.68555e-11	0.473	11.022	3.18604e-09	0.956	4.39453e-11	0.946	22.044	3.12744e-09
	0.0957	2.19727e-11	0.0929	2.2043	3.14453e-09	0.1914	2.44141e-11	0.1894	4.4086	3.13232e-09	0.4785	3.41797e-11	0.4735	11.0215	3.18359e-09	0.957	4.15039e-11	0.947	22.043	3.13232e-09
	0.0958	2.19727e-11	0.093	2.2042	3.14453e-09	0.1916	2.68555e-11	0.1896	4.4084	3.13232e-09	0.479	3.66211e-11	0.474	11.021	3.18115e-09	0.958	3.66211e-11	0.948	22.042	3.13721e-09
	0.0959	1.95313e-11	0.0931	2.2041	3.13965e-09	0.1918	2.44141e-11	0.1898	4.4082	3.13965e-09	0.4795	3.41797e-11	0.4745	11.0205	3.17871e-09	0.959	3.66211e-11	0.949	22.041	3.14453e-09
	0.096	1.70898e-11	0.0932	2.204	3.13965e-09	0.192	2.44141e-11	0.19	4.408	3.14697e-09	0.48	3.17383e-11	0.475	11.02	3.18359e-09	0.96	3.66211e-11	0.95	22.04	3.12988e-09
	0.0961	1.46484e-11	0.0933	2.2039	3.13965e-09	0.1922	2.68555e-11	0.1902	4.4078	3.13965e-09	0.4805	3.17383e-11	0.4755	11.0195	3.17627e-09	0.961	3.17383e-11	0.951	22.039	3.14209e-09
	0.0962	1.46484e-11	0.0934	2.2038	3.13965e-09	0.1924	2.68555e-11	0.1904	4.4076	3.14209e-09	0.481	2.92969e-11	0.476	11.019	3.17627e-09	0.962	3.41797e-11	0.952	22.038	3.13232e-09
	0.0963	1.2207e-11	0.0935	2.2037	3.14209e-09	0.1926	2.68555e-11	0.1906	4.4074	3.14453e-09	0.4815	2.92969e-11	0.4765	11.0185	3.18359e-09	0.963	4.15039e-11	0.953	22.037	3.12256e-09
	0.0964	1.46484e-11	0.0936	2.2036	3.14453e-09	0.1928	2.44141e-11	0.1908	4.4072	3.14453e-09	0.482	3.17383e-11	0.477	11.018	3.19092e-09	0.964	3.41797e-11	0.954	22.036	3.12256e-09
	0.0965	1.46484e-11	0.0937	2.2035	3.14941e-09	0.193	2.68555e-11	0.191	4.407	3.13721e-09	0.4825	3.41797e-11	0.4775	11.0175	3.18359e-09	0.965	3.41797e-11	0.955	22.035	3.125e-09
	0.0966	1.46484e-11	0.0938	2.2034	3.14941e-09	0.1932	2.92969e-11	0.1912	4.4068	3.13477e-09	0.483	3.90625e-11	0.478	11.017	3.19336e-09	0.966	3.66211e-11	0.956	22.034	3.12744e-09
	0.0967	1.70898e-11	0.0939	2.2033	3.14941e-09	0.1934	2.68555e-11	0.1914	4.4066	3.13721e-09	0.4835	3.66211e-11	0.4785	11.0165	3.17139e-09	0.967	3.41797e-11	0.957	22.033	3.125e-09
	0.0968	1.70898e-11	0.094	2.2032	3.14453e-09	0.1936	2.92969e-11	0.1916	4.4064	3.14209e-09	0.484	3.17383e-11	0.479	11.016	3.18604e-09	0.968	3.66211e-11	0.958	22.032	3.13232e-09
	0.0969	1.70898e-11	0.0941	2.2031	3.13965e-09	0.1938	3.17383e-11	0.1918	4.4062	3.13477e-09	0.4845	3.66211e-11	0.4795	11.0155	3.18848e-09	0.969	3.90625e-11	0.959	22.031	3.12744e-09
	0.097	1.70898e-11	0.0942	2.203	3.13965e-09	0.194	2.92969e-11	0.192	4.406	3.125e-09	0.485	3.41797e-11	0.48	11.015	3.17383e-09	0.97	3.66211e-11	0.96	22.03	3.14453e-09
	0.0971	1.95313e-11	0.0943	2.2029	3.13965e-09	0.1942	3.17383e-11	0.1922	4.4058	3.125e-09	0.4855	3.41797e-11	0.4805	11.0145	3.17871e-09	0.971	3.41797e-11	0.961	22.029	3.12988e-09
	0.0972	1.70898e-11	0.0944	2.2028	3.14453e-09	0.1944	3.41797e-11	0.1924	4.4056	3.12988e-09	0.486	3.41797e-11	0.481	11.014	3.17627e-09	0.972	3.66211e-11	0.962	22.028	3.12744e-09
	0.0973	1.95313e-11	0.0945	2.2027	3.14941e-09	0.1946	3.41797e-11	0.1926	4.4054	3.13477e-09	0.4865	2.92969e-11	0.4815	11.0135	3.18115e-09	0.973	4.15039e-11	0.963	22.027	3.13477e-09
	0.0974	1.95313e-11	0.0946	2.2026	3.15186e-09	0.1948	3.17383e-11	0.1928	4.4052	3.12744e-09	0.487	3.17383e-11	0.482	11.013	3.19092e-09	0.974	4.15039e-11	0.964	22.026	3.12012e-09
	0.0975	1.95313e-11	0.0947	2.2025	3.1543e-09	0.195	3.17383e-11	0.193	4.405	3.125e-09	0.4875	2.92969e-11	0.4825	11.0125	3.17627e-09	0.975	3.17383e-11	0.965	22.025	3.125e-09
	0.0976	1.70898e-11	0.0948	2.2024	3.14697e-09	0.1952	2.92969e-11	0.1932	4.4048	3.12256e-09	0.488	2.92969e-11	0.483	11.012	3.18115e-09	0.976	3.17383e-11	0.966	22.024	3.13232e-09
	0.0977	1.95313e-11	0.0949	2.2023	3.14453e-09	0.1954	2.92969e-11	0.1934	4.4046	3.13232e-09	0.4885	2.92969e-11	0.4835	11.0115	3.18115e-09	0.977	3.90625e-11	0.967	22.023	3.13232e-09
	0.0978	1.95313e-11	0.095	2.2022	3.14697e-09	0.1956	2.68555e-11	0.1936	4.4044	3.13477e-09	0.489	2.68555e-11	0.484	11.011	3.18604e-09	0.978	3.90625e-11	0.968	22.022	3.13477e-09
	0.0979	1.95313e-11	0.0951	2.2021	3.14941e-09	0.1958	2.44141e-11	0.1938	4.4042	3.13232e-09	0.4895	3.41797e-11	0.4845	11.0105	3.18848e-09	0.979	3.66211e-11	0.969	22.021	3.125e-09
	0.098	2.19727e-11	0.0952	2.202	3.15186e-09	0.196	2.44141e-11	0.194	4.404	3.13721e-09	0.49	3.66211e-11	0.485	11.01	3.17383e-09	0.98	3.66211e-11	0.97	22.02	3.13477e-09
	0.0981	2.19727e-11	0.0953	2.2019	3.15674e-09	0.1962	2.44141e-11	0.1942	4.4038	3.14209e-09	0.4905	3.90625e-11	0.4855	11.0095	3.18848e-09	0.981	4.15039e-11	0.971	22.019	3.13721e-09
	0.0982	1.95313e-11	0.0954	2.2018	3.15918e-09	0.1964	2.68555e-11	0.1944	4.4036	3.14209e-09	0.491	3.41797e-11	0.486	11.009	3.18848e-09	0.982	4.39453e-11	0.972	22.018	3.12744e-09
	0.0983	1.95313e-11	0.0955	2.2017	3.1665e-09	0.1966	2.68555e-11	0.1946	4.4034	3.13721e-09	0.4915	3.17383e-11	0.4865	11.0085	3.18115e-09	0.983	4.15039e-11	0.973	22.017	3.12988e-09
	0.0984	1.95313e-11	0.0956	2.2016	3.16895e-09	0.1968	2.44141e-11	0.1948	4.4032	3.14209e-09	0.492	2.92969e-11	0.487	11.008	3.17627e-09	0.984	3.90625e-11	0.974	22.016	3.12988e-09
	0.0985	2.19727e-11	0.0957	2.2015	3.17139e-09	0.197	2.44141e-11	0.195	4.403	3.13965e-09	0.4925	2.68555e-11	0.4875	11.0075	3.16895e-09	0.985	4.15039e-11	0.975	22.015	3.13232e-09
	0.0986	2.44141e-11	0.0958	2.2014	3.16895e-09	0.1972	2.44141e-11	0.1952	4.4028	3.13232e-09	0.493	2.92969e-11	0.488	11.007	3.18359e-09	0.986	3.90625e-11	0.976	22.014	3.13721e-09
	0.0987	2.19727e-11	0.0959	2.2013	3.16406e-09	0.1974	2.44141e-11	0.1954	4.4026	3.14209e-09	0.4935	3.17383e-11	0.4885	11.0065	3.18604e-09	0.987	3.90625e-11	0.977	22.013	3.125e-09
	0.0988	2.19727e-11	0.096	2.2012	3.15918e-09	0.1976	2.68555e-11	0.1956	4.4024	3.14941e-09	0.494	2.92969e-11	0.489	11.006	3.18604e-09	0.988	3.90625e-11	0.978	22.012	3.13721e-09
	0.0989	2.19727e-11	0.0961	2.2011	3.15918e-09	0.1978	2.68555e-11	0.1958	4.4022	3.14941e-09	0.4945	2.92969e-11	0.4895	11.0055	3.18604e-09	0.989	3.90625e-11	0.979	22.011	3.12988e-09
	0.099	2.19727e-11	0.0962	2.201	3.1543e-09	0.198	2.68555e-11	0.196	4.402	3.13721e-09	0.495	2.92969e-11	0.49	11.005	3.18604e-09	0.99	4.15039e-11	0.98	22.01	3.13721e-09
	0.0991	1.95313e-11	0.0963	2.2009	3.14697e-09	0.1982	2.68555e-11	0.1962	4.4018	3.13721e-09	0.4955	2.92969e-11	0.4905	11.0045	3.17871e-09	0.991	4.15039e-11	0.981	22.009	3.12988e-09
	0.0992	2.19727e-11	0.0964	2.2008	3.14209e-09	0.1984	2.68555e-11	0.1964	4.4016	3.13721e-09	0.496	3.17383e-11	0.491	11.004	3.20312e-09	0.992	4.39453e-11	0.982	22.008	3.13721e-09
	0.0993	2.19727e-11	0.0965	2.2007	3.14697e-09	0.1986	2.92969e-11	0.1966	4.4014	3.14453e-09	0.4965	3.17383e-11	0.4915	11.0035	3.1958e-09	0.993	4.39453e-11	0.983	22.007	3.12988e-09
	0.0994	1.95313e-11	0.0966	2.2006	3.1543e-09	0.1988	3.17383e-11	0.1968	4.4012	3.14453e-09	0.497	2.92969e-11	0.492	11.003	3.19336e-09	0.994	4.39453e-11	0.984	22.006	3.13721e-09
	0.0995	2.19727e-11	0.0967	2.2005	3.15674e-09	0.199	2.92969e-11	0.197	4.401	3.14209e-09	0.4975	3.17383e-11	0.4925	11.0025	3.19092e-09	0.995	4.15039e-11	0.985	22.005	3.13232e-09
	0.0996	2.19727e-11	0.0968	2.2004	3.1543e-09	0.1992	3.17383e-11	0.1972	4.4008	3.13477e-09	0.498	3.66211e-11	0.493	11.002	3.18604e-09	0.996	4.15039e-11	0.986	22.004	3.13965e-09
	0.0997	1.95313e-11	0.0969	2.2003	3.1543e-09	0.1994	3.17383e-11	0.1974	4.4006	3.13232e-09	0.4985	3.66211e-11	0.4935	11.0015	3.19092e-09	0.997	4.88281e-11	0.987	22.003	3.12988e-09
	0.0998	1.95313e-11	0.097	2.2002	3.15186e-09	0.1996	3.17383e-11	0.1976	4.4004	3.13477e-09	0.499	3.90625e-11	0.494	11.001	3.17871e-09	0.998	4.88281e-11	0.988	22.002	3.14209e-09
	0.0999	1.95313e-11	0.0971	2.2001	3.1543e-09	0.1998	3.17383e-11	0.1978	4.4002	3.13232e-09	0.4995	4.39453e-11	0.4945	11.0005	3.18359e-09	0.999	4.88281e-11	0.989	22.001	3.125e-09
	0.1	1.95313e-11	0.0972	2.2	3.15918e-09	0.2	3.66211e-11	0.198	4.4	3.13721e-09	0.5	4.63867e-11	0.495	11	3.19336e-09	1	4.88281e-11	0.99	22	3.13965e-09
	0.1001	1.70898e-11	0.0973	2.1999	3.15918e-09	0.2002	3.41797e-11	0.1982	4.3998	3.13477e-09	0.5005	4.88281e-11	0.4955	10.9995	3.18848e-09	1.001	3.66211e-11	0.991	21.999	3.14453e-09
[truncated: 21,999 more rows]

## Sheet: fig3_EXTRACTED
last 5% of intervall, normalized currents
[truncated: 29 more rows]

## Sheet: fig4
	current							Figure4 d: binding & current vs conc
[truncated: 145,002 more rows]

[truncated: 3 more sheets: fig5_6 patches, Fig5C par, Fig6C red SSR]
